# Supplementary material for: Mechanical stress-mediated immune and inflammatory regulation: a bibliometric and visualization analysis of mechanoimmunology based on two databases
Source: Front Med (Lausanne). 2025 Nov 6;12:1698177. doi: 10.3389/fmed.2025.1698177 (PMC12631210; doi:10.3389/fmed.2025.1698177)
Supplement: Supplementary Table S1 — Annual production volume in Scopus. [file Table_1.xlsx]

## Sheet: Sheet1
Scopus database annual production
Year	Articles
1999	10
2000	25
2001	20
2002	28
2003	36
2004	36
2005	42
2006	51
2007	53
2008	46
2009	64
2010	59
2011	89
2012	93
2013	112
2014	115
2015	111
2016	112
2017	114
2018	126
2019	168
2020	207
2021	251
2022	244
2023	237
2024	261
2025	244
