# Supplementary material for: Mechanical stress-mediated immune and inflammatory regulation: a bibliometric and visualization analysis of mechanoimmunology based on two databases
Source: Front Med (Lausanne). 2025 Nov 6;12:1698177. doi: 10.3389/fmed.2025.1698177 (PMC12631210; doi:10.3389/fmed.2025.1698177)
Supplement: Supplementary Table S2 — The top 10 journals in Scopus. [file Table_2.xlsx]

## Sheet: Sheet1
Scopus database influential journal
Source	h_index	g_index	m_index	TC	NP	PY_start
INTERNATIONAL JOURNAL OF MOLECULAR SCIENCES	28	59	1.647	3589	85	2009
PLOS ONE	27	46	1.588	2339	71	2009
FRONTIERS IN IMMUNOLOGY	25	44	2.083	2104	71	2014
CELLS	20	30	2.857	917	38	2019
PAIN	26	29	1.04	3005	29	2001
SCIENTIFIC REPORTS	15	26	1.154	734	26	2013
PROCEEDINGS OF THE NATIONAL ACADEMY OF SCIENCES OF THE UNITED STATES OF AMERICA	21	25	0.778	2412	25	1999
JOURNAL OF NEUROSCIENCE	24	24	1	3244	24	2002
MOLECULAR PAIN	16	24	0.8	956	24	2006
CIRCULATION RESEARCH	22	23	0.846	4253	23	2000
