# Supplementary material for: Mechanical stress-mediated immune and inflammatory regulation: a bibliometric and visualization analysis of mechanoimmunology based on two databases
Source: Front Med (Lausanne). 2025 Nov 6;12:1698177. doi: 10.3389/fmed.2025.1698177 (PMC12631210; doi:10.3389/fmed.2025.1698177)
Supplement: Supplementary Table S3 — The top 20 authors in Scopus. [file Table_3.xlsx]

## Sheet: Sheet1
Scopus database influential authors
Author	h_index	g_index	m_index	TC	NP	PY_start
GARCIA JOE GN	10	12	0.4	1539	12	2001
AGARWAL SUDHA	10	11	0.385	748	11	2000
CHIEN SHU	10	10	0.417	1194	10	2002
JO HANJOONG	10	10	0.5	919	10	2006
DESCHNER JAMES	9	10	0.409	408	10	2004
CHEN WEI	8	10	0.381	526	10	2005
BIRUKOV KONSTANTIN G	8	9	0.348	902	9	2003
CHIU JENG JIANN	8	8	0.381	750	8	2005
ZHOU JING	8	8	0.533	696	8	2011
KIRSCHNECK CHRISTIAN	6	8	0.6	165	8	2016
PROFF PETER C	6	8	0.5	182	8	2014
ZHANG LU	5	8	0.385	245	8	2013
EVANS PAUL C	7	7	0.538	232	7	2013
JÄGER ANDREAS	7	7	0.467	183	7	2011
LEE CHIH I	7	7	0.333	394	7	2005
ZHU CHENG	7	7	0.333	463	7	2005
FANG YING	6	7	0.5	52	7	2014
WU JIANHUA	6	7	0.5	52	7	2014
WOLF MICHAEL	5	7	0.385	130	7	2013
ZHANG LI	4	7	0.667	151	7	2020
