# Supplementary material for: Mechanical stress-mediated immune and inflammatory regulation: a bibliometric and visualization analysis of mechanoimmunology based on two databases
Source: Front Med (Lausanne). 2025 Nov 6;12:1698177. doi: 10.3389/fmed.2025.1698177 (PMC12631210; doi:10.3389/fmed.2025.1698177)
Supplement: Supplementary Table S4 — The top 20 authors in WOSCC. [file Table_4.xlsx]

## Sheet: Sheet1
The top 20 authors in the research field of mechanical stress-mediated immune and inflammatory regulation in WOSCC
Author	Publications	Totcal Citations	H-index	G-index	M-index
GARCIA JOE G. N.	12	343	10	12	0.556
BIRUKOV KONSTANTIN G.	8	598	7	8	0.368
KIRSCHNECK CHRISTIAN	8	121	5	8	0.5
PROFF PETER	8	135	5	8	0.417
LIU YANG	8	98	4	8	0.667
ZHU CHENG	7	360	7	7	0.467
CHEN WEI	7	291	5	7	0.333
FANG YING	7	40	5	6	0.417
WU JIANHUA	7	40	5	6	0.417
EVANS PAUL C.	6	500	6	6	0.333
WANG TING	6	240	6	6	0.5
JO HANJOONG	6	325	5	6	0.313
SCHROEDER AGNES	6	74	4	6	0.571
WOLF MICHAEL	6	94	4	6	0.308
CASAGRANDE RUBIA	5	275	5	5	0.5
HINDS MONICA T.	5	137	5	5	0.313
JAIN MUKESH K.	5	300	5	5	0.263
CHIEN SHU	5	378	4	5	0.286
CAMP SARA M.	5	72	3	5	0.25
JANTSCH JONATHAN	5	69	3	5	0.429
