# Supplementary material for: Mechanical stress-mediated immune and inflammatory regulation: a bibliometric and visualization analysis of mechanoimmunology based on two databases
Source: Front Med (Lausanne). 2025 Nov 6;12:1698177. doi: 10.3389/fmed.2025.1698177 (PMC12631210; doi:10.3389/fmed.2025.1698177)
Supplement: Supplementary Table S5 — The top 10 affiliations in Scopus. [file Table_5.xlsx]

## Sheet: Sheet1
Scopus database influential affiliations
Affiliation	Articles
UNIVERSITY OF CALIFORNIA	99
TONGJI MEDICAL COLLEGE OF HUAZHONG UNIVERSITY OF SCIENCE AND TECHNOLOGY	59
HARVARD MEDICAL SCHOOL	53
COLLEGE OF ENGINEERING	41
EMORY UNIVERSITY SCHOOL OF MEDICINE	37
SOUTHERN MEDICAL UNIVERSITY	36
UNIVERSIDADE DE SÃO PAULO	35
FUDAN UNIVERSITY	34
SCHOOL OF MEDICINE	34
SHANGHAI JIAO TONG UNIVERSITY SCHOOL OF MEDICINE	34
