# Supplementary material for: Mechanical stress-mediated immune and inflammatory regulation: a bibliometric and visualization analysis of mechanoimmunology based on two databases
Source: Front Med (Lausanne). 2025 Nov 6;12:1698177. doi: 10.3389/fmed.2025.1698177 (PMC12631210; doi:10.3389/fmed.2025.1698177)
Supplement: Supplementary Table S6 — The multi-country publication rate among the top 10 publication-output countries. [file Table_6.xlsx]

## Sheet: Sheet1
The multi-country publication rate (based on corresponding authors) among the top 10 publication-output countries.
Country	Articles	Articles %	Single Country Publications (SCP)	Multiple Country Publications (MCP)	MCP %
USA	543	28.6	430	113	20.8
CHINA	477	25.1	411	66	13.8
GERMANY	122	6.4	86	36	29.5
UNITED KINGDOM	100	5.3	69	31	31
JAPAN	79	4.2	69	10	12.7
ITALY	66	3.5	48	18	27.3
KOREA	46	2.4	40	6	13
FRANCE	42	2.2	26	16	38.1
CANADA	41	2.2	28	13	31.7
BRAZIL	35	1.8	28	7	20
