# Supplementary material for: Mechanical stress-mediated immune and inflammatory regulation: a bibliometric and visualization analysis of mechanoimmunology based on two databases
Source: Front Med (Lausanne). 2025 Nov 6;12:1698177. doi: 10.3389/fmed.2025.1698177 (PMC12631210; doi:10.3389/fmed.2025.1698177)
Supplement: Supplementary Table S7 — The top 10 most global cited article in the research field of mechanoimmunology. [file Table_7.xlsx]

## Sheet: Sheet1
The top 10 most global cited article in the research field of mechanical stress-mediated immune and inflammatory regulation
Article Title	First Author	Journal	Global Citations	Local Citations	Publication Year	DOI
Cell movement is guided by the rigidity of the substrate	LO CM	Biophysical Journal	2607	19	2000	10.1016/S0006-3495(00)76279-5
Endothelial Cell Dysfunction and the Pathobiology of Atherosclerosis	GIMBRONE MA	Circulation Research	2457	22	2016	10.1161/CIRCRESAHA.115.306301
The amazing osteocyte	BONEWALD LF	Journal of Bone and Mineral Research	1668	3	2011	10.1002/jbmr.320
Macrophages in immunoregulation and therapeutics	CHEN SZ	Signal Transduction and Targeted Therapy	892	2	2023	10.1038/s41392-023-01452-1
Glial activation: a driving force for pathological pain	WATKINS LR	Trends In Neurosciences	881	7	2001	10.1016/S0166-2236(00)01854-3
The role of shear stress in the pathogenesis of atherosclerosis	CUNNINGHAM KS	Laboratory Investigation	871	24	2005	10.1038/labinvest.3700215
Cytoskeletal regulation of pulmonary vascular permeability	DUDEK SM	Journal of Applied Physiology	795	16	2001	10.1152/jappl.2001.91.4.1487
Vascular Endothelial Cell Biology: An Update	KRÜGER-GENGE A	International Journal of Molecular Sciences	790	6	2019	10.3390/ijms20184411
Neuronal cell loss accompanies the brain tissue response to chronically implanted silicon microelectrode arrays	BIRAN R	Experimental Neurology	697	1	2005	10.1016/j.expneurol.2005.04.020
Oxidative stress as a regulator of gene expression in the vasculature	KUNSCH C	Circulation Research	687	1	1999	10.1161/01.RES.85.8.753
