# Supplementary material for: Mechanical stress-mediated immune and inflammatory regulation: a bibliometric and visualization analysis of mechanoimmunology based on two databases
Source: Front Med (Lausanne). 2025 Nov 6;12:1698177. doi: 10.3389/fmed.2025.1698177 (PMC12631210; doi:10.3389/fmed.2025.1698177)
Supplement: Supplementary File S1 — Each cluster of all time. [file Data_Sheet_1.zip]

Archive with 15 entries (14 files):
- each cluster of all time/
- each cluster of all time/cluster0.pdf
- each cluster of all time/cluster1.pdf
- each cluster of all time/cluster10.pdf
- each cluster of all time/cluster11.pdf
- each cluster of all time/cluster12.pdf
- each cluster of all time/cluster2.pdf
- each cluster of all time/cluster3.pdf
- each cluster of all time/cluster4.pdf
- each cluster of all time/cluster5.pdf
- each cluster of all time/cluster6.pdf
- each cluster of all time/cluster7.pdf
- each cluster of all time/cluster8.pdf
- each cluster of all time/cluster9.pdf
- each cluster of all time/R_top_13_clusters.tsv
