# Supplementary material for: Mechanical stress-mediated immune and inflammatory regulation: a bibliometric and visualization analysis of mechanoimmunology based on two databases
Source: Front Med (Lausanne). 2025 Nov 6;12:1698177. doi: 10.3389/fmed.2025.1698177 (PMC12631210; doi:10.3389/fmed.2025.1698177)
Supplement: Supplementary File S1 — Each cluster of all time. [file Data_Sheet_1.zip › each cluster of all time/R_top_13_clusters.tsv]

key	x	y	freq	year	nodeID	clusterID	labelLLR
acquired immune deficiency syndrome	-340.03955078125	-235.36048889160156	1	2004.0	0	8	#8 microbial translocation
intercellular adhesion molecule 1	-113.49454498291016	-124.28117370605469	2	2000.0	1	9	#9 expression
intercellular adhesion molecule 1	-113.49454498291016	-124.28117370605469	2	2008.0	1	9	#9 expression
intercellular adhesion molecule 1	-113.49454498291016	-124.28117370605469	2	2009.0	1	9	#9 expression
tumor necrosis factor	-92.25200653076172	-156.04544067382812	2	2000.0	2	9	#9 expression
tumor necrosis factor	-92.25200653076172	-156.04544067382812	3	2003.0	2	9	#9 expression
tumor necrosis factor	-92.25200653076172	-156.04544067382812	2	2007.0	2	9	#9 expression
tumor necrosis factor	-92.25200653076172	-156.04544067382812	3	2011.0	2	9	#9 expression
tumor necrosis factor	-92.25200653076172	-156.04544067382812	3	2016.0	2	9	#9 expression
tumor necrosis factor	-92.25200653076172	-156.04544067382812	3	2017.0	2	9	#9 expression
tumor necrosis factor	-92.25200653076172	-156.04544067382812	3	2019.0	2	9	#9 expression
drug delivery	40.77658462524414	-547.9967651367188	3	2022.0	4	4	#4 extracellular matrix
drug delivery	40.77658462524414	-547.9967651367188	3	2023.0	4	4	#4 extracellular matrix
innate lymphoid cells	-76.42613220214844	-627.0015258789062	3	2020.0	5	10	#10 macrophage polarization
endothelial cell	-55.306453704833984	-79.76081085205078	3	2014.0	6	1	#1 shear stress
endothelial cell	-55.306453704833984	-79.76081085205078	3	2018.0	6	1	#1 shear stress
endothelial cell	-55.306453704833984	-79.76081085205078	3	2019.0	6	1	#1 shear stress
endothelial cell	-55.306453704833984	-79.76081085205078	4	2021.0	6	1	#1 shear stress
endothelial growth factor	-93.67472839355469	105.69731903076172	2	2008.0	8	7	#7 oxidative stress
progenitor cells	5.236336708068848	-13.640746116638184	3	2019.0	9	3	#3 migration
progenitor cells	5.236336708068848	-13.640746116638184	3	2021.0	9	3	#3 migration
progenitor cells	5.236336708068848	-13.640746116638184	5	2022.0	9	3	#3 migration
alzheimers disease	49.17856216430664	114.86566162109375	2	2019.0	10	7	#7 oxidative stress
alzheimers disease	49.17856216430664	114.86566162109375	2	2025.0	10	7	#7 oxidative stress
atherosclerosis	201.30950927734375	24.586389541625977	2	2003.0	11	0	#0 mechanisms
atherosclerosis	201.30950927734375	24.586389541625977	3	2007.0	11	0	#0 mechanisms
atherosclerosis	201.30950927734375	24.586389541625977	4	2010.0	11	0	#0 mechanisms
atherosclerosis	201.30950927734375	24.586389541625977	3	2011.0	11	0	#0 mechanisms
atherosclerosis	201.30950927734375	24.586389541625977	4	2012.0	11	0	#0 mechanisms
atherosclerosis	201.30950927734375	24.586389541625977	5	2013.0	11	0	#0 mechanisms
atherosclerosis	201.30950927734375	24.586389541625977	4	2014.0	11	0	#0 mechanisms
atherosclerosis	201.30950927734375	24.586389541625977	6	2015.0	11	0	#0 mechanisms
atherosclerosis	201.30950927734375	24.586389541625977	2	2016.0	11	0	#0 mechanisms
atherosclerosis	201.30950927734375	24.586389541625977	4	2017.0	11	0	#0 mechanisms
atherosclerosis	201.30950927734375	24.586389541625977	4	2018.0	11	0	#0 mechanisms
atherosclerosis	201.30950927734375	24.586389541625977	7	2019.0	11	0	#0 mechanisms
atherosclerosis	201.30950927734375	24.586389541625977	3	2020.0	11	0	#0 mechanisms
atherosclerosis	201.30950927734375	24.586389541625977	4	2021.0	11	0	#0 mechanisms
atherosclerosis	201.30950927734375	24.586389541625977	7	2022.0	11	0	#0 mechanisms
atherosclerosis	201.30950927734375	24.586389541625977	6	2023.0	11	0	#0 mechanisms
gene	-245.03599548339844	-164.7244873046875	2	2008.0	13	4	#4 extracellular matrix
gene	-245.03599548339844	-164.7244873046875	3	2012.0	13	4	#4 extracellular matrix
gene	-245.03599548339844	-164.7244873046875	2	2014.0	13	4	#4 extracellular matrix
gene	-245.03599548339844	-164.7244873046875	2	2018.0	13	4	#4 extracellular matrix
gene	-245.03599548339844	-164.7244873046875	3	2020.0	13	4	#4 extracellular matrix
gene	-245.03599548339844	-164.7244873046875	3	2022.0	13	4	#4 extracellular matrix
gene	-245.03599548339844	-164.7244873046875	3	2023.0	13	4	#4 extracellular matrix
identification	121.412353515625	-116.0158920288086	2	2007.0	14	9	#9 expression
identification	121.412353515625	-116.0158920288086	3	2008.0	14	9	#9 expression
identification	121.412353515625	-116.0158920288086	2	2011.0	14	9	#9 expression
identification	121.412353515625	-116.0158920288086	2	2013.0	14	9	#9 expression
identification	121.412353515625	-116.0158920288086	3	2016.0	14	9	#9 expression
identification	121.412353515625	-116.0158920288086	3	2017.0	14	9	#9 expression
breast cancer	-29.79206657409668	-630.680419921875	3	2020.0	16	10	#10 macrophage polarization
breast cancer	-29.79206657409668	-630.680419921875	3	2023.0	16	10	#10 macrophage polarization
immune responses	-260.8349304199219	291.1480712890625	2	2003.0	17	6	#6 adhesion molecules
immune responses	-260.8349304199219	291.1480712890625	2	2004.0	17	6	#6 adhesion molecules
immune responses	-260.8349304199219	291.1480712890625	2	2014.0	17	6	#6 adhesion molecules
fibroblasts	121.92093658447266	-364.3245544433594	4	2013.0	18	8	#8 microbial translocation
fibroblasts	121.92093658447266	-364.3245544433594	4	2020.0	18	8	#8 microbial translocation
apoptosis	215.51638793945312	127.33502197265625	4	2011.0	19	0	#0 mechanisms
apoptosis	215.51638793945312	127.33502197265625	3	2014.0	19	0	#0 mechanisms
apoptosis	215.51638793945312	127.33502197265625	3	2015.0	19	0	#0 mechanisms
apoptosis	215.51638793945312	127.33502197265625	3	2016.0	19	0	#0 mechanisms
apoptosis	215.51638793945312	127.33502197265625	2	2018.0	19	0	#0 mechanisms
apoptosis	215.51638793945312	127.33502197265625	3	2020.0	19	0	#0 mechanisms
apoptosis	215.51638793945312	127.33502197265625	7	2022.0	19	0	#0 mechanisms
apoptosis	215.51638793945312	127.33502197265625	7	2023.0	19	0	#0 mechanisms
apoptosis	215.51638793945312	127.33502197265625	4	2024.0	19	0	#0 mechanisms
apoptosis	215.51638793945312	127.33502197265625	3	2025.0	19	0	#0 mechanisms
nerve injury	-52.61603927612305	-131.42529296875	2	2012.0	20	2	#2 neuropathic pain
mechanical allodynia	-140.52249145507812	-220.0550079345703	3	2008.0	21	2	#2 neuropathic pain
mechanical allodynia	-140.52249145507812	-220.0550079345703	2	2009.0	21	2	#2 neuropathic pain
mechanical allodynia	-140.52249145507812	-220.0550079345703	4	2012.0	21	2	#2 neuropathic pain
mechanical allodynia	-140.52249145507812	-220.0550079345703	6	2015.0	21	2	#2 neuropathic pain
mechanical allodynia	-140.52249145507812	-220.0550079345703	3	2018.0	21	2	#2 neuropathic pain
mechanical allodynia	-140.52249145507812	-220.0550079345703	3	2022.0	21	2	#2 neuropathic pain
interferon gamma	-36.03644561767578	303.6784973144531	2	2003.0	23	7	#7 oxidative stress
neurodegeneration	46.26760482788086	-165.59303283691406	2	2007.0	25	9	#9 expression
receptor	-139.661865234375	-136.2255096435547	3	2008.0	26	2	#2 neuropathic pain
receptor	-139.661865234375	-136.2255096435547	2	2009.0	26	2	#2 neuropathic pain
receptor	-139.661865234375	-136.2255096435547	3	2012.0	26	2	#2 neuropathic pain
receptor	-139.661865234375	-136.2255096435547	3	2014.0	26	2	#2 neuropathic pain
receptor	-139.661865234375	-136.2255096435547	4	2018.0	26	2	#2 neuropathic pain
receptor	-139.661865234375	-136.2255096435547	6	2019.0	26	2	#2 neuropathic pain
receptor	-139.661865234375	-136.2255096435547	5	2021.0	26	2	#2 neuropathic pain
receptor	-139.661865234375	-136.2255096435547	5	2022.0	26	2	#2 neuropathic pain
receptor	-139.661865234375	-136.2255096435547	4	2023.0	26	2	#2 neuropathic pain
receptor	-139.661865234375	-136.2255096435547	5	2024.0	26	2	#2 neuropathic pain
barrier function	-51.07581329345703	243.67247009277344	1	2005.0	27	12	#12 nitric oxide
barrier function	-51.07581329345703	243.67247009277344	3	2012.0	27	12	#12 nitric oxide
barrier function	-51.07581329345703	243.67247009277344	2	2020.0	27	12	#12 nitric oxide
barrier function	-51.07581329345703	243.67247009277344	3	2024.0	27	12	#12 nitric oxide
sciatic nerve	39.98112487792969	-55.98959732055664	2	2012.0	28	2	#2 neuropathic pain
ion channels	-30.142148971557617	121.64205169677734	3	2025.0	29	8	#8 microbial translocation
double blind	-160.3872833251953	-529.2500610351562	2	2014.0	30	1	#1 shear stress
double blind	-160.3872833251953	-529.2500610351562	3	2015.0	30	1	#1 shear stress
double blind	-160.3872833251953	-529.2500610351562	3	2024.0	30	1	#1 shear stress
dynamics	302.648681640625	-96.54951477050781	3	2018.0	31	3	#3 migration
dynamics	302.648681640625	-96.54951477050781	3	2021.0	31	3	#3 migration
dynamics	302.648681640625	-96.54951477050781	3	2023.0	31	3	#3 migration
dynamics	302.648681640625	-96.54951477050781	3	2024.0	31	3	#3 migration
acute renal failure	292.5861511230469	126.8792495727539	1	2006.0	32	5	#5 mechanical ventilation
migration	138.66226196289062	-32.95865249633789	4	2015.0	33	0	#0 mechanisms
migration	138.66226196289062	-32.95865249633789	3	2019.0	33	0	#0 mechanisms
migration	138.66226196289062	-32.95865249633789	6	2021.0	33	0	#0 mechanisms
migration	138.66226196289062	-32.95865249633789	6	2022.0	33	0	#0 mechanisms
migration	138.66226196289062	-32.95865249633789	5	2024.0	33	0	#0 mechanisms
migration	138.66226196289062	-32.95865249633789	3	2025.0	33	0	#0 mechanisms
matrix metalloproteinase	-311.04400634765625	-102.99761962890625	2	2008.0	34	4	#4 extracellular matrix
involvement	263.3221130371094	180.4368133544922	3	2022.0	35	0	#0 mechanisms
neurons	-85.0848388671875	39.92136764526367	3	2019.0	36	6	#6 adhesion molecules
abdominal aortic aneurysm	101.61605834960938	-33.44645690917969	1	2009.0	37	5	#5 mechanical ventilation
tissue	-120.88798522949219	-192.31748962402344	2	2003.0	38	4	#4 extracellular matrix
tissue	-120.88798522949219	-192.31748962402344	2	2008.0	38	4	#4 extracellular matrix
tissue	-120.88798522949219	-192.31748962402344	3	2014.0	38	4	#4 extracellular matrix
tissue	-120.88798522949219	-192.31748962402344	5	2021.0	38	4	#4 extracellular matrix
tissue	-120.88798522949219	-192.31748962402344	5	2022.0	38	4	#4 extracellular matrix
tissue	-120.88798522949219	-192.31748962402344	4	2024.0	38	4	#4 extracellular matrix
tissue	-120.88798522949219	-192.31748962402344	3	2025.0	38	4	#4 extracellular matrix
biology	204.76625061035156	-66.55018615722656	2	2020.0	39	0	#0 mechanisms
channels	-8.912446975708008	-197.6764678955078	4	2024.0	40	2	#2 neuropathic pain
b cells	-23.79302406311035	-342.4904479980469	1	2002.0	42	1	#1 shear stress
b cells	-23.79302406311035	-342.4904479980469	2	2018.0	42	1	#1 shear stress
acute lung injury	-122.57682037353516	497.5600891113281	1	2001.0	43	12	#12 nitric oxide
acute lung injury	-122.57682037353516	497.5600891113281	1	2009.0	43	12	#12 nitric oxide
acute lung injury	-122.57682037353516	497.5600891113281	2	2017.0	43	12	#12 nitric oxide
acute lung injury	-122.57682037353516	497.5600891113281	3	2019.0	43	12	#12 nitric oxide
pathophysiology	64.42335510253906	-105.7450180053711	3	2021.0	44	5	#5 mechanical ventilation
inflammatory cytokine	75.75465393066406	287.99163818359375	2	2011.0	45	11	#11 endothelial dysfunction
cell migration	428.9591979980469	-201.10792541503906	2	2011.0	46	3	#3 migration
cell migration	428.9591979980469	-201.10792541503906	4	2022.0	46	3	#3 migration
immune response	5.185558795928955	-114.48361206054688	2	2009.0	47	2	#2 neuropathic pain
immune response	5.185558795928955	-114.48361206054688	2	2012.0	47	2	#2 neuropathic pain
immune response	5.185558795928955	-114.48361206054688	4	2017.0	47	2	#2 neuropathic pain
immune response	5.185558795928955	-114.48361206054688	3	2020.0	47	2	#2 neuropathic pain
immune response	5.185558795928955	-114.48361206054688	5	2023.0	47	2	#2 neuropathic pain
immune response	5.185558795928955	-114.48361206054688	6	2024.0	47	2	#2 neuropathic pain
immune response	5.185558795928955	-114.48361206054688	3	2025.0	47	2	#2 neuropathic pain
blood brain barrier	-55.425254821777344	-20.89141082763672	2	2010.0	48	8	#8 microbial translocation
blood brain barrier	-55.425254821777344	-20.89141082763672	2	2013.0	48	8	#8 microbial translocation
nitric oxide production	-55.090972900390625	113.3650894165039	3	2015.0	49	12	#12 nitric oxide
activating transcription factor 3	-227.0106201171875	-276.9890441894531	1	2009.0	50	2	#2 neuropathic pain
osteoarthritis	-170.80361938476562	-225.89105224609375	2	2008.0	51	4	#4 extracellular matrix
osteoarthritis	-170.80361938476562	-225.89105224609375	4	2021.0	51	4	#4 extracellular matrix
osteoarthritis	-170.80361938476562	-225.89105224609375	3	2024.0	51	4	#4 extracellular matrix
mechanical forces	90.11148834228516	-132.560302734375	5	2019.0	53	0	#0 mechanisms
mechanical forces	90.11148834228516	-132.560302734375	5	2023.0	53	0	#0 mechanisms
mechanical forces	90.11148834228516	-132.560302734375	3	2025.0	53	0	#0 mechanisms
nf-kappa b	108.55653381347656	61.85457992553711	4	2010.0	55	0	#0 mechanisms
nf-kappa b	108.55653381347656	61.85457992553711	3	2014.0	55	0	#0 mechanisms
nf-kappa b	108.55653381347656	61.85457992553711	3	2019.0	55	0	#0 mechanisms
nf-kappa b	108.55653381347656	61.85457992553711	3	2023.0	55	0	#0 mechanisms
collagen	72.05224609375	233.6624755859375	2	2015.0	56	0	#0 mechanisms
collagen	72.05224609375	233.6624755859375	2	2020.0	56	0	#0 mechanisms
dorsal root ganglia	-24.520381927490234	-319.6417541503906	2	2006.0	58	10	#10 macrophage polarization
dorsal root ganglia	-24.520381927490234	-319.6417541503906	2	2013.0	58	10	#10 macrophage polarization
dorsal root ganglia	-24.520381927490234	-319.6417541503906	2	2015.0	58	10	#10 macrophage polarization
focal adhesions	363.19464111328125	-210.63230895996094	2	2011.0	60	3	#3 migration
focal adhesions	363.19464111328125	-210.63230895996094	2	2018.0	60	3	#3 migration
focal adhesions	363.19464111328125	-210.63230895996094	3	2022.0	60	3	#3 migration
intermediate filaments	-228.0231170654297	169.9254913330078	3	2022.0	61	6	#6 adhesion molecules
superoxide production	-175.36679077148438	65.2496109008789	2	2008.0	62	6	#6 adhesion molecules
innate immunity	-264.51220703125	174.1483154296875	6	2022.0	63	6	#6 adhesion molecules
c fos	187.52041625976562	0.06721280515193939	1	1999.0	64	0	#0 mechanisms
c fos	187.52041625976562	0.06721280515193939	2	2020.0	64	0	#0 mechanisms
adhesion	144.22842407226562	-99.863525390625	2	1999.0	65	0	#0 mechanisms
adhesion	144.22842407226562	-99.863525390625	2	2000.0	65	0	#0 mechanisms
adhesion	144.22842407226562	-99.863525390625	1	2005.0	65	0	#0 mechanisms
adhesion	144.22842407226562	-99.863525390625	3	2011.0	65	0	#0 mechanisms
adhesion	144.22842407226562	-99.863525390625	2	2012.0	65	0	#0 mechanisms
adhesion	144.22842407226562	-99.863525390625	3	2013.0	65	0	#0 mechanisms
adhesion	144.22842407226562	-99.863525390625	3	2014.0	65	0	#0 mechanisms
adhesion	144.22842407226562	-99.863525390625	5	2015.0	65	0	#0 mechanisms
adhesion	144.22842407226562	-99.863525390625	4	2016.0	65	0	#0 mechanisms
adhesion	144.22842407226562	-99.863525390625	3	2019.0	65	0	#0 mechanisms
adhesion	144.22842407226562	-99.863525390625	3	2020.0	65	0	#0 mechanisms
adhesion	144.22842407226562	-99.863525390625	7	2021.0	65	0	#0 mechanisms
adhesion	144.22842407226562	-99.863525390625	3	2022.0	65	0	#0 mechanisms
adhesion	144.22842407226562	-99.863525390625	8	2023.0	65	0	#0 mechanisms
adhesion	144.22842407226562	-99.863525390625	3	2025.0	65	0	#0 mechanisms
central nervous system	92.01566314697266	129.83963012695312	3	2003.0	66	11	#11 endothelial dysfunction
central nervous system	92.01566314697266	129.83963012695312	5	2007.0	66	11	#11 endothelial dysfunction
central nervous system	92.01566314697266	129.83963012695312	2	2012.0	66	11	#11 endothelial dysfunction
central nervous system	92.01566314697266	129.83963012695312	2	2015.0	66	11	#11 endothelial dysfunction
central nervous system	92.01566314697266	129.83963012695312	2	2016.0	66	11	#11 endothelial dysfunction
acute inhalation	-186.0447540283203	240.77699279785156	1	2006.0	67	12	#12 nitric oxide
delivery	-338.9007873535156	4.065836429595947	2	2020.0	68	4	#4 extracellular matrix
delivery	-338.9007873535156	4.065836429595947	4	2025.0	68	4	#4 extracellular matrix
yap	29.424013137817383	65.57347869873047	3	2025.0	69	7	#7 oxidative stress
ampk mediated regulation	60.89581298828125	144.91542053222656	2	2019.0	70	7	#7 oxidative stress
toxicity	-82.50456237792969	-325.03741455078125	2	2007.0	72	1	#1 shear stress
flow dependent regulation	117.38399505615234	-271.2572326660156	2	2018.0	73	1	#1 shear stress
adenovirus mediated overexpression	-120.26883697509766	234.32235717773438	1	2005.0	74	12	#12 nitric oxide
hmgb1	80.54332733154297	-285.13134765625	2	2013.0	75	8	#8 microbial translocation
nerve growth factor	-159.75384521484375	-197.61244201660156	2	2004.0	76	8	#8 microbial translocation
nerve growth factor	-159.75384521484375	-197.61244201660156	2	2008.0	76	8	#8 microbial translocation
nerve growth factor	-159.75384521484375	-197.61244201660156	2	2010.0	76	8	#8 microbial translocation
risk	124.60533142089844	129.7947540283203	3	2017.0	77	7	#7 oxidative stress
risk	124.60533142089844	129.7947540283203	3	2019.0	77	7	#7 oxidative stress
risk	124.60533142089844	129.7947540283203	4	2023.0	77	7	#7 oxidative stress
risk	124.60533142089844	129.7947540283203	5	2024.0	77	7	#7 oxidative stress
acetyltransferase activity	157.775634765625	100.99308013916016	1	2007.0	78	5	#5 mechanical ventilation
pain	-85.78144836425781	-206.44320678710938	3	2008.0	79	2	#2 neuropathic pain
pain	-85.78144836425781	-206.44320678710938	2	2012.0	79	2	#2 neuropathic pain
pain	-85.78144836425781	-206.44320678710938	3	2017.0	79	2	#2 neuropathic pain
pain	-85.78144836425781	-206.44320678710938	3	2022.0	79	2	#2 neuropathic pain
pain	-85.78144836425781	-206.44320678710938	3	2024.0	79	2	#2 neuropathic pain
autoreactive t cells	-56.88595199584961	-313.8254699707031	1	2002.0	80	1	#1 shear stress
5' nucleotidase	-152.6447296142578	-117.0329818725586	1	2002.0	81	6	#6 adhesion molecules
bone resorption	198.93856811523438	105.86528778076172	2	2020.0	82	0	#0 mechanisms
dorsal horn	-66.58873748779297	-528.0833129882812	2	2011.0	83	10	#10 macrophage polarization
mice	159.90829467773438	-7.544582366943359	4	2007.0	84	5	#5 mechanical ventilation
mice	159.90829467773438	-7.544582366943359	3	2011.0	84	5	#5 mechanical ventilation
mice	159.90829467773438	-7.544582366943359	2	2012.0	84	5	#5 mechanical ventilation
mice	159.90829467773438	-7.544582366943359	3	2016.0	84	5	#5 mechanical ventilation
mice	159.90829467773438	-7.544582366943359	4	2017.0	84	5	#5 mechanical ventilation
mice	159.90829467773438	-7.544582366943359	4	2018.0	84	5	#5 mechanical ventilation
mice	159.90829467773438	-7.544582366943359	4	2020.0	84	5	#5 mechanical ventilation
mice	159.90829467773438	-7.544582366943359	3	2021.0	84	5	#5 mechanical ventilation
pulmonary hypertension	-107.30583953857422	-333.15252685546875	2	2009.0	85	1	#1 shear stress
cell adhesion	168.7164764404297	-36.712135314941406	2	2009.0	87	3	#3 migration
cell adhesion	168.7164764404297	-36.712135314941406	2	2013.0	87	3	#3 migration
cell adhesion	168.7164764404297	-36.712135314941406	3	2014.0	87	3	#3 migration
cell adhesion	168.7164764404297	-36.712135314941406	3	2017.0	87	3	#3 migration
cell adhesion	168.7164764404297	-36.712135314941406	4	2024.0	87	3	#3 migration
glutathione	-496.73492431640625	-260.11785888671875	2	2014.0	88	4	#4 extracellular matrix
pecam 1	-207.05044555664062	-407.4742736816406	2	2010.0	89	1	#1 shear stress
cytokine production	-48.82881164550781	-565.8755493164062	2	2020.0	90	10	#10 macrophage polarization
cyclic tensile strain	-351.76507568359375	-67.1834487915039	2	2008.0	92	4	#4 extracellular matrix
mechanism	-211.4413299560547	-74.32160949707031	4	2020.0	93	1	#1 shear stress
mechanism	-211.4413299560547	-74.32160949707031	5	2023.0	93	1	#1 shear stress
management	163.1324920654297	61.35554885864258	3	2022.0	95	5	#5 mechanical ventilation
immunity	256.85992431640625	-163.03564453125	2	2011.0	96	0	#0 mechanisms
extracellular vesicles	-244.9437255859375	-23.108997344970703	3	2023.0	97	4	#4 extracellular matrix
extracellular vesicles	-244.9437255859375	-23.108997344970703	5	2024.0	97	4	#4 extracellular matrix
nucleus pulposus cells	164.9880828857422	154.2606658935547	6	2023.0	98	7	#7 oxidative stress
factor alpha	-88.66810607910156	-75.57841491699219	2	2009.0	99	9	#9 expression
factor alpha	-88.66810607910156	-75.57841491699219	3	2017.0	99	9	#9 expression
polarization	330.48602294921875	-159.32838439941406	3	2018.0	100	3	#3 migration
polarization	330.48602294921875	-159.32838439941406	3	2022.0	100	3	#3 migration
polarization	330.48602294921875	-159.32838439941406	5	2024.0	100	3	#3 migration
polarization	330.48602294921875	-159.32838439941406	4	2025.0	100	3	#3 migration
bacteremia	298.087890625	-365.2452697753906	1	2002.0	101	9	#9 expression
sex differences	442.31103515625	112.94815063476562	4	2023.0	102	0	#0 mechanisms
root ganglion neurons	28.756271362304688	-285.2699890136719	2	2004.0	103	2	#2 neuropathic pain
deficiency	-369.45684814453125	13.277896881103516	2	2008.0	104	4	#4 extracellular matrix
cytoskeleton	283.27337646484375	-17.621530532836914	2	2015.0	105	0	#0 mechanisms
cytoskeleton	283.27337646484375	-17.621530532836914	4	2022.0	105	0	#0 mechanisms
sensory neurons	-247.87623596191406	-139.4398193359375	2	2002.0	106	8	#8 microbial translocation
sensory neurons	-247.87623596191406	-139.4398193359375	2	2004.0	106	8	#8 microbial translocation
sensory neurons	-247.87623596191406	-139.4398193359375	2	2007.0	106	8	#8 microbial translocation
sensory neurons	-247.87623596191406	-139.4398193359375	3	2008.0	106	8	#8 microbial translocation
sensory neurons	-247.87623596191406	-139.4398193359375	3	2017.0	106	8	#8 microbial translocation
il-1 beta	95.9887466430664	-227.9152374267578	3	2011.0	107	9	#9 expression
il-1 beta	95.9887466430664	-227.9152374267578	3	2024.0	107	9	#9 expression
blood flow	27.269914627075195	-158.3831787109375	2	2017.0	108	11	#11 endothelial dysfunction
blood flow	27.269914627075195	-158.3831787109375	3	2019.0	108	11	#11 endothelial dysfunction
expression	184.3233642578125	-202.93605041503906	3	1999.0	109	9	#9 expression
expression	184.3233642578125	-202.93605041503906	4	2002.0	109	9	#9 expression
expression	184.3233642578125	-202.93605041503906	4	2003.0	109	9	#9 expression
expression	184.3233642578125	-202.93605041503906	2	2004.0	109	9	#9 expression
expression	184.3233642578125	-202.93605041503906	6	2007.0	109	9	#9 expression
expression	184.3233642578125	-202.93605041503906	8	2008.0	109	9	#9 expression
expression	184.3233642578125	-202.93605041503906	7	2009.0	109	9	#9 expression
expression	184.3233642578125	-202.93605041503906	8	2010.0	109	9	#9 expression
expression	184.3233642578125	-202.93605041503906	11	2011.0	109	9	#9 expression
expression	184.3233642578125	-202.93605041503906	11	2012.0	109	9	#9 expression
expression	184.3233642578125	-202.93605041503906	12	2013.0	109	9	#9 expression
expression	184.3233642578125	-202.93605041503906	11	2014.0	109	9	#9 expression
expression	184.3233642578125	-202.93605041503906	13	2015.0	109	9	#9 expression
expression	184.3233642578125	-202.93605041503906	13	2016.0	109	9	#9 expression
expression	184.3233642578125	-202.93605041503906	14	2017.0	109	9	#9 expression
expression	184.3233642578125	-202.93605041503906	15	2018.0	109	9	#9 expression
expression	184.3233642578125	-202.93605041503906	27	2019.0	109	9	#9 expression
expression	184.3233642578125	-202.93605041503906	27	2020.0	109	9	#9 expression
expression	184.3233642578125	-202.93605041503906	26	2021.0	109	9	#9 expression
expression	184.3233642578125	-202.93605041503906	21	2022.0	109	9	#9 expression
expression	184.3233642578125	-202.93605041503906	22	2023.0	109	9	#9 expression
expression	184.3233642578125	-202.93605041503906	26	2024.0	109	9	#9 expression
expression	184.3233642578125	-202.93605041503906	14	2025.0	109	9	#9 expression
down regulation	10.340508460998535	-205.0780487060547	3	2008.0	110	10	#10 macrophage polarization
down regulation	10.340508460998535	-205.0780487060547	4	2010.0	110	10	#10 macrophage polarization
down regulation	10.340508460998535	-205.0780487060547	4	2011.0	110	10	#10 macrophage polarization
down regulation	10.340508460998535	-205.0780487060547	2	2013.0	110	10	#10 macrophage polarization
down regulation	10.340508460998535	-205.0780487060547	2	2014.0	110	10	#10 macrophage polarization
down regulation	10.340508460998535	-205.0780487060547	5	2016.0	110	10	#10 macrophage polarization
down regulation	10.340508460998535	-205.0780487060547	3	2020.0	110	10	#10 macrophage polarization
down regulation	10.340508460998535	-205.0780487060547	4	2021.0	110	10	#10 macrophage polarization
down regulation	10.340508460998535	-205.0780487060547	3	2024.0	110	10	#10 macrophage polarization
actomyosin contraction	-109.36650085449219	459.0849914550781	1	2001.0	111	12	#12 nitric oxide
exercise	-56.43049621582031	-106.15324401855469	3	2019.0	112	6	#6 adhesion molecules
macrophages	-515.72509765625	-34.02592086791992	5	2022.0	113	10	#10 macrophage polarization
macrophages	-515.72509765625	-34.02592086791992	3	2023.0	113	10	#10 macrophage polarization
macrophages	-515.72509765625	-34.02592086791992	4	2024.0	113	10	#10 macrophage polarization
macrophages	-515.72509765625	-34.02592086791992	4	2025.0	113	10	#10 macrophage polarization
suppression	237.67613220214844	282.425048828125	3	2021.0	114	11	#11 endothelial dysfunction
inflammatory bowel disease	49.60127639770508	-9.416467666625977	2	2007.0	115	8	#8 microbial translocation
inflammatory bowel disease	49.60127639770508	-9.416467666625977	2	2013.0	115	8	#8 microbial translocation
induced cerebral aneurysms	167.02578735351562	246.17396545410156	2	2011.0	116	11	#11 endothelial dysfunction
cutting edge	351.1016845703125	165.62582397460938	2	2016.0	117	0	#0 mechanisms
scaffolds	385.61370849609375	-142.81761169433594	6	2024.0	118	3	#3 migration
mechanotransduction	93.90713500976562	-105.39580535888672	2	2010.0	119	2	#2 neuropathic pain
mechanotransduction	93.90713500976562	-105.39580535888672	4	2014.0	119	2	#2 neuropathic pain
mechanotransduction	93.90713500976562	-105.39580535888672	3	2016.0	119	2	#2 neuropathic pain
mechanotransduction	93.90713500976562	-105.39580535888672	3	2017.0	119	2	#2 neuropathic pain
mechanotransduction	93.90713500976562	-105.39580535888672	4	2019.0	119	2	#2 neuropathic pain
mechanotransduction	93.90713500976562	-105.39580535888672	3	2020.0	119	2	#2 neuropathic pain
mechanotransduction	93.90713500976562	-105.39580535888672	4	2021.0	119	2	#2 neuropathic pain
mechanotransduction	93.90713500976562	-105.39580535888672	3	2022.0	119	2	#2 neuropathic pain
mechanotransduction	93.90713500976562	-105.39580535888672	5	2023.0	119	2	#2 neuropathic pain
mechanotransduction	93.90713500976562	-105.39580535888672	3	2024.0	119	2	#2 neuropathic pain
hemocytes	-125.42545318603516	-150.93775939941406	2	2012.0	120	10	#10 macrophage polarization
dendritic cells	61.87822341918945	-266.3279724121094	3	2013.0	121	1	#1 shear stress
dendritic cells	61.87822341918945	-266.3279724121094	2	2014.0	121	1	#1 shear stress
dendritic cells	61.87822341918945	-266.3279724121094	5	2016.0	121	1	#1 shear stress
dendritic cells	61.87822341918945	-266.3279724121094	2	2018.0	121	1	#1 shear stress
dendritic cells	61.87822341918945	-266.3279724121094	3	2020.0	121	1	#1 shear stress
dendritic cells	61.87822341918945	-266.3279724121094	3	2021.0	121	1	#1 shear stress
endothelial cells	21.148733139038086	-238.5902862548828	3	1999.0	123	1	#1 shear stress
endothelial cells	21.148733139038086	-238.5902862548828	3	2001.0	123	1	#1 shear stress
endothelial cells	21.148733139038086	-238.5902862548828	2	2002.0	123	1	#1 shear stress
endothelial cells	21.148733139038086	-238.5902862548828	4	2003.0	123	1	#1 shear stress
endothelial cells	21.148733139038086	-238.5902862548828	2	2005.0	123	1	#1 shear stress
endothelial cells	21.148733139038086	-238.5902862548828	3	2006.0	123	1	#1 shear stress
endothelial cells	21.148733139038086	-238.5902862548828	5	2007.0	123	1	#1 shear stress
endothelial cells	21.148733139038086	-238.5902862548828	2	2009.0	123	1	#1 shear stress
endothelial cells	21.148733139038086	-238.5902862548828	3	2010.0	123	1	#1 shear stress
endothelial cells	21.148733139038086	-238.5902862548828	3	2012.0	123	1	#1 shear stress
endothelial cells	21.148733139038086	-238.5902862548828	6	2013.0	123	1	#1 shear stress
endothelial cells	21.148733139038086	-238.5902862548828	5	2014.0	123	1	#1 shear stress
endothelial cells	21.148733139038086	-238.5902862548828	6	2015.0	123	1	#1 shear stress
endothelial cells	21.148733139038086	-238.5902862548828	9	2016.0	123	1	#1 shear stress
endothelial cells	21.148733139038086	-238.5902862548828	8	2017.0	123	1	#1 shear stress
endothelial cells	21.148733139038086	-238.5902862548828	8	2018.0	123	1	#1 shear stress
endothelial cells	21.148733139038086	-238.5902862548828	7	2019.0	123	1	#1 shear stress
endothelial cells	21.148733139038086	-238.5902862548828	3	2021.0	123	1	#1 shear stress
endothelial cells	21.148733139038086	-238.5902862548828	9	2022.0	123	1	#1 shear stress
endothelial cells	21.148733139038086	-238.5902862548828	8	2023.0	123	1	#1 shear stress
endothelial cells	21.148733139038086	-238.5902862548828	4	2024.0	123	1	#1 shear stress
endothelial cells	21.148733139038086	-238.5902862548828	4	2025.0	123	1	#1 shear stress
antiplatelet autoantibody	-31.574514389038086	-299.2271423339844	1	2002.0	124	1	#1 shear stress
injury	-39.37266159057617	-274.82452392578125	4	2007.0	125	2	#2 neuropathic pain
injury	-39.37266159057617	-274.82452392578125	3	2014.0	125	2	#2 neuropathic pain
injury	-39.37266159057617	-274.82452392578125	3	2015.0	125	2	#2 neuropathic pain
injury	-39.37266159057617	-274.82452392578125	2	2018.0	125	2	#2 neuropathic pain
injury	-39.37266159057617	-274.82452392578125	7	2021.0	125	2	#2 neuropathic pain
injury	-39.37266159057617	-274.82452392578125	5	2022.0	125	2	#2 neuropathic pain
injury	-39.37266159057617	-274.82452392578125	3	2024.0	125	2	#2 neuropathic pain
deformability	620.804443359375	161.34222412109375	2	2016.0	126	0	#0 mechanisms
smooth muscle	-158.9414520263672	-295.8276062011719	2	2003.0	127	1	#1 shear stress
smooth muscle	-158.9414520263672	-295.8276062011719	3	2016.0	127	1	#1 shear stress
mechanical regulation	-247.68069458007812	-53.21025466918945	4	2022.0	129	4	#4 extracellular matrix
actin	257.77398681640625	-114.1534652709961	1	2006.0	130	3	#3 migration
actin	257.77398681640625	-114.1534652709961	2	2018.0	130	3	#3 migration
actin	257.77398681640625	-114.1534652709961	3	2021.0	130	3	#3 migration
connective tissue	-351.4414367675781	43.83424758911133	3	2017.0	131	4	#4 extracellular matrix
nitric oxide	-140.38516235351562	178.0272674560547	5	2000.0	132	12	#12 nitric oxide
nitric oxide	-140.38516235351562	178.0272674560547	2	2001.0	132	12	#12 nitric oxide
nitric oxide	-140.38516235351562	178.0272674560547	3	2002.0	132	12	#12 nitric oxide
nitric oxide	-140.38516235351562	178.0272674560547	3	2003.0	132	12	#12 nitric oxide
nitric oxide	-140.38516235351562	178.0272674560547	2	2005.0	132	12	#12 nitric oxide
nitric oxide	-140.38516235351562	178.0272674560547	5	2006.0	132	12	#12 nitric oxide
nitric oxide	-140.38516235351562	178.0272674560547	7	2007.0	132	12	#12 nitric oxide
nitric oxide	-140.38516235351562	178.0272674560547	2	2008.0	132	12	#12 nitric oxide
nitric oxide	-140.38516235351562	178.0272674560547	4	2009.0	132	12	#12 nitric oxide
nitric oxide	-140.38516235351562	178.0272674560547	3	2010.0	132	12	#12 nitric oxide
nitric oxide	-140.38516235351562	178.0272674560547	4	2011.0	132	12	#12 nitric oxide
nitric oxide	-140.38516235351562	178.0272674560547	4	2013.0	132	12	#12 nitric oxide
nitric oxide	-140.38516235351562	178.0272674560547	9	2014.0	132	12	#12 nitric oxide
nitric oxide	-140.38516235351562	178.0272674560547	4	2015.0	132	12	#12 nitric oxide
nitric oxide	-140.38516235351562	178.0272674560547	5	2017.0	132	12	#12 nitric oxide
nitric oxide	-140.38516235351562	178.0272674560547	7	2019.0	132	12	#12 nitric oxide
nitric oxide	-140.38516235351562	178.0272674560547	4	2021.0	132	12	#12 nitric oxide
nitric oxide	-140.38516235351562	178.0272674560547	4	2022.0	132	12	#12 nitric oxide
nitric oxide	-140.38516235351562	178.0272674560547	3	2023.0	132	12	#12 nitric oxide
substance p	-410.0288391113281	-307.77978515625	2	2004.0	135	8	#8 microbial translocation
cyclic amp	38.229164123535156	-333.4920959472656	2	2014.0	136	1	#1 shear stress
cardiac hypertrophy	68.56600189208984	-38.98819351196289	2	2016.0	137	2	#2 neuropathic pain
human endothelial cells	-35.187644958496094	-141.5811767578125	3	1999.0	138	1	#1 shear stress
human endothelial cells	-35.187644958496094	-141.5811767578125	2	2003.0	138	1	#1 shear stress
human endothelial cells	-35.187644958496094	-141.5811767578125	3	2010.0	138	1	#1 shear stress
human endothelial cells	-35.187644958496094	-141.5811767578125	3	2011.0	138	1	#1 shear stress
human endothelial cells	-35.187644958496094	-141.5811767578125	2	2013.0	138	1	#1 shear stress
adenosine triphosphate	183.9453582763672	-310.0122375488281	1	2007.0	139	8	#8 microbial translocation
blood pressure	35.065330505371094	253.77655029296875	2	2015.0	141	7	#7 oxidative stress
tyrosine phosphorylation	-113.70124053955078	412.1288757324219	2	2001.0	142	12	#12 nitric oxide
nf kappa b	-154.94277954101562	138.9701690673828	2	1999.0	144	6	#6 adhesion molecules
nf kappa b	-154.94277954101562	138.9701690673828	3	2003.0	144	6	#6 adhesion molecules
nf kappa b	-154.94277954101562	138.9701690673828	3	2004.0	144	6	#6 adhesion molecules
nf kappa b	-154.94277954101562	138.9701690673828	2	2006.0	144	6	#6 adhesion molecules
nf kappa b	-154.94277954101562	138.9701690673828	2	2007.0	144	6	#6 adhesion molecules
nf kappa b	-154.94277954101562	138.9701690673828	3	2008.0	144	6	#6 adhesion molecules
nf kappa b	-154.94277954101562	138.9701690673828	4	2009.0	144	6	#6 adhesion molecules
nf kappa b	-154.94277954101562	138.9701690673828	8	2010.0	144	6	#6 adhesion molecules
nf kappa b	-154.94277954101562	138.9701690673828	3	2011.0	144	6	#6 adhesion molecules
nf kappa b	-154.94277954101562	138.9701690673828	8	2013.0	144	6	#6 adhesion molecules
nf kappa b	-154.94277954101562	138.9701690673828	12	2014.0	144	6	#6 adhesion molecules
nf kappa b	-154.94277954101562	138.9701690673828	5	2015.0	144	6	#6 adhesion molecules
nf kappa b	-154.94277954101562	138.9701690673828	10	2016.0	144	6	#6 adhesion molecules
nf kappa b	-154.94277954101562	138.9701690673828	6	2017.0	144	6	#6 adhesion molecules
nf kappa b	-154.94277954101562	138.9701690673828	6	2018.0	144	6	#6 adhesion molecules
nf kappa b	-154.94277954101562	138.9701690673828	8	2019.0	144	6	#6 adhesion molecules
nf kappa b	-154.94277954101562	138.9701690673828	8	2020.0	144	6	#6 adhesion molecules
nf kappa b	-154.94277954101562	138.9701690673828	9	2021.0	144	6	#6 adhesion molecules
nf kappa b	-154.94277954101562	138.9701690673828	3	2022.0	144	6	#6 adhesion molecules
nf kappa b	-154.94277954101562	138.9701690673828	8	2023.0	144	6	#6 adhesion molecules
nf kappa b	-154.94277954101562	138.9701690673828	5	2024.0	144	6	#6 adhesion molecules
nf kappa b	-154.94277954101562	138.9701690673828	3	2025.0	144	6	#6 adhesion molecules
messenger rna	81.16531372070312	-75.1258773803711	2	2002.0	146	2	#2 neuropathic pain
messenger rna	81.16531372070312	-75.1258773803711	2	2009.0	146	2	#2 neuropathic pain
messenger rna	81.16531372070312	-75.1258773803711	2	2010.0	146	2	#2 neuropathic pain
messenger rna	81.16531372070312	-75.1258773803711	3	2014.0	146	2	#2 neuropathic pain
complex hemodynamics	205.1726531982422	243.48492431640625	2	2011.0	147	11	#11 endothelial dysfunction
free radicals	-288.0853271484375	312.8392028808594	2	2014.0	148	6	#6 adhesion molecules
tissue engineering	-61.479984283447266	23.248249053955078	7	2021.0	150	3	#3 migration
activating peptide iii	176.17822265625	-113.08833312988281	1	2004.0	151	9	#9 expression
functional characterization	58.79880905151367	82.90151977539062	2	2012.0	152	11	#11 endothelial dysfunction
basement membrane	-0.0882076770067215	-313.93695068359375	3	2020.0	154	2	#2 neuropathic pain
chronic neuropathic pain	362.07843017578125	28.765186309814453	2	2020.0	155	0	#0 mechanisms
stress	306.7786865234375	74.36866760253906	3	2013.0	157	0	#0 mechanisms
stress	306.7786865234375	74.36866760253906	3	2014.0	157	0	#0 mechanisms
stress	306.7786865234375	74.36866760253906	3	2015.0	157	0	#0 mechanisms
stress	306.7786865234375	74.36866760253906	3	2016.0	157	0	#0 mechanisms
stress	306.7786865234375	74.36866760253906	3	2017.0	157	0	#0 mechanisms
stress	306.7786865234375	74.36866760253906	6	2019.0	157	0	#0 mechanisms
stress	306.7786865234375	74.36866760253906	6	2020.0	157	0	#0 mechanisms
stress	306.7786865234375	74.36866760253906	3	2021.0	157	0	#0 mechanisms
stress	306.7786865234375	74.36866760253906	9	2023.0	157	0	#0 mechanisms
stress	306.7786865234375	74.36866760253906	6	2024.0	157	0	#0 mechanisms
stress	306.7786865234375	74.36866760253906	6	2025.0	157	0	#0 mechanisms
animal models	-158.3604736328125	81.4212417602539	2	2019.0	158	6	#6 adhesion molecules
intervertebral disc degeneration	230.4002227783203	208.37815856933594	5	2023.0	159	7	#7 oxidative stress
transcription	439.5013122558594	-13.492297172546387	2	2006.0	160	3	#3 migration
transcription	439.5013122558594	-13.492297172546387	3	2014.0	160	3	#3 migration
contributes	129.70248413085938	-64.10945129394531	2	2018.0	162	3	#3 migration
contributes	129.70248413085938	-64.10945129394531	4	2019.0	162	3	#3 migration
contributes	129.70248413085938	-64.10945129394531	2	2020.0	162	3	#3 migration
contributes	129.70248413085938	-64.10945129394531	3	2021.0	162	3	#3 migration
contributes	129.70248413085938	-64.10945129394531	5	2022.0	162	3	#3 migration
contributes	129.70248413085938	-64.10945129394531	3	2024.0	162	3	#3 migration
contributes	129.70248413085938	-64.10945129394531	3	2025.0	162	3	#3 migration
oxidative stress	-60.59345626831055	182.739990234375	3	2003.0	163	7	#7 oxidative stress
oxidative stress	-60.59345626831055	182.739990234375	2	2005.0	163	7	#7 oxidative stress
oxidative stress	-60.59345626831055	182.739990234375	2	2008.0	163	7	#7 oxidative stress
oxidative stress	-60.59345626831055	182.739990234375	2	2009.0	163	7	#7 oxidative stress
oxidative stress	-60.59345626831055	182.739990234375	2	2010.0	163	7	#7 oxidative stress
oxidative stress	-60.59345626831055	182.739990234375	5	2011.0	163	7	#7 oxidative stress
oxidative stress	-60.59345626831055	182.739990234375	3	2013.0	163	7	#7 oxidative stress
oxidative stress	-60.59345626831055	182.739990234375	10	2014.0	163	7	#7 oxidative stress
oxidative stress	-60.59345626831055	182.739990234375	6	2015.0	163	7	#7 oxidative stress
oxidative stress	-60.59345626831055	182.739990234375	11	2016.0	163	7	#7 oxidative stress
oxidative stress	-60.59345626831055	182.739990234375	12	2017.0	163	7	#7 oxidative stress
oxidative stress	-60.59345626831055	182.739990234375	12	2018.0	163	7	#7 oxidative stress
oxidative stress	-60.59345626831055	182.739990234375	12	2019.0	163	7	#7 oxidative stress
oxidative stress	-60.59345626831055	182.739990234375	11	2020.0	163	7	#7 oxidative stress
oxidative stress	-60.59345626831055	182.739990234375	11	2021.0	163	7	#7 oxidative stress
oxidative stress	-60.59345626831055	182.739990234375	11	2022.0	163	7	#7 oxidative stress
oxidative stress	-60.59345626831055	182.739990234375	18	2023.0	163	7	#7 oxidative stress
oxidative stress	-60.59345626831055	182.739990234375	20	2024.0	163	7	#7 oxidative stress
oxidative stress	-60.59345626831055	182.739990234375	13	2025.0	163	7	#7 oxidative stress
deficient mice	-221.28854370117188	-21.9993953704834	2	2007.0	164	6	#6 adhesion molecules
proinflammatory cytokines	-75.61504364013672	-113.076416015625	2	2010.0	165	8	#8 microbial translocation
monocyte adhesion	-299.5609130859375	267.3466491699219	3	2017.0	167	6	#6 adhesion molecules
fluid shear stress	-16.449806213378906	-39.49845504760742	3	1999.0	168	1	#1 shear stress
fluid shear stress	-16.449806213378906	-39.49845504760742	2	2003.0	168	1	#1 shear stress
fluid shear stress	-16.449806213378906	-39.49845504760742	2	2007.0	168	1	#1 shear stress
fluid shear stress	-16.449806213378906	-39.49845504760742	2	2008.0	168	1	#1 shear stress
fluid shear stress	-16.449806213378906	-39.49845504760742	2	2009.0	168	1	#1 shear stress
fluid shear stress	-16.449806213378906	-39.49845504760742	3	2010.0	168	1	#1 shear stress
fluid shear stress	-16.449806213378906	-39.49845504760742	4	2014.0	168	1	#1 shear stress
fluid shear stress	-16.449806213378906	-39.49845504760742	2	2015.0	168	1	#1 shear stress
fluid shear stress	-16.449806213378906	-39.49845504760742	3	2016.0	168	1	#1 shear stress
fluid shear stress	-16.449806213378906	-39.49845504760742	6	2017.0	168	1	#1 shear stress
fluid shear stress	-16.449806213378906	-39.49845504760742	2	2018.0	168	1	#1 shear stress
fluid shear stress	-16.449806213378906	-39.49845504760742	4	2019.0	168	1	#1 shear stress
fluid shear stress	-16.449806213378906	-39.49845504760742	5	2022.0	168	1	#1 shear stress
differentiation	146.9018096923828	-234.88034057617188	2	2007.0	169	8	#8 microbial translocation
differentiation	146.9018096923828	-234.88034057617188	2	2010.0	169	8	#8 microbial translocation
differentiation	146.9018096923828	-234.88034057617188	5	2012.0	169	8	#8 microbial translocation
differentiation	146.9018096923828	-234.88034057617188	3	2013.0	169	8	#8 microbial translocation
differentiation	146.9018096923828	-234.88034057617188	3	2015.0	169	8	#8 microbial translocation
differentiation	146.9018096923828	-234.88034057617188	5	2016.0	169	8	#8 microbial translocation
differentiation	146.9018096923828	-234.88034057617188	4	2017.0	169	8	#8 microbial translocation
differentiation	146.9018096923828	-234.88034057617188	4	2019.0	169	8	#8 microbial translocation
differentiation	146.9018096923828	-234.88034057617188	3	2020.0	169	8	#8 microbial translocation
differentiation	146.9018096923828	-234.88034057617188	8	2021.0	169	8	#8 microbial translocation
differentiation	146.9018096923828	-234.88034057617188	6	2023.0	169	8	#8 microbial translocation
differentiation	146.9018096923828	-234.88034057617188	7	2024.0	169	8	#8 microbial translocation
differentiation	146.9018096923828	-234.88034057617188	12	2025.0	169	8	#8 microbial translocation
cyclic stretch	117.87904357910156	-207.13311767578125	4	2019.0	171	3	#3 migration
cerebral aneurysms	331.21026611328125	326.520263671875	2	2010.0	172	11	#11 endothelial dysfunction
cancer cells	-370.42120361328125	-35.69624710083008	2	2020.0	173	4	#4 extracellular matrix
cancer cells	-370.42120361328125	-35.69624710083008	3	2023.0	173	4	#4 extracellular matrix
carotid bifurcation	247.49362182617188	86.99890899658203	2	2003.0	174	0	#0 mechanisms
carotid bifurcation	247.49362182617188	86.99890899658203	3	2013.0	174	0	#0 mechanisms
physiology	296.4750061035156	-60.68736267089844	3	2023.0	175	3	#3 migration
mesenchymal stem cells	-327.30352783203125	-24.145305633544922	2	2009.0	177	10	#10 macrophage polarization
mesenchymal stem cells	-327.30352783203125	-24.145305633544922	3	2019.0	177	10	#10 macrophage polarization
mesenchymal stem cells	-327.30352783203125	-24.145305633544922	3	2020.0	177	10	#10 macrophage polarization
mesenchymal stem cells	-327.30352783203125	-24.145305633544922	3	2021.0	177	10	#10 macrophage polarization
mesenchymal stem cells	-327.30352783203125	-24.145305633544922	7	2022.0	177	10	#10 macrophage polarization
mesenchymal stem cells	-327.30352783203125	-24.145305633544922	10	2023.0	177	10	#10 macrophage polarization
mesenchymal stem cells	-327.30352783203125	-24.145305633544922	9	2024.0	177	10	#10 macrophage polarization
mesenchymal stem cells	-327.30352783203125	-24.145305633544922	4	2025.0	177	10	#10 macrophage polarization
gene related peptide	-48.49679946899414	-463.6537780761719	2	2011.0	178	10	#10 macrophage polarization
gene related peptide	-48.49679946899414	-463.6537780761719	2	2015.0	178	10	#10 macrophage polarization
gene related peptide	-48.49679946899414	-463.6537780761719	3	2020.0	178	10	#10 macrophage polarization
adherens junctions	-322.6919250488281	230.6387176513672	2	2017.0	180	6	#6 adhesion molecules
adherens junctions	-322.6919250488281	230.6387176513672	3	2022.0	180	6	#6 adhesion molecules
actin stress fibers	-85.81695556640625	486.927978515625	1	2001.0	181	12	#12 nitric oxide
spinal cord injury	382.2366638183594	-260.9410095214844	4	2025.0	182	3	#3 migration
elastic modulus	-286.1687927246094	-43.410823822021484	2	2020.0	183	4	#4 extracellular matrix
prostaglandin e 2	-106.71282958984375	-178.7362823486328	2	2010.0	184	8	#8 microbial translocation
growth	149.3130340576172	215.2001953125	3	2011.0	185	0	#0 mechanisms
growth	149.3130340576172	215.2001953125	3	2012.0	185	0	#0 mechanisms
growth	149.3130340576172	215.2001953125	2	2013.0	185	0	#0 mechanisms
growth	149.3130340576172	215.2001953125	2	2015.0	185	0	#0 mechanisms
growth	149.3130340576172	215.2001953125	3	2016.0	185	0	#0 mechanisms
growth	149.3130340576172	215.2001953125	2	2018.0	185	0	#0 mechanisms
growth	149.3130340576172	215.2001953125	3	2020.0	185	0	#0 mechanisms
growth	149.3130340576172	215.2001953125	5	2021.0	185	0	#0 mechanisms
growth	149.3130340576172	215.2001953125	8	2023.0	185	0	#0 mechanisms
growth	149.3130340576172	215.2001953125	7	2024.0	185	0	#0 mechanisms
growth	149.3130340576172	215.2001953125	5	2025.0	185	0	#0 mechanisms
strain	60.84101104736328	-139.9403533935547	4	2019.0	186	3	#3 migration
strain	60.84101104736328	-139.9403533935547	3	2023.0	186	3	#3 migration
strain	60.84101104736328	-139.9403533935547	3	2025.0	186	3	#3 migration
low density lipoprotein	-319.717041015625	376.70654296875	3	2014.0	187	6	#6 adhesion molecules
low density lipoprotein	-319.717041015625	376.70654296875	3	2024.0	187	6	#6 adhesion molecules
adhesion molecules	-236.1785430908203	221.21243286132812	1	1999.0	188	6	#6 adhesion molecules
adhesion molecules	-236.1785430908203	221.21243286132812	1	2004.0	188	6	#6 adhesion molecules
adhesion molecules	-236.1785430908203	221.21243286132812	1	2006.0	188	6	#6 adhesion molecules
adhesion molecules	-236.1785430908203	221.21243286132812	3	2010.0	188	6	#6 adhesion molecules
adhesion molecules	-236.1785430908203	221.21243286132812	2	2011.0	188	6	#6 adhesion molecules
adhesion molecules	-236.1785430908203	221.21243286132812	2	2012.0	188	6	#6 adhesion molecules
adhesion molecules	-236.1785430908203	221.21243286132812	3	2014.0	188	6	#6 adhesion molecules
adhesion molecules	-236.1785430908203	221.21243286132812	2	2017.0	188	6	#6 adhesion molecules
ischemia/reperfusion injury	233.53323364257812	63.06550979614258	2	2006.0	189	5	#5 mechanical ventilation
ischemia/reperfusion injury	233.53323364257812	63.06550979614258	2	2018.0	189	5	#5 mechanical ventilation
immune cells	-14.28421401977539	-104.27943420410156	2	2012.0	193	2	#2 neuropathic pain
immune cells	-14.28421401977539	-104.27943420410156	4	2020.0	193	2	#2 neuropathic pain
immune cells	-14.28421401977539	-104.27943420410156	3	2022.0	193	2	#2 neuropathic pain
induction	-13.180495262145996	-122.11508178710938	2	2003.0	197	10	#10 macrophage polarization
induction	-13.180495262145996	-122.11508178710938	3	2012.0	197	10	#10 macrophage polarization
induction	-13.180495262145996	-122.11508178710938	2	2014.0	197	10	#10 macrophage polarization
induction	-13.180495262145996	-122.11508178710938	2	2018.0	197	10	#10 macrophage polarization
induction	-13.180495262145996	-122.11508178710938	3	2022.0	197	10	#10 macrophage polarization
cell shape	194.15786743164062	-173.5541229248047	1	1999.0	198	9	#9 expression
arteriolar diameter	-68.74237823486328	-281.5421142578125	1	2000.0	199	1	#1 shear stress
spinal cord	30.85769271850586	-133.03610229492188	3	2010.0	201	2	#2 neuropathic pain
spinal cord	30.85769271850586	-133.03610229492188	4	2011.0	201	2	#2 neuropathic pain
spinal cord	30.85769271850586	-133.03610229492188	3	2012.0	201	2	#2 neuropathic pain
spinal cord	30.85769271850586	-133.03610229492188	3	2016.0	201	2	#2 neuropathic pain
spinal cord	30.85769271850586	-133.03610229492188	3	2017.0	201	2	#2 neuropathic pain
spinal cord	30.85769271850586	-133.03610229492188	3	2019.0	201	2	#2 neuropathic pain
depression	319.278564453125	-50.78633499145508	4	2024.0	203	3	#3 migration
kappa b	-168.98245239257812	264.56378173828125	2	2008.0	204	12	#12 nitric oxide
inflammatory cytokines	44.69801330566406	-121.24748229980469	2	2010.0	207	1	#1 shear stress
inflammatory cytokines	44.69801330566406	-121.24748229980469	2	2012.0	207	1	#1 shear stress
inflammatory cytokines	44.69801330566406	-121.24748229980469	3	2023.0	207	1	#1 shear stress
hemodynamic forces	139.44699096679688	184.760986328125	2	2011.0	209	11	#11 endothelial dysfunction
e deficient mice	-92.42801666259766	200.51719665527344	2	2015.0	210	7	#7 oxidative stress
mechanisms	283.5703125	38.84491729736328	2	2003.0	211	0	#0 mechanisms
mechanisms	283.5703125	38.84491729736328	3	2006.0	211	0	#0 mechanisms
mechanisms	283.5703125	38.84491729736328	3	2011.0	211	0	#0 mechanisms
mechanisms	283.5703125	38.84491729736328	2	2012.0	211	0	#0 mechanisms
mechanisms	283.5703125	38.84491729736328	3	2013.0	211	0	#0 mechanisms
mechanisms	283.5703125	38.84491729736328	3	2014.0	211	0	#0 mechanisms
mechanisms	283.5703125	38.84491729736328	3	2015.0	211	0	#0 mechanisms
mechanisms	283.5703125	38.84491729736328	5	2016.0	211	0	#0 mechanisms
mechanisms	283.5703125	38.84491729736328	4	2017.0	211	0	#0 mechanisms
mechanisms	283.5703125	38.84491729736328	3	2018.0	211	0	#0 mechanisms
mechanisms	283.5703125	38.84491729736328	7	2019.0	211	0	#0 mechanisms
mechanisms	283.5703125	38.84491729736328	5	2020.0	211	0	#0 mechanisms
mechanisms	283.5703125	38.84491729736328	11	2021.0	211	0	#0 mechanisms
mechanisms	283.5703125	38.84491729736328	8	2022.0	211	0	#0 mechanisms
mechanisms	283.5703125	38.84491729736328	5	2023.0	211	0	#0 mechanisms
mechanisms	283.5703125	38.84491729736328	6	2024.0	211	0	#0 mechanisms
mechanisms	283.5703125	38.84491729736328	7	2025.0	211	0	#0 mechanisms
angiotensin ii	-166.35621643066406	28.811723709106445	1	2001.0	212	6	#6 adhesion molecules
angiotensin ii	-166.35621643066406	28.811723709106445	1	2005.0	212	6	#6 adhesion molecules
angiotensin ii	-166.35621643066406	28.811723709106445	2	2007.0	212	6	#6 adhesion molecules
angiotensin ii	-166.35621643066406	28.811723709106445	2	2008.0	212	6	#6 adhesion molecules
angiotensin ii	-166.35621643066406	28.811723709106445	2	2012.0	212	6	#6 adhesion molecules
angiotensin ii	-166.35621643066406	28.811723709106445	2	2017.0	212	6	#6 adhesion molecules
angiotensin ii	-166.35621643066406	28.811723709106445	3	2018.0	212	6	#6 adhesion molecules
angiotensin ii	-166.35621643066406	28.811723709106445	3	2024.0	212	6	#6 adhesion molecules
behavior	274.5798034667969	-92.78479766845703	4	2013.0	213	3	#3 migration
behavior	274.5798034667969	-92.78479766845703	3	2023.0	213	3	#3 migration
behavior	274.5798034667969	-92.78479766845703	3	2024.0	213	3	#3 migration
peripheral nerve injury	181.6031951904297	-257.16375732421875	3	2009.0	214	2	#2 neuropathic pain
peripheral nerve injury	181.6031951904297	-257.16375732421875	2	2012.0	214	2	#2 neuropathic pain
proteins	28.636478424072266	-188.9386444091797	3	2014.0	215	10	#10 macrophage polarization
proteins	28.636478424072266	-188.9386444091797	3	2022.0	215	10	#10 macrophage polarization
proteins	28.636478424072266	-188.9386444091797	3	2025.0	215	10	#10 macrophage polarization
epithelial cells	-81.32429504394531	-132.88427734375	4	2008.0	216	2	#2 neuropathic pain
epithelial cells	-81.32429504394531	-132.88427734375	2	2009.0	216	2	#2 neuropathic pain
epithelial cells	-81.32429504394531	-132.88427734375	2	2012.0	216	2	#2 neuropathic pain
corticosteroids	267.9638671875	-296.5568542480469	2	2002.0	217	9	#9 expression
activated platelets	-55.18930435180664	-207.61622619628906	1	2009.0	218	9	#9 expression
astrocyte response	-18.599903106689453	-468.6141052246094	1	2005.0	221	4	#4 extracellular matrix
cerebral cortex	22.850494384765625	-311.01544189453125	2	2013.0	222	2	#2 neuropathic pain
macrophage polarization	-198.66836547851562	-13.427557945251465	4	2022.0	223	10	#10 macrophage polarization
macrophage polarization	-198.66836547851562	-13.427557945251465	6	2023.0	223	10	#10 macrophage polarization
macrophage polarization	-198.66836547851562	-13.427557945251465	4	2025.0	223	10	#10 macrophage polarization
pathogenesis	174.99859619140625	-146.8494110107422	3	2022.0	224	3	#3 migration
pathogenesis	174.99859619140625	-146.8494110107422	3	2023.0	224	3	#3 migration
pathogenesis	174.99859619140625	-146.8494110107422	3	2024.0	224	3	#3 migration
acidic protein gfap	-200.04510498046875	265.8244934082031	1	2001.0	225	12	#12 nitric oxide
repair	231.98158264160156	-106.4683609008789	4	2023.0	227	3	#3 migration
repair	231.98158264160156	-106.4683609008789	5	2024.0	227	3	#3 migration
electrical stimulation	-203.3172607421875	-347.4448547363281	3	2021.0	228	2	#2 neuropathic pain
electrical stimulation	-203.3172607421875	-347.4448547363281	3	2024.0	228	2	#2 neuropathic pain
mechanical ventilation	91.66839599609375	154.77267456054688	2	2006.0	229	5	#5 mechanical ventilation
mechanical ventilation	91.66839599609375	154.77267456054688	2	2007.0	229	5	#5 mechanical ventilation
mechanical ventilation	91.66839599609375	154.77267456054688	2	2010.0	229	5	#5 mechanical ventilation
mechanical ventilation	91.66839599609375	154.77267456054688	3	2019.0	229	5	#5 mechanical ventilation
mechanical ventilation	91.66839599609375	154.77267456054688	3	2021.0	229	5	#5 mechanical ventilation
mechanical ventilation	91.66839599609375	154.77267456054688	3	2024.0	229	5	#5 mechanical ventilation
regeneration	329.6023864746094	-200.76470947265625	3	2023.0	230	3	#3 migration
regeneration	329.6023864746094	-200.76470947265625	4	2024.0	230	3	#3 migration
regeneration	329.6023864746094	-200.76470947265625	4	2025.0	230	3	#3 migration
knee	-231.17547607421875	-200.00819396972656	2	2008.0	231	4	#4 extracellular matrix
adherens junction proteins	-140.78671264648438	459.8354187011719	1	2001.0	232	12	#12 nitric oxide
actin cytoskeleton	-90.50132751464844	276.0335998535156	1	2001.0	233	12	#12 nitric oxide
actin cytoskeleton	-90.50132751464844	276.0335998535156	1	2003.0	233	12	#12 nitric oxide
actin cytoskeleton	-90.50132751464844	276.0335998535156	1	2005.0	233	12	#12 nitric oxide
actin cytoskeleton	-90.50132751464844	276.0335998535156	3	2025.0	233	12	#12 nitric oxide
a delta fibers	-244.72303771972656	-236.85508728027344	1	2009.0	234	2	#2 neuropathic pain
kruppel like factor 2	228.6143341064453	363.4514465332031	3	2016.0	235	11	#11 endothelial dysfunction
kruppel like factor 2	228.6143341064453	363.4514465332031	4	2019.0	235	11	#11 endothelial dysfunction
obstructive pulmonary disease	-109.80322265625	157.06007385253906	2	2008.0	236	7	#7 oxidative stress
flow	181.25228881835938	77.45979309082031	2	2010.0	237	0	#0 mechanisms
flow	181.25228881835938	77.45979309082031	3	2012.0	237	0	#0 mechanisms
flow	181.25228881835938	77.45979309082031	4	2013.0	237	0	#0 mechanisms
flow	181.25228881835938	77.45979309082031	4	2014.0	237	0	#0 mechanisms
flow	181.25228881835938	77.45979309082031	4	2015.0	237	0	#0 mechanisms
flow	181.25228881835938	77.45979309082031	3	2017.0	237	0	#0 mechanisms
flow	181.25228881835938	77.45979309082031	2	2018.0	237	0	#0 mechanisms
flow	181.25228881835938	77.45979309082031	3	2019.0	237	0	#0 mechanisms
flow	181.25228881835938	77.45979309082031	3	2021.0	237	0	#0 mechanisms
flow	181.25228881835938	77.45979309082031	3	2023.0	237	0	#0 mechanisms
flow	181.25228881835938	77.45979309082031	3	2025.0	237	0	#0 mechanisms
adenosine	-119.40650939941406	-103.97488403320312	1	2002.0	238	6	#6 adhesion molecules
complete freunds adjuvant	273.3265075683594	-214.9723663330078	2	2018.0	239	5	#5 mechanical ventilation
rheumatoid arthritis	-75.39029693603516	-384.100830078125	2	2002.0	240	1	#1 shear stress
rheumatoid arthritis	-75.39029693603516	-384.100830078125	3	2015.0	240	1	#1 shear stress
antigen presenting cells	486.6635437011719	106.18338775634766	2	2016.0	241	0	#0 mechanisms
atomic force microscopy	561.1925659179688	135.78421020507812	2	2016.0	242	0	#0 mechanisms
blood	96.8670425415039	28.863725662231445	3	2024.0	243	5	#5 mechanical ventilation
endothelial dysfunction	83.76651763916016	70.78095245361328	2	2011.0	244	11	#11 endothelial dysfunction
endothelial dysfunction	83.76651763916016	70.78095245361328	2	2013.0	244	11	#11 endothelial dysfunction
endothelial dysfunction	83.76651763916016	70.78095245361328	2	2015.0	244	11	#11 endothelial dysfunction
endothelial dysfunction	83.76651763916016	70.78095245361328	3	2016.0	244	11	#11 endothelial dysfunction
endothelial dysfunction	83.76651763916016	70.78095245361328	3	2019.0	244	11	#11 endothelial dysfunction
endothelial dysfunction	83.76651763916016	70.78095245361328	3	2021.0	244	11	#11 endothelial dysfunction
endothelial dysfunction	83.76651763916016	70.78095245361328	3	2023.0	244	11	#11 endothelial dysfunction
organ dysfunction	-117.92633819580078	566.216796875	2	2009.0	245	12	#12 nitric oxide
astrocytes	204.78614807128906	-33.788612365722656	2	2016.0	246	5	#5 mechanical ventilation
cell	284.2977600097656	-155.9149932861328	2	2018.0	247	3	#3 migration
cell	284.2977600097656	-155.9149932861328	3	2022.0	247	3	#3 migration
cell	284.2977600097656	-155.9149932861328	3	2023.0	247	3	#3 migration
heme oxygenase-1	115.7705078125	-94.78456115722656	2	2013.0	248	2	#2 neuropathic pain
antioxidant responsive element	415.0693359375	169.10757446289062	1	2005.0	249	5	#5 mechanical ventilation
immune	86.38353729248047	-10.147806167602539	6	2021.0	250	3	#3 migration
biocompatibility	-48.27574157714844	-398.734375	1	2005.0	251	4	#4 extracellular matrix
biocompatibility	-48.27574157714844	-398.734375	2	2016.0	251	4	#4 extracellular matrix
necrosis factor alpha	-119.30000305175781	-11.644024848937988	3	2001.0	252	6	#6 adhesion molecules
necrosis factor alpha	-119.30000305175781	-11.644024848937988	2	2002.0	252	6	#6 adhesion molecules
necrosis factor alpha	-119.30000305175781	-11.644024848937988	2	2003.0	252	6	#6 adhesion molecules
necrosis factor alpha	-119.30000305175781	-11.644024848937988	4	2006.0	252	6	#6 adhesion molecules
necrosis factor alpha	-119.30000305175781	-11.644024848937988	4	2008.0	252	6	#6 adhesion molecules
necrosis factor alpha	-119.30000305175781	-11.644024848937988	2	2010.0	252	6	#6 adhesion molecules
necrosis factor alpha	-119.30000305175781	-11.644024848937988	7	2011.0	252	6	#6 adhesion molecules
necrosis factor alpha	-119.30000305175781	-11.644024848937988	3	2013.0	252	6	#6 adhesion molecules
necrosis factor alpha	-119.30000305175781	-11.644024848937988	3	2014.0	252	6	#6 adhesion molecules
necrosis factor alpha	-119.30000305175781	-11.644024848937988	3	2016.0	252	6	#6 adhesion molecules
necrosis factor alpha	-119.30000305175781	-11.644024848937988	4	2017.0	252	6	#6 adhesion molecules
necrosis factor alpha	-119.30000305175781	-11.644024848937988	6	2019.0	252	6	#6 adhesion molecules
endoplasmic reticulum stress	-3.9370336532592773	195.26324462890625	2	2013.0	253	7	#7 oxidative stress
endoplasmic reticulum stress	-3.9370336532592773	195.26324462890625	2	2015.0	253	7	#7 oxidative stress
endoplasmic reticulum stress	-3.9370336532592773	195.26324462890625	3	2025.0	253	7	#7 oxidative stress
health	340.411376953125	100.07274627685547	3	2023.0	254	0	#0 mechanisms
health	340.411376953125	100.07274627685547	3	2024.0	254	0	#0 mechanisms
irritable bowel syndrome	-140.9662628173828	412.8682556152344	4	2024.0	255	5	#5 mechanical ventilation
adhesion molecule expression	-180.34475708007812	100.8746109008789	1	2001.0	256	12	#12 nitric oxide
adhesion molecule expression	-180.34475708007812	100.8746109008789	1	2005.0	256	12	#12 nitric oxide
adhesion molecule expression	-180.34475708007812	100.8746109008789	1	2006.0	256	12	#12 nitric oxide
dorsal root ganglion	-151.6795196533203	1.0678926706314087	3	2006.0	257	8	#8 microbial translocation
dorsal root ganglion	-151.6795196533203	1.0678926706314087	2	2008.0	257	8	#8 microbial translocation
dorsal root ganglion	-151.6795196533203	1.0678926706314087	3	2010.0	257	8	#8 microbial translocation
dorsal root ganglion	-151.6795196533203	1.0678926706314087	3	2021.0	257	8	#8 microbial translocation
dorsal root ganglion	-151.6795196533203	1.0678926706314087	3	2025.0	257	8	#8 microbial translocation
angiotensin converting enzyme	-24.302968978881836	-170.07411193847656	1	1999.0	259	1	#1 shear stress
natural killer cells	-238.18011474609375	-105.00440216064453	3	2022.0	260	2	#2 neuropathic pain
chondrocytes	-234.4612274169922	-304.34619140625	3	2021.0	261	4	#4 extracellular matrix
adhesion molecule 1 expression	257.08154296875	-37.89781951904297	1	2004.0	263	3	#3 migration
atp release	-37.611656188964844	-90.69607543945312	2	2014.0	264	2	#2 neuropathic pain
ankylosing spondylitis	-122.63712310791016	-468.2046203613281	2	2015.0	265	1	#1 shear stress
actin-binding proteins	-71.31700134277344	458.8980712890625	1	2001.0	266	12	#12 nitric oxide
immunological synapse	50.03419876098633	-362.8636474609375	2	2013.0	267	1	#1 shear stress
immunological synapse	50.03419876098633	-362.8636474609375	3	2018.0	267	1	#1 shear stress
stromal cells	202.65701293945312	-115.20391845703125	3	2017.0	268	9	#9 expression
arterial stiffness	-379.051025390625	278.09075927734375	2	2017.0	270	6	#6 adhesion molecules
skin	8.551335334777832	-485.18084716796875	3	2016.0	271	4	#4 extracellular matrix
skin	8.551335334777832	-485.18084716796875	3	2020.0	271	4	#4 extracellular matrix
skin	8.551335334777832	-485.18084716796875	4	2023.0	271	4	#4 extracellular matrix
nad(p)h oxidase	-131.6554718017578	90.55690002441406	2	2005.0	272	6	#6 adhesion molecules
nad(p)h oxidase	-131.6554718017578	90.55690002441406	2	2008.0	272	6	#6 adhesion molecules
epigenetic regulation	203.48704528808594	-137.8368377685547	4	2024.0	273	3	#3 migration
mouse model	145.2012481689453	6.5473222732543945	3	2015.0	274	5	#5 mechanical ventilation
mouse model	145.2012481689453	6.5473222732543945	3	2016.0	274	5	#5 mechanical ventilation
mouse model	145.2012481689453	6.5473222732543945	3	2018.0	274	5	#5 mechanical ventilation
mouse model	145.2012481689453	6.5473222732543945	5	2019.0	274	5	#5 mechanical ventilation
mouse model	145.2012481689453	6.5473222732543945	3	2025.0	274	5	#5 mechanical ventilation
dna methylation	-110.82064056396484	-309.5444641113281	3	2017.0	275	1	#1 shear stress
dna methylation	-110.82064056396484	-309.5444641113281	2	2018.0	275	1	#1 shear stress
dna methylation	-110.82064056396484	-309.5444641113281	3	2019.0	275	1	#1 shear stress
alpha	-195.259521484375	-192.91615295410156	2	2019.0	276	9	#9 expression
alpha	-195.259521484375	-192.91615295410156	2	2020.0	276	9	#9 expression
in vitro	-280.7989807128906	3.546698808670044	2	2001.0	279	4	#4 extracellular matrix
in vitro	-280.7989807128906	3.546698808670044	4	2007.0	279	4	#4 extracellular matrix
in vitro	-280.7989807128906	3.546698808670044	6	2008.0	279	4	#4 extracellular matrix
in vitro	-280.7989807128906	3.546698808670044	2	2009.0	279	4	#4 extracellular matrix
in vitro	-280.7989807128906	3.546698808670044	4	2010.0	279	4	#4 extracellular matrix
in vitro	-280.7989807128906	3.546698808670044	4	2011.0	279	4	#4 extracellular matrix
in vitro	-280.7989807128906	3.546698808670044	4	2013.0	279	4	#4 extracellular matrix
in vitro	-280.7989807128906	3.546698808670044	7	2014.0	279	4	#4 extracellular matrix
in vitro	-280.7989807128906	3.546698808670044	8	2015.0	279	4	#4 extracellular matrix
in vitro	-280.7989807128906	3.546698808670044	6	2016.0	279	4	#4 extracellular matrix
in vitro	-280.7989807128906	3.546698808670044	11	2017.0	279	4	#4 extracellular matrix
in vitro	-280.7989807128906	3.546698808670044	4	2018.0	279	4	#4 extracellular matrix
in vitro	-280.7989807128906	3.546698808670044	4	2019.0	279	4	#4 extracellular matrix
in vitro	-280.7989807128906	3.546698808670044	7	2020.0	279	4	#4 extracellular matrix
in vitro	-280.7989807128906	3.546698808670044	9	2021.0	279	4	#4 extracellular matrix
in vitro	-280.7989807128906	3.546698808670044	4	2022.0	279	4	#4 extracellular matrix
in vitro	-280.7989807128906	3.546698808670044	5	2023.0	279	4	#4 extracellular matrix
in vitro	-280.7989807128906	3.546698808670044	8	2024.0	279	4	#4 extracellular matrix
in vitro	-280.7989807128906	3.546698808670044	5	2025.0	279	4	#4 extracellular matrix
stem cells	-154.319091796875	-72.4761734008789	3	2015.0	283	4	#4 extracellular matrix
stem cells	-154.319091796875	-72.4761734008789	6	2017.0	283	4	#4 extracellular matrix
stem cells	-154.319091796875	-72.4761734008789	4	2018.0	283	4	#4 extracellular matrix
stem cells	-154.319091796875	-72.4761734008789	3	2020.0	283	4	#4 extracellular matrix
stem cells	-154.319091796875	-72.4761734008789	5	2021.0	283	4	#4 extracellular matrix
stem cells	-154.319091796875	-72.4761734008789	5	2022.0	283	4	#4 extracellular matrix
stem cells	-154.319091796875	-72.4761734008789	4	2024.0	283	4	#4 extracellular matrix
stem cells	-154.319091796875	-72.4761734008789	3	2025.0	283	4	#4 extracellular matrix
immune system	261.6451721191406	60.843894958496094	3	2024.0	285	0	#0 mechanisms
immune system	261.6451721191406	60.843894958496094	3	2025.0	285	0	#0 mechanisms
thrombomodulin	426.7132568359375	-57.20954132080078	2	2006.0	286	3	#3 migration
cigarette smoke	-119.59996032714844	190.09991455078125	2	2008.0	287	7	#7 oxidative stress
hox genes	22.22587776184082	295.4702453613281	2	2015.0	288	7	#7 oxidative stress
inflammatory response	286.4407958984375	266.64996337890625	2	2010.0	289	11	#11 endothelial dysfunction
inflammatory response	286.4407958984375	266.64996337890625	4	2018.0	289	11	#11 endothelial dysfunction
inflammatory response	286.4407958984375	266.64996337890625	4	2019.0	289	11	#11 endothelial dysfunction
inflammatory response	286.4407958984375	266.64996337890625	3	2021.0	289	11	#11 endothelial dysfunction
inflammatory response	286.4407958984375	266.64996337890625	4	2023.0	289	11	#11 endothelial dysfunction
inflammatory response	286.4407958984375	266.64996337890625	3	2024.0	289	11	#11 endothelial dysfunction
acute respiratory distress syndrome	-355.85626220703125	-202.50286865234375	2	2014.0	290	4	#4 extracellular matrix
acute respiratory distress syndrome	-355.85626220703125	-202.50286865234375	2	2020.0	290	4	#4 extracellular matrix
microcirculation	-20.8006534576416	-263.011962890625	3	2000.0	291	1	#1 shear stress
gut microbiota	-71.46473693847656	361.3160095214844	4	2024.0	292	5	#5 mechanical ventilation
proliferation	119.71363067626953	-22.16647720336914	2	2000.0	293	3	#3 migration
proliferation	119.71363067626953	-22.16647720336914	2	2004.0	293	3	#3 migration
proliferation	119.71363067626953	-22.16647720336914	2	2010.0	293	3	#3 migration
proliferation	119.71363067626953	-22.16647720336914	3	2019.0	293	3	#3 migration
proliferation	119.71363067626953	-22.16647720336914	5	2021.0	293	3	#3 migration
proliferation	119.71363067626953	-22.16647720336914	3	2022.0	293	3	#3 migration
proliferation	119.71363067626953	-22.16647720336914	4	2023.0	293	3	#3 migration
proliferation	119.71363067626953	-22.16647720336914	6	2025.0	293	3	#3 migration
signaling pathway	-181.62155151367188	198.64305114746094	3	2017.0	294	6	#6 adhesion molecules
signaling pathway	-181.62155151367188	198.64305114746094	6	2021.0	294	6	#6 adhesion molecules
acetylcholine	-162.31263732910156	-262.6401062011719	1	2004.0	295	8	#8 microbial translocation
cancer	383.5588073730469	67.56011962890625	2	2015.0	296	0	#0 mechanisms
cancer	383.5588073730469	67.56011962890625	2	2016.0	296	0	#0 mechanisms
cancer	383.5588073730469	67.56011962890625	4	2019.0	296	0	#0 mechanisms
cancer	383.5588073730469	67.56011962890625	3	2022.0	296	0	#0 mechanisms
cancer	383.5588073730469	67.56011962890625	3	2023.0	296	0	#0 mechanisms
cancer	383.5588073730469	67.56011962890625	6	2024.0	296	0	#0 mechanisms
cancer	383.5588073730469	67.56011962890625	4	2025.0	296	0	#0 mechanisms
factor kappa b	191.21766662597656	146.49644470214844	2	2007.0	297	5	#5 mechanical ventilation
factor kappa b	191.21766662597656	146.49644470214844	3	2021.0	297	5	#5 mechanical ventilation
factor kappa b	191.21766662597656	146.49644470214844	3	2022.0	297	5	#5 mechanical ventilation
coronary artery disease	201.08631896972656	290.9842834472656	2	2016.0	298	11	#11 endothelial dysfunction
coronary artery disease	201.08631896972656	290.9842834472656	3	2021.0	298	11	#11 endothelial dysfunction
system	399.2563781738281	-15.331357955932617	3	2019.0	299	5	#5 mechanical ventilation
system	399.2563781738281	-15.331357955932617	3	2023.0	299	5	#5 mechanical ventilation
fibrosis	-434.3623962402344	-30.07512855529785	3	2021.0	300	10	#10 macrophage polarization
fibrosis	-434.3623962402344	-30.07512855529785	3	2025.0	300	10	#10 macrophage polarization
accumulation	-63.123260498046875	306.51055908203125	2	2025.0	301	7	#7 oxidative stress
adhesion molecule 1	-69.89765167236328	-260.0192565917969	1	2004.0	302	2	#2 neuropathic pain
animal model	-32.0872917175293	7.9979753494262695	2	2011.0	303	1	#1 shear stress
animal model	-32.0872917175293	7.9979753494262695	2	2019.0	303	1	#1 shear stress
differential regulation	325.7818298339844	34.47301483154297	4	2017.0	304	5	#5 mechanical ventilation
nadph oxidase	-115.13945007324219	64.25299072265625	2	2008.0	305	6	#6 adhesion molecules
nadph oxidase	-115.13945007324219	64.25299072265625	3	2019.0	305	6	#6 adhesion molecules
stimulation	321.3094177246094	-7.697785377502441	3	2016.0	306	5	#5 mechanical ventilation
stimulation	321.3094177246094	-7.697785377502441	4	2021.0	306	5	#5 mechanical ventilation
stimulation	321.3094177246094	-7.697785377502441	3	2023.0	306	5	#5 mechanical ventilation
stimulation	321.3094177246094	-7.697785377502441	3	2025.0	306	5	#5 mechanical ventilation
yap/taz	-59.073455810546875	59.57318115234375	5	2020.0	307	7	#7 oxidative stress
yap/taz	-59.073455810546875	59.57318115234375	3	2025.0	307	7	#7 oxidative stress
activator inhibitor type 1	-133.6724090576172	268.4798583984375	1	2005.0	308	12	#12 nitric oxide
matrix	384.7120666503906	-100.50442504882812	4	2024.0	309	3	#3 migration
acute myocardial infarction	-143.00657653808594	-162.251220703125	2	2017.0	311	10	#10 macrophage polarization
stiffness	99.99079895019531	-58.69422912597656	3	2025.0	312	3	#3 migration
model	38.58454132080078	21.704694747924805	3	2008.0	313	2	#2 neuropathic pain
model	38.58454132080078	21.704694747924805	3	2011.0	313	2	#2 neuropathic pain
model	38.58454132080078	21.704694747924805	2	2012.0	313	2	#2 neuropathic pain
model	38.58454132080078	21.704694747924805	3	2013.0	313	2	#2 neuropathic pain
model	38.58454132080078	21.704694747924805	3	2014.0	313	2	#2 neuropathic pain
model	38.58454132080078	21.704694747924805	4	2015.0	313	2	#2 neuropathic pain
model	38.58454132080078	21.704694747924805	3	2016.0	313	2	#2 neuropathic pain
model	38.58454132080078	21.704694747924805	4	2017.0	313	2	#2 neuropathic pain
model	38.58454132080078	21.704694747924805	4	2018.0	313	2	#2 neuropathic pain
model	38.58454132080078	21.704694747924805	5	2020.0	313	2	#2 neuropathic pain
model	38.58454132080078	21.704694747924805	3	2021.0	313	2	#2 neuropathic pain
model	38.58454132080078	21.704694747924805	7	2022.0	313	2	#2 neuropathic pain
model	38.58454132080078	21.704694747924805	11	2023.0	313	2	#2 neuropathic pain
model	38.58454132080078	21.704694747924805	5	2024.0	313	2	#2 neuropathic pain
model	38.58454132080078	21.704694747924805	6	2025.0	313	2	#2 neuropathic pain
e selectin	-162.6021270751953	-174.3712921142578	2	2000.0	314	9	#9 expression
psoriatic arthritis	289.3310241699219	164.09634399414062	3	2025.0	317	0	#0 mechanisms
cytokines	243.6450958251953	-135.26988220214844	3	2013.0	318	5	#5 mechanical ventilation
cytokines	243.6450958251953	-135.26988220214844	3	2016.0	318	5	#5 mechanical ventilation
cytokines	243.6450958251953	-135.26988220214844	2	2018.0	318	5	#5 mechanical ventilation
cytokines	243.6450958251953	-135.26988220214844	3	2019.0	318	5	#5 mechanical ventilation
cytokines	243.6450958251953	-135.26988220214844	2	2020.0	318	5	#5 mechanical ventilation
rat	-27.10262107849121	-211.9850616455078	4	2007.0	319	8	#8 microbial translocation
rat	-27.10262107849121	-211.9850616455078	2	2010.0	319	8	#8 microbial translocation
rat	-27.10262107849121	-211.9850616455078	3	2013.0	319	8	#8 microbial translocation
rat	-27.10262107849121	-211.9850616455078	3	2014.0	319	8	#8 microbial translocation
trigeminal ganglion	477.1347351074219	29.768617630004883	3	2021.0	320	0	#0 mechanisms
rats	-5.749181747436523	-66.96533203125	3	2011.0	321	2	#2 neuropathic pain
rats	-5.749181747436523	-66.96533203125	2	2012.0	321	2	#2 neuropathic pain
risk factors	-438.1207275390625	-370.07183837890625	3	2004.0	323	8	#8 microbial translocation
brain	235.9153594970703	-30.78510093688965	3	2023.0	324	3	#3 migration
brain	235.9153594970703	-30.78510093688965	3	2024.0	324	3	#3 migration
infection	-62.1450309753418	-149.97100830078125	3	2012.0	325	10	#10 macrophage polarization
infection	-62.1450309753418	-149.97100830078125	5	2015.0	325	10	#10 macrophage polarization
infection	-62.1450309753418	-149.97100830078125	3	2025.0	325	10	#10 macrophage polarization
neuropathic pain	-34.98533630371094	-194.66107177734375	2	2002.0	326	2	#2 neuropathic pain
neuropathic pain	-34.98533630371094	-194.66107177734375	2	2004.0	326	2	#2 neuropathic pain
neuropathic pain	-34.98533630371094	-194.66107177734375	4	2007.0	326	2	#2 neuropathic pain
neuropathic pain	-34.98533630371094	-194.66107177734375	4	2008.0	326	2	#2 neuropathic pain
neuropathic pain	-34.98533630371094	-194.66107177734375	5	2010.0	326	2	#2 neuropathic pain
neuropathic pain	-34.98533630371094	-194.66107177734375	7	2011.0	326	2	#2 neuropathic pain
neuropathic pain	-34.98533630371094	-194.66107177734375	4	2013.0	326	2	#2 neuropathic pain
neuropathic pain	-34.98533630371094	-194.66107177734375	4	2014.0	326	2	#2 neuropathic pain
neuropathic pain	-34.98533630371094	-194.66107177734375	5	2015.0	326	2	#2 neuropathic pain
neuropathic pain	-34.98533630371094	-194.66107177734375	6	2016.0	326	2	#2 neuropathic pain
neuropathic pain	-34.98533630371094	-194.66107177734375	9	2017.0	326	2	#2 neuropathic pain
neuropathic pain	-34.98533630371094	-194.66107177734375	8	2018.0	326	2	#2 neuropathic pain
neuropathic pain	-34.98533630371094	-194.66107177734375	5	2019.0	326	2	#2 neuropathic pain
neuropathic pain	-34.98533630371094	-194.66107177734375	8	2020.0	326	2	#2 neuropathic pain
neuropathic pain	-34.98533630371094	-194.66107177734375	10	2021.0	326	2	#2 neuropathic pain
neuropathic pain	-34.98533630371094	-194.66107177734375	7	2022.0	326	2	#2 neuropathic pain
neuropathic pain	-34.98533630371094	-194.66107177734375	7	2023.0	326	2	#2 neuropathic pain
neuropathic pain	-34.98533630371094	-194.66107177734375	8	2024.0	326	2	#2 neuropathic pain
angiogenesis	-64.24738311767578	-187.54493713378906	1	2000.0	327	1	#1 shear stress
angiogenesis	-64.24738311767578	-187.54493713378906	3	2010.0	327	1	#1 shear stress
angiogenesis	-64.24738311767578	-187.54493713378906	2	2012.0	327	1	#1 shear stress
angiogenesis	-64.24738311767578	-187.54493713378906	2	2013.0	327	1	#1 shear stress
angiogenesis	-64.24738311767578	-187.54493713378906	3	2015.0	327	1	#1 shear stress
angiogenesis	-64.24738311767578	-187.54493713378906	4	2019.0	327	1	#1 shear stress
angiogenesis	-64.24738311767578	-187.54493713378906	3	2022.0	327	1	#1 shear stress
angiogenesis	-64.24738311767578	-187.54493713378906	3	2023.0	327	1	#1 shear stress
angiogenesis	-64.24738311767578	-187.54493713378906	6	2024.0	327	1	#1 shear stress
brain injury	457.20404052734375	73.83151245117188	3	2016.0	328	0	#0 mechanisms
enteric nervous system	-232.573974609375	142.97866821289062	2	2013.0	329	6	#6 adhesion molecules
inhibition	123.77668762207031	0.6954007744789124	2	2007.0	330	5	#5 mechanical ventilation
inhibition	123.77668762207031	0.6954007744789124	5	2014.0	330	5	#5 mechanical ventilation
inhibition	123.77668762207031	0.6954007744789124	3	2015.0	330	5	#5 mechanical ventilation
inhibition	123.77668762207031	0.6954007744789124	4	2017.0	330	5	#5 mechanical ventilation
inhibition	123.77668762207031	0.6954007744789124	2	2018.0	330	5	#5 mechanical ventilation
inhibition	123.77668762207031	0.6954007744789124	3	2019.0	330	5	#5 mechanical ventilation
inhibition	123.77668762207031	0.6954007744789124	3	2020.0	330	5	#5 mechanical ventilation
inhibition	123.77668762207031	0.6954007744789124	10	2021.0	330	5	#5 mechanical ventilation
inhibition	123.77668762207031	0.6954007744789124	4	2022.0	330	5	#5 mechanical ventilation
inhibition	123.77668762207031	0.6954007744789124	4	2023.0	330	5	#5 mechanical ventilation
inhibition	123.77668762207031	0.6954007744789124	5	2024.0	330	5	#5 mechanical ventilation
inhibition	123.77668762207031	0.6954007744789124	4	2025.0	330	5	#5 mechanical ventilation
dorsal horn neurons	-106.94595336914062	-212.9125213623047	2	2011.0	331	2	#2 neuropathic pain
leukocyte adhesion	159.05938720703125	-62.52843475341797	2	2007.0	332	9	#9 expression
extracellular atp	82.44510650634766	-252.6212158203125	2	2010.0	333	10	#10 macrophage polarization
recruitment	-199.06422424316406	-50.311058044433594	3	2015.0	334	1	#1 shear stress
disturbed flow	41.102943420410156	-96.97796630859375	4	2013.0	335	11	#11 endothelial dysfunction
disturbed flow	41.102943420410156	-96.97796630859375	4	2014.0	335	11	#11 endothelial dysfunction
disturbed flow	41.102943420410156	-96.97796630859375	7	2017.0	335	11	#11 endothelial dysfunction
disturbed flow	41.102943420410156	-96.97796630859375	6	2018.0	335	11	#11 endothelial dysfunction
disturbed flow	41.102943420410156	-96.97796630859375	4	2019.0	335	11	#11 endothelial dysfunction
disturbed flow	41.102943420410156	-96.97796630859375	4	2021.0	335	11	#11 endothelial dysfunction
disturbed flow	41.102943420410156	-96.97796630859375	3	2024.0	335	11	#11 endothelial dysfunction
ace2	299.0334777832031	-193.91702270507812	2	2020.0	336	5	#5 mechanical ventilation
cytokine	-95.35323333740234	-105.10319519042969	2	2014.0	337	8	#8 microbial translocation
dysfunction	133.63076782226562	68.43453216552734	3	2014.0	339	0	#0 mechanisms
dysfunction	133.63076782226562	68.43453216552734	3	2017.0	339	0	#0 mechanisms
dysfunction	133.63076782226562	68.43453216552734	2	2018.0	339	0	#0 mechanisms
dysfunction	133.63076782226562	68.43453216552734	3	2019.0	339	0	#0 mechanisms
dysfunction	133.63076782226562	68.43453216552734	4	2021.0	339	0	#0 mechanisms
dysfunction	133.63076782226562	68.43453216552734	4	2022.0	339	0	#0 mechanisms
dysfunction	133.63076782226562	68.43453216552734	3	2024.0	339	0	#0 mechanisms
hypoxia	90.6229248046875	195.79566955566406	2	2011.0	340	11	#11 endothelial dysfunction
adrenal function	329.31573486328125	-339.61358642578125	1	2002.0	341	9	#9 expression
mechanical force	-163.25921630859375	-400.04656982421875	4	2024.0	343	4	#4 extracellular matrix
mechanical force	-163.25921630859375	-400.04656982421875	3	2025.0	343	4	#4 extracellular matrix
activation	-119.77346801757812	-65.88880920410156	2	2000.0	344	1	#1 shear stress
activation	-119.77346801757812	-65.88880920410156	2	2001.0	344	1	#1 shear stress
activation	-119.77346801757812	-65.88880920410156	3	2002.0	344	1	#1 shear stress
activation	-119.77346801757812	-65.88880920410156	1	2003.0	344	1	#1 shear stress
activation	-119.77346801757812	-65.88880920410156	8	2007.0	344	1	#1 shear stress
activation	-119.77346801757812	-65.88880920410156	8	2008.0	344	1	#1 shear stress
activation	-119.77346801757812	-65.88880920410156	4	2010.0	344	1	#1 shear stress
activation	-119.77346801757812	-65.88880920410156	9	2011.0	344	1	#1 shear stress
activation	-119.77346801757812	-65.88880920410156	5	2012.0	344	1	#1 shear stress
activation	-119.77346801757812	-65.88880920410156	7	2013.0	344	1	#1 shear stress
activation	-119.77346801757812	-65.88880920410156	15	2014.0	344	1	#1 shear stress
activation	-119.77346801757812	-65.88880920410156	10	2015.0	344	1	#1 shear stress
activation	-119.77346801757812	-65.88880920410156	8	2016.0	344	1	#1 shear stress
activation	-119.77346801757812	-65.88880920410156	15	2017.0	344	1	#1 shear stress
activation	-119.77346801757812	-65.88880920410156	14	2018.0	344	1	#1 shear stress
activation	-119.77346801757812	-65.88880920410156	15	2019.0	344	1	#1 shear stress
activation	-119.77346801757812	-65.88880920410156	17	2020.0	344	1	#1 shear stress
activation	-119.77346801757812	-65.88880920410156	22	2021.0	344	1	#1 shear stress
activation	-119.77346801757812	-65.88880920410156	20	2022.0	344	1	#1 shear stress
activation	-119.77346801757812	-65.88880920410156	14	2023.0	344	1	#1 shear stress
activation	-119.77346801757812	-65.88880920410156	23	2024.0	344	1	#1 shear stress
activation	-119.77346801757812	-65.88880920410156	14	2025.0	344	1	#1 shear stress
fabrication	72.31280517578125	20.2785587310791	3	2025.0	346	0	#0 mechanisms
substrate stiffness	-299.9773864746094	-157.75079345703125	4	2020.0	347	4	#4 extracellular matrix
intestinal barrier	-135.77828979492188	380.7173156738281	5	2024.0	348	5	#5 mechanical ventilation
inflammation	216.65484619140625	-9.30911636352539	4	2006.0	349	5	#5 mechanical ventilation
inflammation	216.65484619140625	-9.30911636352539	5	2008.0	349	5	#5 mechanical ventilation
inflammation	216.65484619140625	-9.30911636352539	3	2009.0	349	5	#5 mechanical ventilation
inflammation	216.65484619140625	-9.30911636352539	3	2011.0	349	5	#5 mechanical ventilation
inflammation	216.65484619140625	-9.30911636352539	4	2012.0	349	5	#5 mechanical ventilation
inflammation	216.65484619140625	-9.30911636352539	3	2013.0	349	5	#5 mechanical ventilation
inflammation	216.65484619140625	-9.30911636352539	3	2014.0	349	5	#5 mechanical ventilation
inflammation	216.65484619140625	-9.30911636352539	8	2015.0	349	5	#5 mechanical ventilation
inflammation	216.65484619140625	-9.30911636352539	7	2016.0	349	5	#5 mechanical ventilation
inflammation	216.65484619140625	-9.30911636352539	7	2017.0	349	5	#5 mechanical ventilation
inflammation	216.65484619140625	-9.30911636352539	8	2018.0	349	5	#5 mechanical ventilation
inflammation	216.65484619140625	-9.30911636352539	8	2019.0	349	5	#5 mechanical ventilation
inflammation	216.65484619140625	-9.30911636352539	11	2020.0	349	5	#5 mechanical ventilation
inflammation	216.65484619140625	-9.30911636352539	15	2021.0	349	5	#5 mechanical ventilation
inflammation	216.65484619140625	-9.30911636352539	10	2022.0	349	5	#5 mechanical ventilation
inflammation	216.65484619140625	-9.30911636352539	8	2023.0	349	5	#5 mechanical ventilation
inflammation	216.65484619140625	-9.30911636352539	18	2024.0	349	5	#5 mechanical ventilation
inflammation	216.65484619140625	-9.30911636352539	9	2025.0	349	5	#5 mechanical ventilation
t cells	153.65841674804688	-124.14595031738281	2	2006.0	350	3	#3 migration
t cells	153.65841674804688	-124.14595031738281	2	2007.0	350	3	#3 migration
t cells	153.65841674804688	-124.14595031738281	3	2016.0	350	3	#3 migration
t cells	153.65841674804688	-124.14595031738281	3	2020.0	350	3	#3 migration
t cells	153.65841674804688	-124.14595031738281	3	2021.0	350	3	#3 migration
t cells	153.65841674804688	-124.14595031738281	5	2022.0	350	3	#3 migration
t cells	153.65841674804688	-124.14595031738281	5	2024.0	350	3	#3 migration
t cells	153.65841674804688	-124.14595031738281	4	2025.0	350	3	#3 migration
respiratory distress syndrome	6.6764068603515625	85.81306457519531	3	2017.0	351	1	#1 shear stress
respiratory distress syndrome	6.6764068603515625	85.81306457519531	3	2019.0	351	1	#1 shear stress
peripheral neuropathy	-133.5616912841797	-285.3804016113281	3	2021.0	352	2	#2 neuropathic pain
alveolar macrophages	178.900634765625	40.8173942565918	2	2015.0	353	5	#5 mechanical ventilation
force	177.59747314453125	-81.68930053710938	3	2019.0	354	3	#3 migration
force	177.59747314453125	-81.68930053710938	5	2021.0	354	3	#3 migration
force	177.59747314453125	-81.68930053710938	3	2022.0	354	3	#3 migration
force	177.59747314453125	-81.68930053710938	3	2024.0	354	3	#3 migration
force	177.59747314453125	-81.68930053710938	4	2025.0	354	3	#3 migration
colitis	287.6829528808594	100.94977569580078	2	2016.0	356	0	#0 mechanisms
inflammatory pain	47.621620178222656	-80.78333282470703	2	2010.0	357	2	#2 neuropathic pain
inflammatory pain	47.621620178222656	-80.78333282470703	2	2012.0	357	2	#2 neuropathic pain
inflammatory pain	47.621620178222656	-80.78333282470703	2	2013.0	357	2	#2 neuropathic pain
inflammatory pain	47.621620178222656	-80.78333282470703	3	2014.0	357	2	#2 neuropathic pain
inflammatory pain	47.621620178222656	-80.78333282470703	3	2015.0	357	2	#2 neuropathic pain
inflammatory pain	47.621620178222656	-80.78333282470703	4	2017.0	357	2	#2 neuropathic pain
inflammatory pain	47.621620178222656	-80.78333282470703	4	2018.0	357	2	#2 neuropathic pain
inflammatory pain	47.621620178222656	-80.78333282470703	3	2022.0	357	2	#2 neuropathic pain
disruption	360.0309753417969	-173.5607147216797	2	2011.0	360	3	#3 migration
hemodynamic shear stress	273.841796875	232.4786376953125	3	2021.0	361	11	#11 endothelial dysfunction
mechanical stimulation	-200.44900512695312	-105.36604309082031	2	2010.0	362	10	#10 macrophage polarization
mechanical stimulation	-200.44900512695312	-105.36604309082031	2	2012.0	362	10	#10 macrophage polarization
mechanical stimulation	-200.44900512695312	-105.36604309082031	3	2017.0	362	10	#10 macrophage polarization
mechanical stimulation	-200.44900512695312	-105.36604309082031	3	2023.0	362	10	#10 macrophage polarization
antiendothelial cell antibody	0.3906008303165436	-160.77401733398438	1	1999.0	363	1	#1 shear stress
toll like receptors	299.0618591308594	197.78851318359375	3	2021.0	364	11	#11 endothelial dysfunction
shear stress	-75.56533813476562	-228.0132598876953	3	1999.0	365	1	#1 shear stress
shear stress	-75.56533813476562	-228.0132598876953	3	2000.0	365	1	#1 shear stress
shear stress	-75.56533813476562	-228.0132598876953	3	2001.0	365	1	#1 shear stress
shear stress	-75.56533813476562	-228.0132598876953	2	2002.0	365	1	#1 shear stress
shear stress	-75.56533813476562	-228.0132598876953	5	2003.0	365	1	#1 shear stress
shear stress	-75.56533813476562	-228.0132598876953	3	2004.0	365	1	#1 shear stress
shear stress	-75.56533813476562	-228.0132598876953	2	2005.0	365	1	#1 shear stress
shear stress	-75.56533813476562	-228.0132598876953	2	2006.0	365	1	#1 shear stress
shear stress	-75.56533813476562	-228.0132598876953	7	2007.0	365	1	#1 shear stress
shear stress	-75.56533813476562	-228.0132598876953	8	2008.0	365	1	#1 shear stress
shear stress	-75.56533813476562	-228.0132598876953	6	2009.0	365	1	#1 shear stress
shear stress	-75.56533813476562	-228.0132598876953	10	2010.0	365	1	#1 shear stress
shear stress	-75.56533813476562	-228.0132598876953	9	2011.0	365	1	#1 shear stress
shear stress	-75.56533813476562	-228.0132598876953	10	2012.0	365	1	#1 shear stress
shear stress	-75.56533813476562	-228.0132598876953	10	2013.0	365	1	#1 shear stress
shear stress	-75.56533813476562	-228.0132598876953	19	2014.0	365	1	#1 shear stress
shear stress	-75.56533813476562	-228.0132598876953	15	2015.0	365	1	#1 shear stress
shear stress	-75.56533813476562	-228.0132598876953	15	2016.0	365	1	#1 shear stress
shear stress	-75.56533813476562	-228.0132598876953	15	2017.0	365	1	#1 shear stress
shear stress	-75.56533813476562	-228.0132598876953	12	2018.0	365	1	#1 shear stress
shear stress	-75.56533813476562	-228.0132598876953	16	2019.0	365	1	#1 shear stress
shear stress	-75.56533813476562	-228.0132598876953	12	2020.0	365	1	#1 shear stress
shear stress	-75.56533813476562	-228.0132598876953	21	2021.0	365	1	#1 shear stress
shear stress	-75.56533813476562	-228.0132598876953	11	2022.0	365	1	#1 shear stress
shear stress	-75.56533813476562	-228.0132598876953	16	2023.0	365	1	#1 shear stress
shear stress	-75.56533813476562	-228.0132598876953	11	2024.0	365	1	#1 shear stress
shear stress	-75.56533813476562	-228.0132598876953	5	2025.0	365	1	#1 shear stress
mechanical property	-119.11503601074219	-261.3001403808594	3	2015.0	366	4	#4 extracellular matrix
mechanical property	-119.11503601074219	-261.3001403808594	4	2016.0	366	4	#4 extracellular matrix
mechanical property	-119.11503601074219	-261.3001403808594	3	2017.0	366	4	#4 extracellular matrix
mechanical property	-119.11503601074219	-261.3001403808594	3	2020.0	366	4	#4 extracellular matrix
mechanical property	-119.11503601074219	-261.3001403808594	7	2021.0	366	4	#4 extracellular matrix
mechanical property	-119.11503601074219	-261.3001403808594	3	2025.0	366	4	#4 extracellular matrix
complex	151.05398559570312	-163.45626831054688	2	2020.0	368	2	#2 neuropathic pain
up regulation	-21.89825439453125	-241.082763671875	4	2003.0	369	2	#2 neuropathic pain
up regulation	-21.89825439453125	-241.082763671875	2	2004.0	369	2	#2 neuropathic pain
up regulation	-21.89825439453125	-241.082763671875	2	2006.0	369	2	#2 neuropathic pain
up regulation	-21.89825439453125	-241.082763671875	5	2007.0	369	2	#2 neuropathic pain
up regulation	-21.89825439453125	-241.082763671875	5	2008.0	369	2	#2 neuropathic pain
up regulation	-21.89825439453125	-241.082763671875	6	2009.0	369	2	#2 neuropathic pain
up regulation	-21.89825439453125	-241.082763671875	8	2010.0	369	2	#2 neuropathic pain
up regulation	-21.89825439453125	-241.082763671875	7	2011.0	369	2	#2 neuropathic pain
up regulation	-21.89825439453125	-241.082763671875	5	2012.0	369	2	#2 neuropathic pain
up regulation	-21.89825439453125	-241.082763671875	11	2013.0	369	2	#2 neuropathic pain
up regulation	-21.89825439453125	-241.082763671875	6	2014.0	369	2	#2 neuropathic pain
up regulation	-21.89825439453125	-241.082763671875	10	2015.0	369	2	#2 neuropathic pain
up regulation	-21.89825439453125	-241.082763671875	8	2016.0	369	2	#2 neuropathic pain
up regulation	-21.89825439453125	-241.082763671875	4	2017.0	369	2	#2 neuropathic pain
up regulation	-21.89825439453125	-241.082763671875	5	2018.0	369	2	#2 neuropathic pain
up regulation	-21.89825439453125	-241.082763671875	13	2019.0	369	2	#2 neuropathic pain
up regulation	-21.89825439453125	-241.082763671875	7	2020.0	369	2	#2 neuropathic pain
up regulation	-21.89825439453125	-241.082763671875	8	2021.0	369	2	#2 neuropathic pain
up regulation	-21.89825439453125	-241.082763671875	7	2022.0	369	2	#2 neuropathic pain
up regulation	-21.89825439453125	-241.082763671875	8	2023.0	369	2	#2 neuropathic pain
up regulation	-21.89825439453125	-241.082763671875	7	2024.0	369	2	#2 neuropathic pain
receptors	130.09242248535156	-178.283203125	2	1999.0	370	9	#9 expression
receptors	130.09242248535156	-178.283203125	3	2012.0	370	9	#9 expression
cells	355.5354919433594	-17.1723690032959	3	2000.0	371	3	#3 migration
cells	355.5354919433594	-17.1723690032959	2	2004.0	371	3	#3 migration
cells	355.5354919433594	-17.1723690032959	6	2006.0	371	3	#3 migration
cells	355.5354919433594	-17.1723690032959	3	2008.0	371	3	#3 migration
cells	355.5354919433594	-17.1723690032959	6	2010.0	371	3	#3 migration
cells	355.5354919433594	-17.1723690032959	8	2011.0	371	3	#3 migration
cells	355.5354919433594	-17.1723690032959	4	2012.0	371	3	#3 migration
cells	355.5354919433594	-17.1723690032959	4	2013.0	371	3	#3 migration
cells	355.5354919433594	-17.1723690032959	7	2014.0	371	3	#3 migration
cells	355.5354919433594	-17.1723690032959	5	2015.0	371	3	#3 migration
cells	355.5354919433594	-17.1723690032959	5	2016.0	371	3	#3 migration
cells	355.5354919433594	-17.1723690032959	7	2017.0	371	3	#3 migration
cells	355.5354919433594	-17.1723690032959	10	2018.0	371	3	#3 migration
cells	355.5354919433594	-17.1723690032959	10	2019.0	371	3	#3 migration
cells	355.5354919433594	-17.1723690032959	6	2020.0	371	3	#3 migration
cells	355.5354919433594	-17.1723690032959	15	2021.0	371	3	#3 migration
cells	355.5354919433594	-17.1723690032959	12	2022.0	371	3	#3 migration
cells	355.5354919433594	-17.1723690032959	9	2023.0	371	3	#3 migration
cells	355.5354919433594	-17.1723690032959	15	2024.0	371	3	#3 migration
cells	355.5354919433594	-17.1723690032959	12	2025.0	371	3	#3 migration
microglia	-217.0983123779297	-246.64315795898438	3	2015.0	373	9	#9 expression
microglia	-217.0983123779297	-246.64315795898438	3	2019.0	373	9	#9 expression
microglia	-217.0983123779297	-246.64315795898438	3	2023.0	373	9	#9 expression
(il) 12	-11.00773811340332	374.4441223144531	1	2003.0	374	7	#7 oxidative stress
articular cartilage	255.8241424560547	15.319991111755371	2	2017.0	375	5	#5 mechanical ventilation
articular cartilage	255.8241424560547	15.319991111755371	2	2025.0	375	5	#5 mechanical ventilation
15 deoxy delta(12	342.9983825683594	139.17759704589844	1	2005.0	376	5	#5 mechanical ventilation
15 deoxy delta(12	342.9983825683594	139.17759704589844	1	2006.0	376	5	#5 mechanical ventilation
ap 1	74.64138793945312	-331.3489990234375	1	2002.0	378	1	#1 shear stress
coronary heart disease	-7.5820817947387695	10.527790069580078	2	2013.0	379	8	#8 microbial translocation
extracellular matrix	-231.6584014892578	-124.74662017822266	2	2000.0	380	4	#4 extracellular matrix
extracellular matrix	-231.6584014892578	-124.74662017822266	2	2008.0	380	4	#4 extracellular matrix
extracellular matrix	-231.6584014892578	-124.74662017822266	3	2013.0	380	4	#4 extracellular matrix
extracellular matrix	-231.6584014892578	-124.74662017822266	8	2014.0	380	4	#4 extracellular matrix
extracellular matrix	-231.6584014892578	-124.74662017822266	5	2015.0	380	4	#4 extracellular matrix
extracellular matrix	-231.6584014892578	-124.74662017822266	4	2016.0	380	4	#4 extracellular matrix
extracellular matrix	-231.6584014892578	-124.74662017822266	6	2018.0	380	4	#4 extracellular matrix
extracellular matrix	-231.6584014892578	-124.74662017822266	4	2019.0	380	4	#4 extracellular matrix
extracellular matrix	-231.6584014892578	-124.74662017822266	9	2020.0	380	4	#4 extracellular matrix
extracellular matrix	-231.6584014892578	-124.74662017822266	9	2021.0	380	4	#4 extracellular matrix
extracellular matrix	-231.6584014892578	-124.74662017822266	9	2022.0	380	4	#4 extracellular matrix
extracellular matrix	-231.6584014892578	-124.74662017822266	6	2023.0	380	4	#4 extracellular matrix
extracellular matrix	-231.6584014892578	-124.74662017822266	5	2024.0	380	4	#4 extracellular matrix
extracellular matrix	-231.6584014892578	-124.74662017822266	7	2025.0	380	4	#4 extracellular matrix
atherosclerotic lesions	14.53888988494873	-349.1009216308594	3	2010.0	381	1	#1 shear stress
orthodontic tooth movement	161.17063903808594	188.67471313476562	4	2014.0	383	0	#0 mechanisms
orthodontic tooth movement	161.17063903808594	188.67471313476562	3	2020.0	383	0	#0 mechanisms
orthodontic tooth movement	161.17063903808594	188.67471313476562	4	2022.0	383	0	#0 mechanisms
orthodontic tooth movement	161.17063903808594	188.67471313476562	3	2023.0	383	0	#0 mechanisms
mechanical compression	-375.51678466796875	-138.69212341308594	2	2008.0	384	4	#4 extracellular matrix
modulation	399.03240966796875	36.13481521606445	5	2021.0	385	0	#0 mechanisms
dependent up regulation	-43.82112121582031	-426.08599853515625	2	2018.0	386	1	#1 shear stress
histone deacetylases	333.3900146484375	-119.46770477294922	2	2018.0	387	3	#3 migration
smooth muscle cells	215.00189208984375	176.42262268066406	2	2003.0	388	11	#11 endothelial dysfunction
smooth muscle cells	215.00189208984375	176.42262268066406	4	2005.0	388	11	#11 endothelial dysfunction
smooth muscle cells	215.00189208984375	176.42262268066406	5	2007.0	388	11	#11 endothelial dysfunction
smooth muscle cells	215.00189208984375	176.42262268066406	4	2009.0	388	11	#11 endothelial dysfunction
smooth muscle cells	215.00189208984375	176.42262268066406	5	2011.0	388	11	#11 endothelial dysfunction
smooth muscle cells	215.00189208984375	176.42262268066406	4	2012.0	388	11	#11 endothelial dysfunction
smooth muscle cells	215.00189208984375	176.42262268066406	3	2014.0	388	11	#11 endothelial dysfunction
smooth muscle cells	215.00189208984375	176.42262268066406	6	2015.0	388	11	#11 endothelial dysfunction
smooth muscle cells	215.00189208984375	176.42262268066406	5	2016.0	388	11	#11 endothelial dysfunction
smooth muscle cells	215.00189208984375	176.42262268066406	3	2018.0	388	11	#11 endothelial dysfunction
smooth muscle cells	215.00189208984375	176.42262268066406	6	2019.0	388	11	#11 endothelial dysfunction
smooth muscle cells	215.00189208984375	176.42262268066406	3	2020.0	388	11	#11 endothelial dysfunction
smooth muscle cells	215.00189208984375	176.42262268066406	6	2021.0	388	11	#11 endothelial dysfunction
smooth muscle cells	215.00189208984375	176.42262268066406	4	2023.0	388	11	#11 endothelial dysfunction
activated receptor gamma	387.8185119628906	206.14979553222656	1	2005.0	389	5	#5 mechanical ventilation
heart failure	-53.18014907836914	215.52804565429688	3	2025.0	390	7	#7 oxidative stress
light chain kinase	-86.9208755493164	414.0666198730469	2	2001.0	391	12	#12 nitric oxide
bone marrow	-318.3074035644531	-134.340087890625	2	2015.0	392	4	#4 extracellular matrix
bone marrow	-318.3074035644531	-134.340087890625	3	2016.0	392	4	#4 extracellular matrix
tnf alpha	-103.46273040771484	-1.559952974319458	2	2003.0	393	9	#9 expression
tnf alpha	-103.46273040771484	-1.559952974319458	3	2013.0	393	9	#9 expression
tnf alpha	-103.46273040771484	-1.559952974319458	3	2014.0	393	9	#9 expression
tnf alpha	-103.46273040771484	-1.559952974319458	3	2017.0	393	9	#9 expression
tnf alpha	-103.46273040771484	-1.559952974319458	3	2018.0	393	9	#9 expression
tnf alpha	-103.46273040771484	-1.559952974319458	4	2019.0	393	9	#9 expression
tnf alpha	-103.46273040771484	-1.559952974319458	5	2020.0	393	9	#9 expression
immune regulation	-581.6798095703125	-35.79740905761719	5	2024.0	395	10	#10 macrophage polarization
cardiovascular disease	-54.091251373291016	-170.5659637451172	2	2014.0	396	10	#10 macrophage polarization
cardiovascular disease	-54.091251373291016	-170.5659637451172	3	2015.0	396	10	#10 macrophage polarization
cardiovascular disease	-54.091251373291016	-170.5659637451172	2	2016.0	396	10	#10 macrophage polarization
cardiovascular disease	-54.091251373291016	-170.5659637451172	3	2017.0	396	10	#10 macrophage polarization
cardiovascular disease	-54.091251373291016	-170.5659637451172	3	2022.0	396	10	#10 macrophage polarization
adaptive regulation	192.92640686035156	213.41062927246094	2	2011.0	397	11	#11 endothelial dysfunction
nuclear envelope	171.42149353027344	-223.24375915527344	3	2018.0	398	1	#1 shear stress
aspirin	-206.28709411621094	182.3022918701172	1	1999.0	399	6	#6 adhesion molecules
impact	353.9764709472656	68.16455078125	3	2024.0	400	0	#0 mechanisms
muscle	222.13433837890625	261.4843444824219	4	2023.0	404	0	#0 mechanisms
disease	12.188884735107422	43.45499038696289	2	2010.0	407	3	#3 migration
disease	12.188884735107422	43.45499038696289	2	2011.0	407	3	#3 migration
disease	12.188884735107422	43.45499038696289	2	2013.0	407	3	#3 migration
disease	12.188884735107422	43.45499038696289	4	2015.0	407	3	#3 migration
disease	12.188884735107422	43.45499038696289	3	2016.0	407	3	#3 migration
disease	12.188884735107422	43.45499038696289	3	2017.0	407	3	#3 migration
disease	12.188884735107422	43.45499038696289	3	2018.0	407	3	#3 migration
disease	12.188884735107422	43.45499038696289	3	2020.0	407	3	#3 migration
disease	12.188884735107422	43.45499038696289	4	2021.0	407	3	#3 migration
disease	12.188884735107422	43.45499038696289	4	2022.0	407	3	#3 migration
disease	12.188884735107422	43.45499038696289	6	2023.0	407	3	#3 migration
disease	12.188884735107422	43.45499038696289	3	2024.0	407	3	#3 migration
disease	12.188884735107422	43.45499038696289	4	2025.0	407	3	#3 migration
nanoparticles	400.1279602050781	-206.97265625	3	2024.0	408	3	#3 migration
alveolar bone loss	-470.5229797363281	-340.61578369140625	1	2004.0	409	8	#8 microbial translocation
cartilage	-311.658203125	-188.04180908203125	2	2008.0	410	4	#4 extracellular matrix
bone regeneration	-147.9999542236328	-316.2712707519531	3	2025.0	412	4	#4 extracellular matrix
death	216.8137664794922	11.852441787719727	2	2014.0	413	0	#0 mechanisms
autophagy	35.6763801574707	188.56080627441406	4	2023.0	414	7	#7 oxidative stress
autophagy	35.6763801574707	188.56080627441406	3	2025.0	414	7	#7 oxidative stress
dependent regulation	-18.109107971191406	33.669334411621094	4	2017.0	415	1	#1 shear stress
analgesia	-197.7128448486328	-279.5209045410156	2	2008.0	416	4	#4 extracellular matrix
e cadherin	-255.31349182128906	207.9855499267578	3	2022.0	417	6	#6 adhesion molecules
bone remodeling	148.9879608154297	131.18280029296875	3	2023.0	418	0	#0 mechanisms
intervertebral disc	228.6088409423828	33.87139129638672	3	2023.0	419	7	#7 oxidative stress
kinase	57.00828170776367	-311.03472900390625	3	2019.0	420	1	#1 shear stress
kinase	57.00828170776367	-311.03472900390625	3	2022.0	420	1	#1 shear stress
hyperalgesia	103.76565551757812	-157.87156677246094	2	2003.0	421	2	#2 neuropathic pain
hyperalgesia	103.76565551757812	-157.87156677246094	2	2009.0	421	2	#2 neuropathic pain
hyperalgesia	103.76565551757812	-157.87156677246094	2	2013.0	421	2	#2 neuropathic pain
hyperalgesia	103.76565551757812	-157.87156677246094	3	2014.0	421	2	#2 neuropathic pain
hyperalgesia	103.76565551757812	-157.87156677246094	4	2017.0	421	2	#2 neuropathic pain
hyperalgesia	103.76565551757812	-157.87156677246094	2	2018.0	421	2	#2 neuropathic pain
hyperalgesia	103.76565551757812	-157.87156677246094	3	2022.0	421	2	#2 neuropathic pain
arteriovenous fi stula	33.67742156982422	94.77220916748047	2	2020.0	422	2	#2 neuropathic pain
release	-53.57891082763672	-229.82666015625	2	2003.0	423	4	#4 extracellular matrix
release	-53.57891082763672	-229.82666015625	3	2011.0	423	4	#4 extracellular matrix
growth performance	74.94171905517578	-161.94325256347656	4	2024.0	424	2	#2 neuropathic pain
icam 1	-151.7776336669922	-344.9503479003906	2	2009.0	425	1	#1 shear stress
icam 1	-151.7776336669922	-344.9503479003906	2	2010.0	425	1	#1 shear stress
cell death	226.61492919921875	-323.8172912597656	2	2012.0	426	2	#2 neuropathic pain
cell death	226.61492919921875	-323.8172912597656	3	2018.0	426	2	#2 neuropathic pain
protein	205.52748107910156	69.78075408935547	3	2007.0	430	7	#7 oxidative stress
protein	205.52748107910156	69.78075408935547	2	2009.0	430	7	#7 oxidative stress
protein	205.52748107910156	69.78075408935547	3	2011.0	430	7	#7 oxidative stress
protein	205.52748107910156	69.78075408935547	2	2012.0	430	7	#7 oxidative stress
protein	205.52748107910156	69.78075408935547	5	2019.0	430	7	#7 oxidative stress
protein	205.52748107910156	69.78075408935547	9	2020.0	430	7	#7 oxidative stress
protein	205.52748107910156	69.78075408935547	5	2021.0	430	7	#7 oxidative stress
protein	205.52748107910156	69.78075408935547	5	2022.0	430	7	#7 oxidative stress
protein	205.52748107910156	69.78075408935547	4	2023.0	430	7	#7 oxidative stress
protein	205.52748107910156	69.78075408935547	6	2024.0	430	7	#7 oxidative stress
mechanical stress	-178.42982482910156	-78.2418441772461	2	2001.0	431	6	#6 adhesion molecules
mechanical stress	-178.42982482910156	-78.2418441772461	2	2007.0	431	6	#6 adhesion molecules
mechanical stress	-178.42982482910156	-78.2418441772461	3	2008.0	431	6	#6 adhesion molecules
mechanical stress	-178.42982482910156	-78.2418441772461	4	2017.0	431	6	#6 adhesion molecules
mechanical stress	-178.42982482910156	-78.2418441772461	4	2019.0	431	6	#6 adhesion molecules
mechanical stress	-178.42982482910156	-78.2418441772461	3	2020.0	431	6	#6 adhesion molecules
mechanical stress	-178.42982482910156	-78.2418441772461	5	2021.0	431	6	#6 adhesion molecules
mechanical stress	-178.42982482910156	-78.2418441772461	7	2024.0	431	6	#6 adhesion molecules
mechanical stress	-178.42982482910156	-78.2418441772461	3	2025.0	431	6	#6 adhesion molecules
responses	46.572845458984375	-207.2503662109375	4	2016.0	432	10	#10 macrophage polarization
responses	46.572845458984375	-207.2503662109375	3	2017.0	432	10	#10 macrophage polarization
responses	46.572845458984375	-207.2503662109375	4	2018.0	432	10	#10 macrophage polarization
responses	46.572845458984375	-207.2503662109375	5	2019.0	432	10	#10 macrophage polarization
responses	46.572845458984375	-207.2503662109375	6	2021.0	432	10	#10 macrophage polarization
responses	46.572845458984375	-207.2503662109375	5	2022.0	432	10	#10 macrophage polarization
responses	46.572845458984375	-207.2503662109375	6	2023.0	432	10	#10 macrophage polarization
responses	46.572845458984375	-207.2503662109375	3	2025.0	432	10	#10 macrophage polarization
abdominal pain	-205.87498474121094	221.07498168945312	1	2001.0	433	12	#12 nitric oxide
porphyromonas gingivalis	-11.844961166381836	229.0251922607422	3	2021.0	434	11	#11 endothelial dysfunction
phosphorylation	-163.2151336669922	552.4488525390625	3	2017.0	435	12	#12 nitric oxide
phosphorylation	-163.2151336669922	552.4488525390625	3	2023.0	435	12	#12 nitric oxide
central sensitization	-152.62306213378906	-42.169090270996094	3	2017.0	437	9	#9 expression
cox 2	-118.6181411743164	-224.46932983398438	2	2010.0	438	8	#8 microbial translocation
dna binding	-434.5515441894531	-234.3712615966797	2	2014.0	439	4	#4 extracellular matrix
acetylation	127.51146697998047	98.64608764648438	1	2007.0	440	5	#5 mechanical ventilation
chain fatty acids	8.366403579711914	268.6231689453125	3	2024.0	442	5	#5 mechanical ventilation
hippo pathway	95.17863464355469	-309.02960205078125	3	2021.0	443	1	#1 shear stress
formalin test	-195.05169677734375	-170.45504760742188	2	2011.0	445	2	#2 neuropathic pain
regulatory t cells	130.25575256347656	282.6463317871094	3	2021.0	447	11	#11 endothelial dysfunction
regulatory t cells	130.25575256347656	282.6463317871094	4	2022.0	447	11	#11 endothelial dysfunction
