# Supplementary material for: Mechanical stress-mediated immune and inflammatory regulation: a bibliometric and visualization analysis of mechanoimmunology based on two databases
Source: Front Med (Lausanne). 2025 Nov 6;12:1698177. doi: 10.3389/fmed.2025.1698177 (PMC12631210; doi:10.3389/fmed.2025.1698177)
Supplement: Supplementary File S2 — Annual publication categories. [file Data_Sheet_2.zip]

Archive with 11 entries (10 files):
- annual pub categories/
- annual pub categories/2016visualization.jpg
- annual pub categories/2017visualization.jpg
- annual pub categories/2018visualization.jpg
- annual pub categories/2019visualization.jpg
- annual pub categories/2020visualization.jpg
- annual pub categories/2021visualization.jpg
- annual pub categories/2022visualization.jpg
- annual pub categories/2023visualization.jpg
- annual pub categories/2024visualization.jpg
- annual pub categories/2025visualization.jpg
