# Supplementary material for: Mechanical stress-mediated immune and inflammatory regulation: a bibliometric and visualization analysis of mechanoimmunology based on two databases
Source: Front Med (Lausanne). 2025 Nov 6;12:1698177. doi: 10.3389/fmed.2025.1698177 (PMC12631210; doi:10.3389/fmed.2025.1698177)
Supplement: Supplementary File S3 — Each cluster in exploration phase. [file Data_Sheet_3.zip]

Archive with 13 entries (12 files):
- each cluster in exploration phase/
- each cluster in exploration phase/cluster0.pdf
- each cluster in exploration phase/cluster1.pdf
- each cluster in exploration phase/cluster10.pdf
- each cluster in exploration phase/cluster2.pdf
- each cluster in exploration phase/cluster3.pdf
- each cluster in exploration phase/cluster4.pdf
- each cluster in exploration phase/cluster5.pdf
- each cluster in exploration phase/cluster6.pdf
- each cluster in exploration phase/cluster7.pdf
- each cluster in exploration phase/cluster8.pdf
- each cluster in exploration phase/cluster9.pdf
- each cluster in exploration phase/R_top_11_clusters.tsv
