# Supplementary material for: Mechanical stress-mediated immune and inflammatory regulation: a bibliometric and visualization analysis of mechanoimmunology based on two databases
Source: Front Med (Lausanne). 2025 Nov 6;12:1698177. doi: 10.3389/fmed.2025.1698177 (PMC12631210; doi:10.3389/fmed.2025.1698177)
Supplement: Supplementary File S3 — Each cluster in exploration phase. [file Data_Sheet_3.zip › each cluster in exploration phase/R_top_11_clusters.tsv]

key	x	y	freq	year	nodeID	clusterID	labelLLR
acquired immune deficiency syndrome	59.360965728759766	289.3565979003906	1	2004.0	0	9	#9 animal studies
intercellular adhesion molecule 1	-3.03415584564209	-49.919918060302734	2	2000.0	1	1	#1 gene expression
intercellular adhesion molecule 1	-3.03415584564209	-49.919918060302734	2	2008.0	1	1	#1 gene expression
intercellular adhesion molecule 1	-3.03415584564209	-49.919918060302734	2	2009.0	1	1	#1 gene expression
intercellular adhesion molecule 1	-3.03415584564209	-49.919918060302734	2	2013.0	1	1	#1 gene expression
tumor necrosis factor	8.660104751586914	20.521299362182617	2	2000.0	2	4	#4 adhesion
tumor necrosis factor	8.660104751586914	20.521299362182617	3	2003.0	2	4	#4 adhesion
tumor necrosis factor	8.660104751586914	20.521299362182617	2	2007.0	2	4	#4 adhesion
tumor necrosis factor	8.660104751586914	20.521299362182617	3	2011.0	2	4	#4 adhesion
tumor necrosis factor	8.660104751586914	20.521299362182617	2	2013.0	2	4	#4 adhesion
tumor necrosis factor	8.660104751586914	20.521299362182617	3	2016.0	2	4	#4 adhesion
tumor necrosis factor	8.660104751586914	20.521299362182617	3	2017.0	2	4	#4 adhesion
tumor necrosis factor	8.660104751586914	20.521299362182617	3	2019.0	2	4	#4 adhesion
innate lymphoid cells	56.95390319824219	238.3158721923828	3	2020.0	4	3	#3 dendritic cells
endothelial cell	46.44123840332031	17.05740737915039	3	2014.0	5	2	#2 shear stress
endothelial cell	46.44123840332031	17.05740737915039	2	2017.0	5	2	#2 shear stress
endothelial cell	46.44123840332031	17.05740737915039	3	2018.0	5	2	#2 shear stress
endothelial cell	46.44123840332031	17.05740737915039	3	2019.0	5	2	#2 shear stress
bone morphogenetic protein 2	-282.344970703125	216.87530517578125	2	2017.0	6	5	#5 signal transduction
endothelial growth factor	-117.60905456542969	-26.13304328918457	2	2008.0	7	2	#2 shear stress
endothelial growth factor	-117.60905456542969	-26.13304328918457	2	2016.0	7	2	#2 shear stress
progenitor cells	64.2764663696289	153.76565551757812	3	2019.0	8	3	#3 dendritic cells
brain inflammation	-156.41180419921875	5.579036235809326	1	2000.0	9	4	#4 adhesion
antimicrobial peptides	-143.56224060058594	71.52820587158203	1	2009.0	10	1	#1 gene expression
acupuncture	50.048133850097656	133.11456298828125	1	2008.0	11	0	#0 neuropathic pain
colony stimulating factor	-128.8149871826172	-34.866676330566406	1	1999.0	12	1	#1 gene expression
alzheimers disease	-154.7630615234375	-43.23307800292969	2	2019.0	13	2	#2 shear stress
aggressive prostate cancer	-109.17469024658203	-11.443082809448242	1	2008.0	14	2	#2 shear stress
antigens	56.194183349609375	-182.28749084472656	1	2001.0	15	2	#2 shear stress
atherosclerosis	-29.348541259765625	-0.41977596282958984	1	2000.0	16	2	#2 shear stress
atherosclerosis	-29.348541259765625	-0.41977596282958984	1	2001.0	16	2	#2 shear stress
atherosclerosis	-29.348541259765625	-0.41977596282958984	2	2003.0	16	2	#2 shear stress
atherosclerosis	-29.348541259765625	-0.41977596282958984	3	2007.0	16	2	#2 shear stress
atherosclerosis	-29.348541259765625	-0.41977596282958984	4	2010.0	16	2	#2 shear stress
atherosclerosis	-29.348541259765625	-0.41977596282958984	3	2011.0	16	2	#2 shear stress
atherosclerosis	-29.348541259765625	-0.41977596282958984	4	2012.0	16	2	#2 shear stress
atherosclerosis	-29.348541259765625	-0.41977596282958984	5	2013.0	16	2	#2 shear stress
atherosclerosis	-29.348541259765625	-0.41977596282958984	4	2014.0	16	2	#2 shear stress
atherosclerosis	-29.348541259765625	-0.41977596282958984	6	2015.0	16	2	#2 shear stress
atherosclerosis	-29.348541259765625	-0.41977596282958984	2	2016.0	16	2	#2 shear stress
atherosclerosis	-29.348541259765625	-0.41977596282958984	4	2017.0	16	2	#2 shear stress
atherosclerosis	-29.348541259765625	-0.41977596282958984	4	2018.0	16	2	#2 shear stress
atherosclerosis	-29.348541259765625	-0.41977596282958984	7	2019.0	16	2	#2 shear stress
atherosclerosis	-29.348541259765625	-0.41977596282958984	3	2020.0	16	2	#2 shear stress
amino terminal kinase	-260.0260009765625	79.78104400634766	1	1999.0	17	1	#1 gene expression
gene	-21.955034255981445	82.05482482910156	2	2008.0	18	4	#4 adhesion
gene	-21.955034255981445	82.05482482910156	3	2012.0	18	4	#4 adhesion
gene	-21.955034255981445	82.05482482910156	2	2014.0	18	4	#4 adhesion
gene	-21.955034255981445	82.05482482910156	2	2018.0	18	4	#4 adhesion
gene	-21.955034255981445	82.05482482910156	3	2020.0	18	4	#4 adhesion
identification	-13.354913711547852	51.108612060546875	2	2007.0	19	3	#3 dendritic cells
identification	-13.354913711547852	51.108612060546875	3	2008.0	19	3	#3 dendritic cells
identification	-13.354913711547852	51.108612060546875	2	2011.0	19	3	#3 dendritic cells
identification	-13.354913711547852	51.108612060546875	2	2013.0	19	3	#3 dendritic cells
identification	-13.354913711547852	51.108612060546875	3	2016.0	19	3	#3 dendritic cells
identification	-13.354913711547852	51.108612060546875	3	2017.0	19	3	#3 dendritic cells
identification	-13.354913711547852	51.108612060546875	2	2020.0	19	3	#3 dendritic cells
breast cancer	74.56077575683594	167.46876525878906	3	2020.0	21	3	#3 dendritic cells
ldl	39.86098861694336	-53.49994659423828	2	2020.0	22	2	#2 shear stress
immune responses	67.68350219726562	69.82728576660156	2	2003.0	23	0	#0 neuropathic pain
immune responses	67.68350219726562	69.82728576660156	2	2004.0	23	0	#0 neuropathic pain
immune responses	67.68350219726562	69.82728576660156	2	2014.0	23	0	#0 neuropathic pain
immune responses	67.68350219726562	69.82728576660156	2	2017.0	23	0	#0 neuropathic pain
allergic inflammation	-190.43031311035156	65.35321807861328	1	2006.0	24	1	#1 gene expression
fibroblasts	1.9448342323303223	105.47230529785156	4	2013.0	25	7	#7 mechanical stress
fibroblasts	1.9448342323303223	105.47230529785156	4	2020.0	25	7	#7 mechanical stress
apoptosis	0.6374912261962891	66.33380126953125	4	2011.0	26	4	#4 adhesion
apoptosis	0.6374912261962891	66.33380126953125	3	2014.0	26	4	#4 adhesion
apoptosis	0.6374912261962891	66.33380126953125	3	2015.0	26	4	#4 adhesion
apoptosis	0.6374912261962891	66.33380126953125	3	2016.0	26	4	#4 adhesion
apoptosis	0.6374912261962891	66.33380126953125	2	2018.0	26	4	#4 adhesion
apoptosis	0.6374912261962891	66.33380126953125	3	2020.0	26	4	#4 adhesion
nerve injury	-36.83641052246094	90.32791900634766	2	2012.0	27	0	#0 neuropathic pain
nerve injury	-36.83641052246094	90.32791900634766	2	2013.0	27	0	#0 neuropathic pain
nerve injury	-36.83641052246094	90.32791900634766	2	2015.0	27	0	#0 neuropathic pain
nerve injury	-36.83641052246094	90.32791900634766	2	2018.0	27	0	#0 neuropathic pain
mechanical allodynia	-37.77201843261719	101.21196746826172	3	2008.0	28	0	#0 neuropathic pain
mechanical allodynia	-37.77201843261719	101.21196746826172	2	2009.0	28	0	#0 neuropathic pain
mechanical allodynia	-37.77201843261719	101.21196746826172	4	2012.0	28	0	#0 neuropathic pain
mechanical allodynia	-37.77201843261719	101.21196746826172	2	2013.0	28	0	#0 neuropathic pain
mechanical allodynia	-37.77201843261719	101.21196746826172	6	2015.0	28	0	#0 neuropathic pain
mechanical allodynia	-37.77201843261719	101.21196746826172	3	2018.0	28	0	#0 neuropathic pain
dna microarray	-26.110448837280273	-16.094457626342773	3	2007.0	29	1	#1 gene expression
interferon gamma	-217.90631103515625	6.990895748138428	2	2003.0	30	1	#1 gene expression
apparently healthy men	-165.5596923828125	-80.94950103759766	1	2003.0	31	2	#2 shear stress
neurodegeneration	103.09199523925781	66.53976440429688	2	2007.0	33	3	#3 dendritic cells
receptor	31.24382972717285	49.49559783935547	3	2008.0	34	0	#0 neuropathic pain
receptor	31.24382972717285	49.49559783935547	2	2009.0	34	0	#0 neuropathic pain
receptor	31.24382972717285	49.49559783935547	3	2012.0	34	0	#0 neuropathic pain
receptor	31.24382972717285	49.49559783935547	3	2014.0	34	0	#0 neuropathic pain
receptor	31.24382972717285	49.49559783935547	4	2018.0	34	0	#0 neuropathic pain
receptor	31.24382972717285	49.49559783935547	6	2019.0	34	0	#0 neuropathic pain
adult heart	-50.413848876953125	-48.703392028808594	1	2006.0	35	1	#1 gene expression
barrier function	-79.43810272216797	-106.64411163330078	1	2001.0	36	5	#5 signal transduction
barrier function	-79.43810272216797	-106.64411163330078	1	2005.0	36	5	#5 signal transduction
barrier function	-79.43810272216797	-106.64411163330078	3	2012.0	36	5	#5 signal transduction
barrier function	-79.43810272216797	-106.64411163330078	2	2020.0	36	5	#5 signal transduction
sciatic nerve	-110.30007934570312	108.258544921875	2	2012.0	37	0	#0 neuropathic pain
ion channels	23.798532485961914	178.76742553710938	2	2015.0	39	0	#0 neuropathic pain
aortic valve calcification	112.19977569580078	416.3158264160156	1	2004.0	40	9	#9 animal studies
double blind	106.41595458984375	-3.1412513256073	2	2014.0	41	6	#6 expression
double blind	106.41595458984375	-3.1412513256073	3	2015.0	41	6	#6 expression
double blind	106.41595458984375	-3.1412513256073	2	2017.0	41	6	#6 expression
dynamics	61.04909133911133	-74.8801040649414	3	2018.0	42	2	#2 shear stress
acute renal failure	-251.18931579589844	-131.10340881347656	1	2006.0	43	8	#8 keap1
migration	-40.09516906738281	61.51259994506836	4	2015.0	44	4	#4 adhesion
migration	-40.09516906738281	61.51259994506836	3	2019.0	44	4	#4 adhesion
matrix metalloproteinase	-125.45448303222656	206.09085083007812	2	2008.0	45	1	#1 gene expression
involvement	20.649606704711914	20.141036987304688	2	2016.0	46	0	#0 neuropathic pain
involvement	20.649606704711914	20.141036987304688	2	2020.0	46	0	#0 neuropathic pain
cervical ripening	-45.72108840942383	-81.64415740966797	1	2002.0	47	6	#6 expression
integrin activation	-35.14841079711914	-159.4694366455078	2	2014.0	48	1	#1 gene expression
neurons	-78.6540298461914	35.9843864440918	2	2018.0	49	0	#0 neuropathic pain
neurons	-78.6540298461914	35.9843864440918	3	2019.0	49	0	#0 neuropathic pain
antimigraine action	18.47163963317871	255.20913696289062	1	2006.0	50	0	#0 neuropathic pain
abdominal aortic aneurysm	-198.9007110595703	-15.89319133758545	1	2009.0	51	0	#0 neuropathic pain
tissue	81.63360595703125	51.95005798339844	2	2003.0	52	2	#2 shear stress
tissue	81.63360595703125	51.95005798339844	2	2008.0	52	2	#2 shear stress
tissue	81.63360595703125	51.95005798339844	3	2014.0	52	2	#2 shear stress
human articular chondrocytes	-72.70280456542969	-95.00202941894531	2	2016.0	53	1	#1 gene expression
human articular chondrocytes	-72.70280456542969	-95.00202941894531	2	2019.0	53	1	#1 gene expression
arachidonic acid metabolites	-228.78695678710938	-37.12276840209961	1	2006.0	54	1	#1 gene expression
kappa b activation	-78.5128402709961	76.78905487060547	2	2013.0	55	2	#2 shear stress
biology	56.364437103271484	20.729724884033203	2	2020.0	56	4	#4 adhesion
blood flow velocity	-102.98563385009766	-110.81758117675781	1	2000.0	57	2	#2 shear stress
mouse	-51.820377349853516	88.86318969726562	2	2015.0	58	0	#0 neuropathic pain
mouse	-51.820377349853516	88.86318969726562	2	2020.0	58	0	#0 neuropathic pain
atherogenesis	-112.00582885742188	-54.456302642822266	1	2000.0	59	1	#1 gene expression
sepsis	-143.46743774414062	87.25059509277344	2	2013.0	60	4	#4 adhesion
b cells	95.75363159179688	-0.28189945220947266	1	2002.0	61	6	#6 expression
b cells	95.75363159179688	-0.28189945220947266	1	2004.0	61	6	#6 expression
b cells	95.75363159179688	-0.28189945220947266	2	2018.0	61	6	#6 expression
astrocyte activation	-87.74219512939453	244.5203094482422	1	2009.0	62	0	#0 neuropathic pain
acute lung injury	-38.67298126220703	-81.61540985107422	1	2001.0	63	5	#5 signal transduction
acute lung injury	-38.67298126220703	-81.61540985107422	1	2009.0	63	5	#5 signal transduction
acute lung injury	-38.67298126220703	-81.61540985107422	2	2017.0	63	5	#5 signal transduction
acute lung injury	-38.67298126220703	-81.61540985107422	3	2019.0	63	5	#5 signal transduction
inflammatory cytokine	107.60529327392578	96.04000091552734	2	2011.0	64	4	#4 adhesion
tight junctions	67.569091796875	-39.73920440673828	2	2012.0	65	5	#5 signal transduction
mitochondrial dna	-28.685388565063477	182.99111938476562	2	2015.0	66	0	#0 neuropathic pain
coronary angioplasty	145.02542114257812	91.88738250732422	1	2002.0	67	6	#6 expression
cell migration	106.51968383789062	-9.824751853942871	2	2011.0	68	4	#4 adhesion
immune response	-37.13130569458008	86.77793884277344	2	2009.0	69	0	#0 neuropathic pain
immune response	-37.13130569458008	86.77793884277344	2	2012.0	69	0	#0 neuropathic pain
immune response	-37.13130569458008	86.77793884277344	2	2015.0	69	0	#0 neuropathic pain
immune response	-37.13130569458008	86.77793884277344	4	2017.0	69	0	#0 neuropathic pain
immune response	-37.13130569458008	86.77793884277344	2	2019.0	69	0	#0 neuropathic pain
immune response	-37.13130569458008	86.77793884277344	3	2020.0	69	0	#0 neuropathic pain
heat shock proteins	162.99388122558594	43.396881103515625	2	2016.0	70	3	#3 dendritic cells
blood brain barrier	29.640981674194336	73.99010467529297	2	2010.0	71	1	#1 gene expression
blood brain barrier	29.640981674194336	73.99010467529297	2	2013.0	71	1	#1 gene expression
nitric oxide production	-138.52529907226562	136.609619140625	3	2015.0	72	7	#7 mechanical stress
activating transcription factor 3	-89.47045135498047	162.04879760742188	1	2009.0	73	0	#0 neuropathic pain
activating transcription factor 3	-89.47045135498047	162.04879760742188	1	2010.0	73	0	#0 neuropathic pain
airway smooth muscle	-215.94081115722656	23.85873031616211	1	2006.0	74	1	#1 gene expression
alpha 11 beta 1 integrin	-120.20809936523438	-126.4273910522461	1	2007.0	75	1	#1 gene expression
lysyl oxidase	132.36842346191406	126.76448059082031	2	2018.0	76	3	#3 dendritic cells
5-ht release	-194.9449005126953	-61.71751022338867	1	2008.0	77	1	#1 gene expression
messenger rnas	73.22229766845703	4.708800792694092	2	2014.0	78	0	#0 neuropathic pain
osteoarthritis	7.7425432205200195	134.4788055419922	2	2008.0	79	0	#0 neuropathic pain
adenosine receptors	-174.94033813476562	-29.73078155517578	1	2008.0	80	1	#1 gene expression
chemotaxis	152.8914337158203	-52.8318977355957	2	2016.0	81	5	#5 signal transduction
mechanical forces	90.3643798828125	153.62464904785156	2	2018.0	82	3	#3 dendritic cells
mechanical forces	90.3643798828125	153.62464904785156	5	2019.0	82	3	#3 dendritic cells
long noncoding rnas	-56.99359893798828	-7.6148905754089355	2	2018.0	84	2	#2 shear stress
von willebrand factor	11.630760192871094	65.85781860351562	2	2013.0	85	1	#1 gene expression
collagen	-78.04067993164062	53.70393753051758	1	2002.0	86	6	#6 expression
collagen	-78.04067993164062	53.70393753051758	2	2015.0	86	6	#6 expression
collagen	-78.04067993164062	53.70393753051758	2	2020.0	86	6	#6 expression
nf-kappa b	-8.749733924865723	-8.590516090393066	4	2010.0	87	1	#1 gene expression
nf-kappa b	-8.749733924865723	-8.590516090393066	3	2014.0	87	1	#1 gene expression
nf-kappa b	-8.749733924865723	-8.590516090393066	3	2019.0	87	1	#1 gene expression
dorsal root ganglia	-6.574197292327881	118.1419677734375	2	2006.0	89	0	#0 neuropathic pain
dorsal root ganglia	-6.574197292327881	118.1419677734375	2	2013.0	89	0	#0 neuropathic pain
dorsal root ganglia	-6.574197292327881	118.1419677734375	2	2015.0	89	0	#0 neuropathic pain
dorsal root ganglia	-6.574197292327881	118.1419677734375	2	2017.0	89	0	#0 neuropathic pain
focal adhesions	40.6843376159668	-63.772857666015625	2	2011.0	90	4	#4 adhesion
focal adhesions	40.6843376159668	-63.772857666015625	2	2016.0	90	4	#4 adhesion
focal adhesions	40.6843376159668	-63.772857666015625	2	2018.0	90	4	#4 adhesion
pth(1 34)	-35.730228424072266	196.84664916992188	2	2013.0	91	7	#7 mechanical stress
intermediate filaments	40.448219299316406	-16.162763595581055	2	2015.0	92	4	#4 adhesion
superoxide production	-72.8854751586914	2.689276695251465	2	2008.0	93	1	#1 gene expression
innate immunity	-5.098232269287109	136.5453338623047	2	2015.0	94	3	#3 dendritic cells
innate immunity	-5.098232269287109	136.5453338623047	2	2017.0	94	3	#3 dendritic cells
innate immunity	-5.098232269287109	136.5453338623047	2	2020.0	94	3	#3 dendritic cells
c fos	10.028387069702148	42.86308670043945	1	1999.0	95	3	#3 dendritic cells
c fos	10.028387069702148	42.86308670043945	2	2020.0	95	3	#3 dendritic cells
human colon	39.445133209228516	179.53469848632812	2	2020.0	96	3	#3 dendritic cells
low back pain	-292.8553466796875	162.5829315185547	2	2020.0	97	0	#0 neuropathic pain
adhesion	8.640373229980469	8.33940315246582	2	1999.0	98	4	#4 adhesion
adhesion	8.640373229980469	8.33940315246582	2	2000.0	98	4	#4 adhesion
adhesion	8.640373229980469	8.33940315246582	1	2003.0	98	4	#4 adhesion
adhesion	8.640373229980469	8.33940315246582	1	2005.0	98	4	#4 adhesion
adhesion	8.640373229980469	8.33940315246582	1	2008.0	98	4	#4 adhesion
adhesion	8.640373229980469	8.33940315246582	1	2010.0	98	4	#4 adhesion
adhesion	8.640373229980469	8.33940315246582	3	2011.0	98	4	#4 adhesion
adhesion	8.640373229980469	8.33940315246582	2	2012.0	98	4	#4 adhesion
adhesion	8.640373229980469	8.33940315246582	3	2013.0	98	4	#4 adhesion
adhesion	8.640373229980469	8.33940315246582	3	2014.0	98	4	#4 adhesion
adhesion	8.640373229980469	8.33940315246582	5	2015.0	98	4	#4 adhesion
adhesion	8.640373229980469	8.33940315246582	4	2016.0	98	4	#4 adhesion
adhesion	8.640373229980469	8.33940315246582	3	2019.0	98	4	#4 adhesion
adhesion	8.640373229980469	8.33940315246582	3	2020.0	98	4	#4 adhesion
central nervous system	33.009395599365234	33.72050476074219	1	2002.0	99	5	#5 signal transduction
central nervous system	33.009395599365234	33.72050476074219	3	2003.0	99	5	#5 signal transduction
central nervous system	33.009395599365234	33.72050476074219	5	2007.0	99	5	#5 signal transduction
central nervous system	33.009395599365234	33.72050476074219	2	2012.0	99	5	#5 signal transduction
central nervous system	33.009395599365234	33.72050476074219	2	2015.0	99	5	#5 signal transduction
central nervous system	33.009395599365234	33.72050476074219	2	2016.0	99	5	#5 signal transduction
acute inhalation	-267.5144348144531	39.869075775146484	1	2006.0	100	1	#1 gene expression
delivery	7.43875789642334	96.97554016113281	2	2020.0	101	4	#4 adhesion
ampk mediated regulation	-34.43745040893555	-54.6240119934082	2	2019.0	102	2	#2 shear stress
binding	41.166568756103516	20.046552658081055	1	2000.0	103	4	#4 adhesion
binding	41.166568756103516	20.046552658081055	3	2011.0	103	4	#4 adhesion
binding	41.166568756103516	20.046552658081055	2	2014.0	103	4	#4 adhesion
binding	41.166568756103516	20.046552658081055	2	2015.0	103	4	#4 adhesion
binding	41.166568756103516	20.046552658081055	2	2016.0	103	4	#4 adhesion
toxicity	79.22700500488281	-102.64080047607422	2	2007.0	104	2	#2 shear stress
flow dependent regulation	-5.45296573638916	-49.60378646850586	2	2018.0	105	2	#2 shear stress
adenovirus mediated overexpression	-66.67997741699219	-126.37870025634766	1	2005.0	106	5	#5 signal transduction
hmgb1	-76.36920928955078	198.77740478515625	2	2013.0	107	7	#7 mechanical stress
idiopathic pulmonary fibrosis	60.675594329833984	120.0709228515625	2	2020.0	108	3	#3 dendritic cells
nerve growth factor	3.029216766357422	126.38250732421875	2	2004.0	109	0	#0 neuropathic pain
nerve growth factor	3.029216766357422	126.38250732421875	2	2008.0	109	0	#0 neuropathic pain
nerve growth factor	3.029216766357422	126.38250732421875	2	2010.0	109	0	#0 neuropathic pain
nerve growth factor	3.029216766357422	126.38250732421875	2	2011.0	109	0	#0 neuropathic pain
nerve growth factor	3.029216766357422	126.38250732421875	2	2018.0	109	0	#0 neuropathic pain
nerve growth factor	3.029216766357422	126.38250732421875	2	2020.0	109	0	#0 neuropathic pain
5 ht release	129.8944091796875	80.39627075195312	1	2012.0	110	5	#5 signal transduction
mechanical hyperalgesia	-257.6970520019531	-10.336518287658691	2	2016.0	111	1	#1 gene expression
neutrophils	-21.086732864379883	146.6237030029297	2	2015.0	112	3	#3 dendritic cells
arterial injury	96.76069641113281	41.59123992919922	1	2009.0	113	6	#6 expression
l selectin	-24.813879013061523	-181.0019073486328	2	2014.0	114	2	#2 shear stress
risk	2.2793164253234863	-42.05731964111328	3	2017.0	115	2	#2 shear stress
risk	2.2793164253234863	-42.05731964111328	3	2019.0	115	2	#2 shear stress
acetyltransferase activity	-135.70089721679688	16.611347198486328	1	2007.0	116	5	#5 signal transduction
arterial venous differentiation	20.68381118774414	-24.872032165527344	1	2007.0	117	2	#2 shear stress
interleukin-1 beta	-42.61280822753906	120.024658203125	2	2019.0	118	0	#0 neuropathic pain
pain	-18.73707389831543	71.0582046508789	3	2008.0	119	0	#0 neuropathic pain
pain	-18.73707389831543	71.0582046508789	2	2012.0	119	0	#0 neuropathic pain
pain	-18.73707389831543	71.0582046508789	2	2014.0	119	0	#0 neuropathic pain
pain	-18.73707389831543	71.0582046508789	3	2017.0	119	0	#0 neuropathic pain
progression	-119.36771392822266	34.21162796020508	2	2013.0	120	0	#0 neuropathic pain
autoreactive t cells	33.70413589477539	-116.20930480957031	1	2002.0	121	6	#6 expression
bone resorption	-21.709165573120117	134.5634307861328	1	2000.0	122	3	#3 dendritic cells
bone resorption	-21.709165573120117	134.5634307861328	2	2020.0	122	3	#3 dendritic cells
5' nucleotidase	27.955034255981445	-116.40898132324219	1	2002.0	123	1	#1 gene expression
dorsal horn	28.25029754638672	135.0635528564453	2	2011.0	124	0	#0 neuropathic pain
dorsal horn	28.25029754638672	135.0635528564453	2	2017.0	124	0	#0 neuropathic pain
alpha null mice	-239.19692993164062	-98.56034851074219	1	2006.0	125	8	#8 keap1
mice	2.396728515625	39.629486083984375	4	2007.0	126	0	#0 neuropathic pain
mice	2.396728515625	39.629486083984375	3	2011.0	126	0	#0 neuropathic pain
mice	2.396728515625	39.629486083984375	2	2012.0	126	0	#0 neuropathic pain
mice	2.396728515625	39.629486083984375	2	2013.0	126	0	#0 neuropathic pain
mice	2.396728515625	39.629486083984375	2	2014.0	126	0	#0 neuropathic pain
mice	2.396728515625	39.629486083984375	3	2016.0	126	0	#0 neuropathic pain
mice	2.396728515625	39.629486083984375	4	2017.0	126	0	#0 neuropathic pain
mice	2.396728515625	39.629486083984375	4	2018.0	126	0	#0 neuropathic pain
mice	2.396728515625	39.629486083984375	4	2020.0	126	0	#0 neuropathic pain
cell adhesion	24.88396644592285	-45.16284942626953	1	2005.0	129	10	#10 cell adhesion
cell adhesion	24.88396644592285	-45.16284942626953	2	2009.0	129	10	#10 cell adhesion
cell adhesion	24.88396644592285	-45.16284942626953	2	2013.0	129	10	#10 cell adhesion
cell adhesion	24.88396644592285	-45.16284942626953	3	2014.0	129	10	#10 cell adhesion
cell adhesion	24.88396644592285	-45.16284942626953	3	2017.0	129	10	#10 cell adhesion
glutathione	-153.27806091308594	83.10646057128906	2	2014.0	130	5	#5 signal transduction
anion exchange chromatography	-171.66461181640625	206.22296142578125	1	2006.0	131	0	#0 neuropathic pain
pecam 1	-14.993363380432129	-69.9164047241211	2	2010.0	132	2	#2 shear stress
cytokine production	76.6388931274414	207.2658233642578	2	2020.0	134	3	#3 dendritic cells
cyclic tensile strain	-107.60465240478516	171.5180206298828	2	2008.0	136	1	#1 gene expression
cytoskeletal organization	-247.5406951904297	53.19770812988281	1	1999.0	137	1	#1 gene expression
mechanism	-56.26863479614258	4.227117538452148	2	2014.0	139	4	#4 adhesion
mechanism	-56.26863479614258	4.227117538452148	4	2020.0	139	4	#4 adhesion
hyaluronic acid	-28.357240676879883	96.67606353759766	2	2020.0	140	4	#4 adhesion
adhesiveness	-104.24449920654297	-69.3094253540039	1	2000.0	141	1	#1 gene expression
heme oxygenase 1	-84.77439880371094	-57.175594329833984	2	2016.0	142	2	#2 shear stress
acetylcholine signaling	-103.38534545898438	199.29246520996094	1	2012.0	143	3	#3 dendritic cells
immunity	10.479785919189453	-114.39779663085938	2	2011.0	144	4	#4 adhesion
long term potentiation	116.84912872314453	197.24581909179688	2	2011.0	145	0	#0 neuropathic pain
factor alpha	3.392780303955078	164.1418914794922	2	2009.0	146	0	#0 neuropathic pain
factor alpha	3.392780303955078	164.1418914794922	3	2017.0	146	0	#0 neuropathic pain
polarization	162.11744689941406	-49.41754150390625	3	2018.0	147	3	#3 dendritic cells
bacteremia	167.1952362060547	24.09822654724121	1	2002.0	148	6	#6 expression
root ganglion neurons	-50.189605712890625	166.14186096191406	2	2004.0	149	0	#0 neuropathic pain
deficiency	-76.19780731201172	-34.05241394042969	2	2008.0	150	2	#2 shear stress
deficiency	-76.19780731201172	-34.05241394042969	2	2019.0	150	2	#2 shear stress
cytoskeleton	78.39984893798828	-14.31668472290039	1	1999.0	151	4	#4 adhesion
cytoskeleton	78.39984893798828	-14.31668472290039	2	2015.0	151	4	#4 adhesion
reverse cholesterol transport	-96.43016815185547	-72.8056640625	2	2015.0	152	2	#2 shear stress
sensory neurons	6.931539058685303	140.23275756835938	2	2002.0	153	0	#0 neuropathic pain
sensory neurons	6.931539058685303	140.23275756835938	2	2004.0	153	0	#0 neuropathic pain
sensory neurons	6.931539058685303	140.23275756835938	2	2007.0	153	0	#0 neuropathic pain
sensory neurons	6.931539058685303	140.23275756835938	3	2008.0	153	0	#0 neuropathic pain
sensory neurons	6.931539058685303	140.23275756835938	2	2011.0	153	0	#0 neuropathic pain
sensory neurons	6.931539058685303	140.23275756835938	3	2017.0	153	0	#0 neuropathic pain
adjuvant induced arthritis	-34.92606735229492	-120.03327178955078	1	2009.0	154	1	#1 gene expression
blood flow	17.197402954101562	-27.31547737121582	1	2000.0	155	2	#2 shear stress
blood flow	17.197402954101562	-27.31547737121582	1	2001.0	155	2	#2 shear stress
blood flow	17.197402954101562	-27.31547737121582	2	2017.0	155	2	#2 shear stress
blood flow	17.197402954101562	-27.31547737121582	3	2019.0	155	2	#2 shear stress
il-1 beta	-101.0083999633789	176.80557250976562	3	2011.0	156	4	#4 adhesion
antinociceptive role	111.44233703613281	35.05561065673828	1	2007.0	157	5	#5 signal transduction
expression	36.45808792114258	25.494874954223633	3	1999.0	158	6	#6 expression
expression	36.45808792114258	25.494874954223633	4	2002.0	158	6	#6 expression
expression	36.45808792114258	25.494874954223633	4	2003.0	158	6	#6 expression
expression	36.45808792114258	25.494874954223633	2	2004.0	158	6	#6 expression
expression	36.45808792114258	25.494874954223633	6	2007.0	158	6	#6 expression
expression	36.45808792114258	25.494874954223633	8	2008.0	158	6	#6 expression
expression	36.45808792114258	25.494874954223633	7	2009.0	158	6	#6 expression
expression	36.45808792114258	25.494874954223633	8	2010.0	158	6	#6 expression
expression	36.45808792114258	25.494874954223633	11	2011.0	158	6	#6 expression
expression	36.45808792114258	25.494874954223633	11	2012.0	158	6	#6 expression
expression	36.45808792114258	25.494874954223633	12	2013.0	158	6	#6 expression
expression	36.45808792114258	25.494874954223633	11	2014.0	158	6	#6 expression
expression	36.45808792114258	25.494874954223633	13	2015.0	158	6	#6 expression
expression	36.45808792114258	25.494874954223633	13	2016.0	158	6	#6 expression
expression	36.45808792114258	25.494874954223633	14	2017.0	158	6	#6 expression
expression	36.45808792114258	25.494874954223633	15	2018.0	158	6	#6 expression
expression	36.45808792114258	25.494874954223633	27	2019.0	158	6	#6 expression
expression	36.45808792114258	25.494874954223633	27	2020.0	158	6	#6 expression
transcription factor	-147.55648803710938	147.0950927734375	2	2013.0	159	0	#0 neuropathic pain
down regulation	-43.42411422729492	58.00402069091797	3	2008.0	160	0	#0 neuropathic pain
down regulation	-43.42411422729492	58.00402069091797	4	2010.0	160	0	#0 neuropathic pain
down regulation	-43.42411422729492	58.00402069091797	4	2011.0	160	0	#0 neuropathic pain
down regulation	-43.42411422729492	58.00402069091797	2	2013.0	160	0	#0 neuropathic pain
down regulation	-43.42411422729492	58.00402069091797	2	2014.0	160	0	#0 neuropathic pain
down regulation	-43.42411422729492	58.00402069091797	5	2016.0	160	0	#0 neuropathic pain
down regulation	-43.42411422729492	58.00402069091797	2	2017.0	160	0	#0 neuropathic pain
down regulation	-43.42411422729492	58.00402069091797	2	2019.0	160	0	#0 neuropathic pain
down regulation	-43.42411422729492	58.00402069091797	3	2020.0	160	0	#0 neuropathic pain
actomyosin contraction	-44.16460037231445	-148.95755004882812	1	2001.0	161	5	#5 signal transduction
lectin	122.42041778564453	-47.589874267578125	2	2011.0	162	4	#4 adhesion
exercise	-1.224240779876709	101.94764709472656	2	2017.0	163	7	#7 mechanical stress
exercise	-1.224240779876709	101.94764709472656	3	2019.0	163	7	#7 mechanical stress
antibacterial activity	247.85276794433594	94.1095962524414	1	2004.0	164	0	#0 neuropathic pain
localization	15.598428726196289	70.65303802490234	2	2020.0	165	0	#0 neuropathic pain
aberrant promoter methylation	-161.31922912597656	-18.784912109375	1	2008.0	166	2	#2 shear stress
macrophages	-57.73793029785156	126.8011703491211	2	2011.0	167	4	#4 adhesion
suppression	-18.53915786743164	176.31930541992188	2	2011.0	168	4	#4 adhesion
inflammatory bowel disease	53.56235885620117	57.79206848144531	2	2007.0	170	6	#6 expression
inflammatory bowel disease	53.56235885620117	57.79206848144531	2	2013.0	170	6	#6 expression
inflammatory bowel disease	53.56235885620117	57.79206848144531	2	2015.0	170	6	#6 expression
inflammatory bowel disease	53.56235885620117	57.79206848144531	2	2016.0	170	6	#6 expression
induced cerebral aneurysms	-169.97225952148438	-61.422698974609375	2	2011.0	171	7	#7 mechanical stress
cutting edge	72.30360412597656	144.62176513671875	2	2016.0	172	6	#6 expression
acute inflammation	5.9755473136901855	208.9117431640625	1	2008.0	173	0	#0 neuropathic pain
membranes	101.96586608886719	90.88587188720703	2	2018.0	174	0	#0 neuropathic pain
mechanotransduction	64.73393249511719	27.797828674316406	2	2010.0	175	3	#3 dendritic cells
mechanotransduction	64.73393249511719	27.797828674316406	2	2011.0	175	3	#3 dendritic cells
mechanotransduction	64.73393249511719	27.797828674316406	4	2014.0	175	3	#3 dendritic cells
mechanotransduction	64.73393249511719	27.797828674316406	2	2015.0	175	3	#3 dendritic cells
mechanotransduction	64.73393249511719	27.797828674316406	3	2016.0	175	3	#3 dendritic cells
mechanotransduction	64.73393249511719	27.797828674316406	3	2017.0	175	3	#3 dendritic cells
mechanotransduction	64.73393249511719	27.797828674316406	2	2018.0	175	3	#3 dendritic cells
mechanotransduction	64.73393249511719	27.797828674316406	4	2019.0	175	3	#3 dendritic cells
mechanotransduction	64.73393249511719	27.797828674316406	3	2020.0	175	3	#3 dendritic cells
hemocytes	-54.32499694824219	143.45599365234375	2	2012.0	176	4	#4 adhesion
dendritic cells	32.950199127197266	25.285737991333008	3	2013.0	177	3	#3 dendritic cells
dendritic cells	32.950199127197266	25.285737991333008	2	2014.0	177	3	#3 dendritic cells
dendritic cells	32.950199127197266	25.285737991333008	5	2016.0	177	3	#3 dendritic cells
dendritic cells	32.950199127197266	25.285737991333008	2	2017.0	177	3	#3 dendritic cells
dendritic cells	32.950199127197266	25.285737991333008	2	2018.0	177	3	#3 dendritic cells
dendritic cells	32.950199127197266	25.285737991333008	2	2019.0	177	3	#3 dendritic cells
dendritic cells	32.950199127197266	25.285737991333008	3	2020.0	177	3	#3 dendritic cells
hydrostatic pressure	66.1861343383789	104.56636810302734	2	2013.0	178	7	#7 mechanical stress
extract	-4.413199424743652	0.5857224464416504	2	2020.0	179	4	#4 adhesion
endothelial cells	-5.454463481903076	-20.329849243164062	3	1999.0	180	2	#2 shear stress
endothelial cells	-5.454463481903076	-20.329849243164062	3	2001.0	180	2	#2 shear stress
endothelial cells	-5.454463481903076	-20.329849243164062	2	2002.0	180	2	#2 shear stress
endothelial cells	-5.454463481903076	-20.329849243164062	4	2003.0	180	2	#2 shear stress
endothelial cells	-5.454463481903076	-20.329849243164062	2	2005.0	180	2	#2 shear stress
endothelial cells	-5.454463481903076	-20.329849243164062	3	2006.0	180	2	#2 shear stress
endothelial cells	-5.454463481903076	-20.329849243164062	5	2007.0	180	2	#2 shear stress
endothelial cells	-5.454463481903076	-20.329849243164062	2	2009.0	180	2	#2 shear stress
endothelial cells	-5.454463481903076	-20.329849243164062	3	2010.0	180	2	#2 shear stress
endothelial cells	-5.454463481903076	-20.329849243164062	3	2012.0	180	2	#2 shear stress
endothelial cells	-5.454463481903076	-20.329849243164062	6	2013.0	180	2	#2 shear stress
endothelial cells	-5.454463481903076	-20.329849243164062	5	2014.0	180	2	#2 shear stress
endothelial cells	-5.454463481903076	-20.329849243164062	6	2015.0	180	2	#2 shear stress
endothelial cells	-5.454463481903076	-20.329849243164062	9	2016.0	180	2	#2 shear stress
endothelial cells	-5.454463481903076	-20.329849243164062	8	2017.0	180	2	#2 shear stress
endothelial cells	-5.454463481903076	-20.329849243164062	8	2018.0	180	2	#2 shear stress
endothelial cells	-5.454463481903076	-20.329849243164062	7	2019.0	180	2	#2 shear stress
endothelial cells	-5.454463481903076	-20.329849243164062	2	2020.0	180	2	#2 shear stress
antiplatelet autoantibody	43.829288482666016	-20.407657623291016	1	2002.0	181	6	#6 expression
airway epithelial cells	-225.26651000976562	132.3916473388672	1	2008.0	182	0	#0 neuropathic pain
injury	-4.041484355926514	15.31498908996582	4	2007.0	183	5	#5 signal transduction
injury	-4.041484355926514	15.31498908996582	3	2014.0	183	5	#5 signal transduction
injury	-4.041484355926514	15.31498908996582	3	2015.0	183	5	#5 signal transduction
injury	-4.041484355926514	15.31498908996582	2	2016.0	183	5	#5 signal transduction
injury	-4.041484355926514	15.31498908996582	2	2018.0	183	5	#5 signal transduction
injury	-4.041484355926514	15.31498908996582	2	2019.0	183	5	#5 signal transduction
animal studies	116.689453125	381.37591552734375	1	2004.0	184	9	#9 animal studies
deformability	-25.93011474609375	82.29244995117188	2	2016.0	185	3	#3 dendritic cells
cortisol levels	205.28329467773438	54.001590728759766	1	2002.0	186	6	#6 expression
smooth muscle	-12.096738815307617	22.115930557250977	2	2003.0	187	4	#4 adhesion
smooth muscle	-12.096738815307617	22.115930557250977	2	2011.0	187	4	#4 adhesion
smooth muscle	-12.096738815307617	22.115930557250977	3	2016.0	187	4	#4 adhesion
mechanical regulation	135.05653381347656	30.26534080505371	2	2018.0	189	3	#3 dendritic cells
actin	120.17155456542969	-26.26051902770996	1	2006.0	190	3	#3 dendritic cells
actin	120.17155456542969	-26.26051902770996	2	2018.0	190	3	#3 dendritic cells
connective tissue	-98.78292846679688	91.03584289550781	3	2017.0	191	3	#3 dendritic cells
cytotoxic t cells	7.811771392822266	-109.25313568115234	1	1999.0	192	2	#2 shear stress
nitric oxide	-79.64958953857422	16.48106575012207	5	2000.0	193	1	#1 gene expression
nitric oxide	-79.64958953857422	16.48106575012207	2	2001.0	193	1	#1 gene expression
nitric oxide	-79.64958953857422	16.48106575012207	3	2002.0	193	1	#1 gene expression
nitric oxide	-79.64958953857422	16.48106575012207	3	2003.0	193	1	#1 gene expression
nitric oxide	-79.64958953857422	16.48106575012207	2	2005.0	193	1	#1 gene expression
nitric oxide	-79.64958953857422	16.48106575012207	5	2006.0	193	1	#1 gene expression
nitric oxide	-79.64958953857422	16.48106575012207	7	2007.0	193	1	#1 gene expression
nitric oxide	-79.64958953857422	16.48106575012207	2	2008.0	193	1	#1 gene expression
nitric oxide	-79.64958953857422	16.48106575012207	4	2009.0	193	1	#1 gene expression
nitric oxide	-79.64958953857422	16.48106575012207	3	2010.0	193	1	#1 gene expression
nitric oxide	-79.64958953857422	16.48106575012207	4	2011.0	193	1	#1 gene expression
nitric oxide	-79.64958953857422	16.48106575012207	4	2013.0	193	1	#1 gene expression
nitric oxide	-79.64958953857422	16.48106575012207	9	2014.0	193	1	#1 gene expression
nitric oxide	-79.64958953857422	16.48106575012207	4	2015.0	193	1	#1 gene expression
nitric oxide	-79.64958953857422	16.48106575012207	5	2017.0	193	1	#1 gene expression
nitric oxide	-79.64958953857422	16.48106575012207	7	2019.0	193	1	#1 gene expression
messenger rna expression	-173.6728057861328	32.925601959228516	2	2006.0	195	1	#1 gene expression
satellite glial cells	-5.344341278076172	190.8518829345703	2	2015.0	196	0	#0 neuropathic pain
infections	-149.89134216308594	179.01966857910156	2	2004.0	197	0	#0 neuropathic pain
infections	-149.89134216308594	179.01966857910156	2	2020.0	197	0	#0 neuropathic pain
substance p	108.74170684814453	296.3050231933594	2	2004.0	198	9	#9 animal studies
alpha(2)beta(1) integrin	-153.00271606445312	-78.9132080078125	1	2007.0	199	1	#1 gene expression
cyclic amp	114.18302154541016	-142.8802490234375	2	2014.0	201	2	#2 shear stress
capillary water movement	-217.03079223632812	-8.724453926086426	1	2000.0	202	1	#1 gene expression
c reactive protein	-107.99375915527344	109.89656066894531	1	2005.0	204	1	#1 gene expression
cardiac hypertrophy	-1.2284507751464844	-8.38826847076416	2	2016.0	205	2	#2 shear stress
cardiac hypertrophy	-1.2284507751464844	-8.38826847076416	2	2017.0	205	2	#2 shear stress
cardiac hypertrophy	-1.2284507751464844	-8.38826847076416	2	2019.0	205	2	#2 shear stress
mechanical trauma injury	141.25332641601562	70.58490753173828	2	2016.0	206	4	#4 adhesion
human endothelial cells	-11.004831314086914	5.86881160736084	3	1999.0	207	2	#2 shear stress
human endothelial cells	-11.004831314086914	5.86881160736084	2	2003.0	207	2	#2 shear stress
human endothelial cells	-11.004831314086914	5.86881160736084	3	2010.0	207	2	#2 shear stress
human endothelial cells	-11.004831314086914	5.86881160736084	3	2011.0	207	2	#2 shear stress
human endothelial cells	-11.004831314086914	5.86881160736084	2	2013.0	207	2	#2 shear stress
adenosine triphosphate	-85.38796997070312	190.62574768066406	1	2007.0	208	0	#0 neuropathic pain
adenosine triphosphate	-85.38796997070312	190.62574768066406	1	2010.0	208	0	#0 neuropathic pain
antioxidant activity	-137.11764526367188	84.89019775390625	1	2009.0	209	0	#0 neuropathic pain
atp	147.80470275878906	115.30855560302734	1	2004.0	210	2	#2 shear stress
blood pressure	-62.896392822265625	53.93134307861328	1	2005.0	211	2	#2 shear stress
blood pressure	-62.896392822265625	53.93134307861328	2	2015.0	211	2	#2 shear stress
blood pressure	-62.896392822265625	53.93134307861328	2	2019.0	211	2	#2 shear stress
tyrosine phosphorylation	-65.26679992675781	-166.7344970703125	2	2001.0	212	5	#5 signal transduction
nf kappa b	-25.496713638305664	25.08090591430664	2	1999.0	214	1	#1 gene expression
nf kappa b	-25.496713638305664	25.08090591430664	3	2003.0	214	1	#1 gene expression
nf kappa b	-25.496713638305664	25.08090591430664	3	2004.0	214	1	#1 gene expression
nf kappa b	-25.496713638305664	25.08090591430664	2	2006.0	214	1	#1 gene expression
nf kappa b	-25.496713638305664	25.08090591430664	2	2007.0	214	1	#1 gene expression
nf kappa b	-25.496713638305664	25.08090591430664	3	2008.0	214	1	#1 gene expression
nf kappa b	-25.496713638305664	25.08090591430664	4	2009.0	214	1	#1 gene expression
nf kappa b	-25.496713638305664	25.08090591430664	8	2010.0	214	1	#1 gene expression
nf kappa b	-25.496713638305664	25.08090591430664	3	2011.0	214	1	#1 gene expression
nf kappa b	-25.496713638305664	25.08090591430664	8	2013.0	214	1	#1 gene expression
nf kappa b	-25.496713638305664	25.08090591430664	12	2014.0	214	1	#1 gene expression
nf kappa b	-25.496713638305664	25.08090591430664	5	2015.0	214	1	#1 gene expression
nf kappa b	-25.496713638305664	25.08090591430664	10	2016.0	214	1	#1 gene expression
nf kappa b	-25.496713638305664	25.08090591430664	6	2017.0	214	1	#1 gene expression
nf kappa b	-25.496713638305664	25.08090591430664	6	2018.0	214	1	#1 gene expression
nf kappa b	-25.496713638305664	25.08090591430664	8	2019.0	214	1	#1 gene expression
nf kappa b	-25.496713638305664	25.08090591430664	8	2020.0	214	1	#1 gene expression
transcriptional regulation	-95.12345123291016	-9.847524642944336	2	2003.0	215	1	#1 gene expression
transcriptional regulation	-95.12345123291016	-9.847524642944336	2	2006.0	215	1	#1 gene expression
transcriptional regulation	-95.12345123291016	-9.847524642944336	4	2010.0	215	1	#1 gene expression
messenger rna	12.564279556274414	50.45989990234375	2	2002.0	216	1	#1 gene expression
messenger rna	12.564279556274414	50.45989990234375	2	2009.0	216	1	#1 gene expression
messenger rna	12.564279556274414	50.45989990234375	2	2010.0	216	1	#1 gene expression
messenger rna	12.564279556274414	50.45989990234375	2	2011.0	216	1	#1 gene expression
messenger rna	12.564279556274414	50.45989990234375	3	2014.0	216	1	#1 gene expression
messenger rna	12.564279556274414	50.45989990234375	2	2016.0	216	1	#1 gene expression
messenger rna	12.564279556274414	50.45989990234375	2	2018.0	216	1	#1 gene expression
bmp 2 gene expression	-229.3385467529297	22.172183990478516	1	2005.0	217	1	#1 gene expression
complex hemodynamics	-167.5873260498047	1.6094951629638672	2	2011.0	218	7	#7 mechanical stress
free radicals	49.89103698730469	65.84866333007812	2	2014.0	219	5	#5 signal transduction
growth factor	28.07219696044922	-34.90909194946289	2	2003.0	220	5	#5 signal transduction
growth factor	28.07219696044922	-34.90909194946289	3	2012.0	220	5	#5 signal transduction
growth factor	28.07219696044922	-34.90909194946289	3	2013.0	220	5	#5 signal transduction
growth factor	28.07219696044922	-34.90909194946289	7	2014.0	220	5	#5 signal transduction
growth factor	28.07219696044922	-34.90909194946289	2	2015.0	220	5	#5 signal transduction
growth factor	28.07219696044922	-34.90909194946289	3	2017.0	220	5	#5 signal transduction
activating peptide iii	108.9764175415039	-77.4322509765625	1	2004.0	221	6	#6 expression
functional characterization	79.64326477050781	20.264049530029297	2	2012.0	222	5	#5 signal transduction
basement membrane	18.935115814208984	40.28032302856445	3	2020.0	224	3	#3 dendritic cells
acute coronary syndromes	-83.2720718383789	-98.08029174804688	1	2003.0	225	2	#2 shear stress
chronic neuropathic pain	-108.44893646240234	-126.84365844726562	2	2020.0	226	4	#4 adhesion
stress	-78.3089828491211	55.756195068359375	2	2010.0	228	7	#7 mechanical stress
stress	-78.3089828491211	55.756195068359375	3	2013.0	228	7	#7 mechanical stress
stress	-78.3089828491211	55.756195068359375	3	2014.0	228	7	#7 mechanical stress
stress	-78.3089828491211	55.756195068359375	3	2015.0	228	7	#7 mechanical stress
stress	-78.3089828491211	55.756195068359375	3	2016.0	228	7	#7 mechanical stress
stress	-78.3089828491211	55.756195068359375	3	2017.0	228	7	#7 mechanical stress
stress	-78.3089828491211	55.756195068359375	6	2019.0	228	7	#7 mechanical stress
stress	-78.3089828491211	55.756195068359375	6	2020.0	228	7	#7 mechanical stress
animal models	-120.732421875	110.70293426513672	1	2004.0	229	1	#1 gene expression
animal models	-120.732421875	110.70293426513672	2	2019.0	229	1	#1 gene expression
cdna microarray	-36.93647003173828	-113.59587860107422	1	2005.0	230	2	#2 shear stress
transcription	-56.57674026489258	47.7540168762207	2	2006.0	231	4	#4 adhesion
transcription	-56.57674026489258	47.7540168762207	3	2014.0	231	4	#4 adhesion
inflammatory factors	142.61209106445312	-9.381425857543945	2	2016.0	232	4	#4 adhesion
metabolic syndrome	-97.37606048583984	-49.510074615478516	2	2016.0	233	1	#1 gene expression
no	-77.71720886230469	78.41011047363281	2	2011.0	234	5	#5 signal transduction
growth factor receptor	104.48391723632812	218.32763671875	2	2020.0	235	3	#3 dendritic cells
contributes	-78.4260482788086	30.406436920166016	2	2018.0	236	0	#0 neuropathic pain
contributes	-78.4260482788086	30.406436920166016	4	2019.0	236	0	#0 neuropathic pain
contributes	-78.4260482788086	30.406436920166016	2	2020.0	236	0	#0 neuropathic pain
oxidative stress	-88.7638168334961	36.33016586303711	3	2003.0	237	1	#1 gene expression
oxidative stress	-88.7638168334961	36.33016586303711	2	2005.0	237	1	#1 gene expression
oxidative stress	-88.7638168334961	36.33016586303711	2	2008.0	237	1	#1 gene expression
oxidative stress	-88.7638168334961	36.33016586303711	2	2009.0	237	1	#1 gene expression
oxidative stress	-88.7638168334961	36.33016586303711	2	2010.0	237	1	#1 gene expression
oxidative stress	-88.7638168334961	36.33016586303711	5	2011.0	237	1	#1 gene expression
oxidative stress	-88.7638168334961	36.33016586303711	3	2013.0	237	1	#1 gene expression
oxidative stress	-88.7638168334961	36.33016586303711	10	2014.0	237	1	#1 gene expression
oxidative stress	-88.7638168334961	36.33016586303711	6	2015.0	237	1	#1 gene expression
oxidative stress	-88.7638168334961	36.33016586303711	11	2016.0	237	1	#1 gene expression
oxidative stress	-88.7638168334961	36.33016586303711	12	2017.0	237	1	#1 gene expression
oxidative stress	-88.7638168334961	36.33016586303711	12	2018.0	237	1	#1 gene expression
oxidative stress	-88.7638168334961	36.33016586303711	12	2019.0	237	1	#1 gene expression
oxidative stress	-88.7638168334961	36.33016586303711	11	2020.0	237	1	#1 gene expression
deficient mice	83.50873565673828	28.82741928100586	2	2007.0	238	4	#4 adhesion
antineutrophil cytoplasm antibody	101.4341812133789	-163.64224243164062	1	2001.0	239	2	#2 shear stress
proinflammatory cytokines	27.183055877685547	187.1204376220703	2	2010.0	240	0	#0 neuropathic pain
monocyte adhesion	-22.565229415893555	-36.99807357788086	3	2017.0	242	2	#2 shear stress
fluid shear stress	-10.277473449707031	-24.864036560058594	3	1999.0	243	2	#2 shear stress
fluid shear stress	-10.277473449707031	-24.864036560058594	2	2003.0	243	2	#2 shear stress
fluid shear stress	-10.277473449707031	-24.864036560058594	2	2007.0	243	2	#2 shear stress
fluid shear stress	-10.277473449707031	-24.864036560058594	2	2008.0	243	2	#2 shear stress
fluid shear stress	-10.277473449707031	-24.864036560058594	2	2009.0	243	2	#2 shear stress
fluid shear stress	-10.277473449707031	-24.864036560058594	3	2010.0	243	2	#2 shear stress
fluid shear stress	-10.277473449707031	-24.864036560058594	4	2014.0	243	2	#2 shear stress
fluid shear stress	-10.277473449707031	-24.864036560058594	2	2015.0	243	2	#2 shear stress
fluid shear stress	-10.277473449707031	-24.864036560058594	3	2016.0	243	2	#2 shear stress
fluid shear stress	-10.277473449707031	-24.864036560058594	6	2017.0	243	2	#2 shear stress
fluid shear stress	-10.277473449707031	-24.864036560058594	2	2018.0	243	2	#2 shear stress
fluid shear stress	-10.277473449707031	-24.864036560058594	4	2019.0	243	2	#2 shear stress
antigen receptor	75.38416290283203	160.91329956054688	1	2007.0	244	5	#5 signal transduction
differentiation	12.91271686553955	71.74776458740234	2	2007.0	245	3	#3 dendritic cells
differentiation	12.91271686553955	71.74776458740234	2	2010.0	245	3	#3 dendritic cells
differentiation	12.91271686553955	71.74776458740234	5	2012.0	245	3	#3 dendritic cells
differentiation	12.91271686553955	71.74776458740234	3	2013.0	245	3	#3 dendritic cells
differentiation	12.91271686553955	71.74776458740234	3	2015.0	245	3	#3 dendritic cells
differentiation	12.91271686553955	71.74776458740234	5	2016.0	245	3	#3 dendritic cells
differentiation	12.91271686553955	71.74776458740234	4	2017.0	245	3	#3 dendritic cells
differentiation	12.91271686553955	71.74776458740234	4	2019.0	245	3	#3 dendritic cells
differentiation	12.91271686553955	71.74776458740234	3	2020.0	245	3	#3 dendritic cells
peripheral inflammation	65.41169738769531	179.77554321289062	2	2011.0	246	0	#0 neuropathic pain
cyclic stretch	-73.52552795410156	-19.092697143554688	2	2017.0	248	5	#5 signal transduction
cyclic stretch	-73.52552795410156	-19.092697143554688	4	2019.0	248	5	#5 signal transduction
cerebral aneurysms	49.4409294128418	-58.97898483276367	2	2010.0	249	1	#1 gene expression
cancer cells	91.27144622802734	141.53359985351562	2	2020.0	250	3	#3 dendritic cells
carotid bifurcation	-62.53828048706055	65.36705780029297	2	2003.0	251	2	#2 shear stress
carotid bifurcation	-62.53828048706055	65.36705780029297	3	2013.0	251	2	#2 shear stress
arterial flow	-7.17191743850708	68.97614288330078	1	2007.0	252	1	#1 gene expression
vascular endothelium	-67.64544677734375	-76.94577026367188	3	2000.0	253	1	#1 gene expression
vascular endothelium	-67.64544677734375	-76.94577026367188	2	2010.0	253	1	#1 gene expression
vascular endothelium	-67.64544677734375	-76.94577026367188	2	2013.0	253	1	#1 gene expression
mesenchymal stem cells	-31.573131561279297	107.764404296875	2	2009.0	254	7	#7 mechanical stress
mesenchymal stem cells	-31.573131561279297	107.764404296875	2	2014.0	254	7	#7 mechanical stress
mesenchymal stem cells	-31.573131561279297	107.764404296875	3	2019.0	254	7	#7 mechanical stress
mesenchymal stem cells	-31.573131561279297	107.764404296875	3	2020.0	254	7	#7 mechanical stress
gene related peptide	7.602404594421387	182.70065307617188	2	2011.0	255	0	#0 neuropathic pain
gene related peptide	7.602404594421387	182.70065307617188	2	2015.0	255	0	#0 neuropathic pain
gene related peptide	7.602404594421387	182.70065307617188	3	2020.0	255	0	#0 neuropathic pain
association	-168.24969482421875	109.98703002929688	2	2019.0	256	7	#7 mechanical stress
cartilage proteoglycan synthesis	-203.31849670410156	74.58384704589844	1	2000.0	257	1	#1 gene expression
mesenchymal stem cell	-43.658203125	-29.208412170410156	2	2016.0	259	3	#3 dendritic cells
agonist	55.78304672241211	121.46941375732422	1	2007.0	260	0	#0 neuropathic pain
agonist	55.78304672241211	121.46941375732422	1	2008.0	260	0	#0 neuropathic pain
adherens junctions	10.759723663330078	67.83710479736328	1	2012.0	261	5	#5 signal transduction
adherens junctions	10.759723663330078	67.83710479736328	2	2017.0	261	5	#5 signal transduction
actin stress fibers	-14.036508560180664	-178.0279541015625	1	2001.0	262	5	#5 signal transduction
angiogenic factor cyr61	-152.34950256347656	250.43136596679688	1	2009.0	263	7	#7 mechanical stress
glycoprotein ligand 1	94.43135070800781	38.66018295288086	2	2017.0	264	1	#1 gene expression
elastic modulus	97.77114868164062	181.65231323242188	2	2020.0	265	3	#3 dendritic cells
prostaglandin e 2	-104.8319320678711	134.69790649414062	2	2010.0	266	7	#7 mechanical stress
prostaglandin e 2	-104.8319320678711	134.69790649414062	2	2014.0	266	7	#7 mechanical stress
growth	-6.7744975090026855	41.90353012084961	3	2011.0	267	4	#4 adhesion
growth	-6.7744975090026855	41.90353012084961	3	2012.0	267	4	#4 adhesion
growth	-6.7744975090026855	41.90353012084961	2	2013.0	267	4	#4 adhesion
growth	-6.7744975090026855	41.90353012084961	2	2015.0	267	4	#4 adhesion
growth	-6.7744975090026855	41.90353012084961	3	2016.0	267	4	#4 adhesion
growth	-6.7744975090026855	41.90353012084961	2	2018.0	267	4	#4 adhesion
growth	-6.7744975090026855	41.90353012084961	3	2020.0	267	4	#4 adhesion
ascorbic acid	223.89297485351562	137.33973693847656	1	2004.0	268	0	#0 neuropathic pain
strain	0.21420764923095703	32.14142608642578	4	2019.0	269	7	#7 mechanical stress
low density lipoprotein	23.865833282470703	5.159829139709473	3	2014.0	270	2	#2 shear stress
adhesion molecules	-25.4786319732666	38.04997253417969	1	1999.0	271	2	#2 shear stress
adhesion molecules	-25.4786319732666	38.04997253417969	1	2003.0	271	2	#2 shear stress
adhesion molecules	-25.4786319732666	38.04997253417969	1	2004.0	271	2	#2 shear stress
adhesion molecules	-25.4786319732666	38.04997253417969	1	2006.0	271	2	#2 shear stress
adhesion molecules	-25.4786319732666	38.04997253417969	1	2009.0	271	2	#2 shear stress
adhesion molecules	-25.4786319732666	38.04997253417969	3	2010.0	271	2	#2 shear stress
adhesion molecules	-25.4786319732666	38.04997253417969	2	2011.0	271	2	#2 shear stress
adhesion molecules	-25.4786319732666	38.04997253417969	2	2012.0	271	2	#2 shear stress
adhesion molecules	-25.4786319732666	38.04997253417969	3	2014.0	271	2	#2 shear stress
adhesion molecules	-25.4786319732666	38.04997253417969	2	2017.0	271	2	#2 shear stress
ischemia/reperfusion injury	-177.621337890625	-53.7501220703125	2	2006.0	272	8	#8 keap1
ischemia/reperfusion injury	-177.621337890625	-53.7501220703125	2	2018.0	272	8	#8 keap1
cholesterol	40.33443069458008	58.80936813354492	2	2016.0	273	2	#2 shear stress
cholesterol	40.33443069458008	58.80936813354492	2	2017.0	273	2	#2 shear stress
autoimmune t cells	206.2715301513672	-71.79444885253906	1	2002.0	274	5	#5 signal transduction
growth factor beta	44.49038314819336	-49.112186431884766	2	2011.0	275	3	#3 dendritic cells
growth factor beta	44.49038314819336	-49.112186431884766	2	2015.0	275	3	#3 dendritic cells
growth factor beta	44.49038314819336	-49.112186431884766	2	2019.0	275	3	#3 dendritic cells
immune cells	15.941296577453613	169.15516662597656	2	2012.0	276	0	#0 neuropathic pain
immune cells	15.941296577453613	169.15516662597656	2	2017.0	276	0	#0 neuropathic pain
immune cells	15.941296577453613	169.15516662597656	2	2019.0	276	0	#0 neuropathic pain
immune cells	15.941296577453613	169.15516662597656	4	2020.0	276	0	#0 neuropathic pain
root resorption	-73.76128387451172	162.9642333984375	2	2014.0	277	7	#7 mechanical stress
calcium	50.43794631958008	264.63824462890625	1	2000.0	278	3	#3 dendritic cells
abalone	-154.68777465820312	22.322294235229492	1	2009.0	279	0	#0 neuropathic pain
nitric oxide synthase	-66.39665222167969	-5.928300380706787	2	2000.0	280	2	#2 shear stress
nitric oxide synthase	-66.39665222167969	-5.928300380706787	2	2003.0	280	2	#2 shear stress
nitric oxide synthase	-66.39665222167969	-5.928300380706787	3	2005.0	280	2	#2 shear stress
nitric oxide synthase	-66.39665222167969	-5.928300380706787	3	2006.0	280	2	#2 shear stress
nitric oxide synthase	-66.39665222167969	-5.928300380706787	3	2007.0	280	2	#2 shear stress
nitric oxide synthase	-66.39665222167969	-5.928300380706787	2	2008.0	280	2	#2 shear stress
nitric oxide synthase	-66.39665222167969	-5.928300380706787	2	2009.0	280	2	#2 shear stress
nitric oxide synthase	-66.39665222167969	-5.928300380706787	3	2010.0	280	2	#2 shear stress
nitric oxide synthase	-66.39665222167969	-5.928300380706787	3	2011.0	280	2	#2 shear stress
nitric oxide synthase	-66.39665222167969	-5.928300380706787	5	2012.0	280	2	#2 shear stress
nitric oxide synthase	-66.39665222167969	-5.928300380706787	2	2013.0	280	2	#2 shear stress
nitric oxide synthase	-66.39665222167969	-5.928300380706787	3	2014.0	280	2	#2 shear stress
nitric oxide synthase	-66.39665222167969	-5.928300380706787	3	2016.0	280	2	#2 shear stress
nitric oxide synthase	-66.39665222167969	-5.928300380706787	4	2017.0	280	2	#2 shear stress
nitric oxide synthase	-66.39665222167969	-5.928300380706787	7	2019.0	280	2	#2 shear stress
selectin glycoprotein ligand 1	-92.50131225585938	-204.41555786132812	2	2005.0	281	10	#10 cell adhesion
induction	-59.2588996887207	5.823337554931641	2	2003.0	282	4	#4 adhesion
induction	-59.2588996887207	5.823337554931641	3	2012.0	282	4	#4 adhesion
induction	-59.2588996887207	5.823337554931641	2	2014.0	282	4	#4 adhesion
induction	-59.2588996887207	5.823337554931641	2	2016.0	282	4	#4 adhesion
induction	-59.2588996887207	5.823337554931641	2	2018.0	282	4	#4 adhesion
induction	-59.2588996887207	5.823337554931641	2	2020.0	282	4	#4 adhesion
cell shape	102.61041259765625	-52.93964767456055	1	1999.0	283	4	#4 adhesion
arteriolar diameter	-41.35906982421875	-104.35687255859375	1	2000.0	284	2	#2 shear stress
adhesion molecule 1 vcam 1	-167.4825439453125	1.1573243141174316	1	1999.0	285	1	#1 gene expression
spinal cord	-64.91958618164062	75.87139129638672	3	2010.0	286	0	#0 neuropathic pain
spinal cord	-64.91958618164062	75.87139129638672	4	2011.0	286	0	#0 neuropathic pain
spinal cord	-64.91958618164062	75.87139129638672	3	2012.0	286	0	#0 neuropathic pain
spinal cord	-64.91958618164062	75.87139129638672	3	2016.0	286	0	#0 neuropathic pain
spinal cord	-64.91958618164062	75.87139129638672	3	2017.0	286	0	#0 neuropathic pain
spinal cord	-64.91958618164062	75.87139129638672	3	2019.0	286	0	#0 neuropathic pain
a2 domain	59.5057373046875	-88.05135345458984	1	2010.0	287	2	#2 shear stress
in vivo	-30.145126342773438	40.78434371948242	3	2000.0	288	1	#1 gene expression
in vivo	-30.145126342773438	40.78434371948242	3	2006.0	288	1	#1 gene expression
in vivo	-30.145126342773438	40.78434371948242	2	2010.0	288	1	#1 gene expression
in vivo	-30.145126342773438	40.78434371948242	5	2011.0	288	1	#1 gene expression
in vivo	-30.145126342773438	40.78434371948242	8	2013.0	288	1	#1 gene expression
in vivo	-30.145126342773438	40.78434371948242	8	2014.0	288	1	#1 gene expression
in vivo	-30.145126342773438	40.78434371948242	2	2015.0	288	1	#1 gene expression
in vivo	-30.145126342773438	40.78434371948242	13	2016.0	288	1	#1 gene expression
in vivo	-30.145126342773438	40.78434371948242	5	2017.0	288	1	#1 gene expression
in vivo	-30.145126342773438	40.78434371948242	3	2018.0	288	1	#1 gene expression
in vivo	-30.145126342773438	40.78434371948242	2	2019.0	288	1	#1 gene expression
in vivo	-30.145126342773438	40.78434371948242	6	2020.0	288	1	#1 gene expression
5 hydroxytryptamine	123.112060546875	63.07301330566406	1	2008.0	289	5	#5 signal transduction
5 hydroxytryptamine	123.112060546875	63.07301330566406	1	2012.0	289	5	#5 signal transduction
activator protein 1	14.132760047912598	-136.33070373535156	1	2012.0	290	2	#2 shear stress
kappa b	-33.34239959716797	34.413719177246094	2	2008.0	291	7	#7 mechanical stress
kappa b	-33.34239959716797	34.413719177246094	2	2011.0	291	7	#7 mechanical stress
kappa b	-33.34239959716797	34.413719177246094	2	2014.0	291	7	#7 mechanical stress
kappa b	-33.34239959716797	34.413719177246094	2	2018.0	291	7	#7 mechanical stress
nlrp3 inflammasome	-47.96903610229492	150.45068359375	3	2019.0	292	0	#0 neuropathic pain
inflammatory cytokines	-17.133865356445312	-52.397674560546875	2	2010.0	293	2	#2 shear stress
inflammatory cytokines	-17.133865356445312	-52.397674560546875	2	2012.0	293	2	#2 shear stress
inflammatory cytokines	-17.133865356445312	-52.397674560546875	2	2020.0	293	2	#2 shear stress
bone formation	-141.4520263671875	-97.76744842529297	1	2002.0	294	1	#1 gene expression
bone formation	-141.4520263671875	-97.76744842529297	2	2007.0	294	1	#1 gene expression
hemodynamic forces	-121.94901275634766	29.12140655517578	2	2011.0	295	7	#7 mechanical stress
e deficient mice	51.3564567565918	-14.003795623779297	2	2015.0	296	2	#2 shear stress
er stress	22.990585327148438	-102.98592376708984	2	2019.0	297	5	#5 signal transduction
mechanisms	-10.19829273223877	46.960105895996094	2	2003.0	298	4	#4 adhesion
mechanisms	-10.19829273223877	46.960105895996094	3	2006.0	298	4	#4 adhesion
mechanisms	-10.19829273223877	46.960105895996094	3	2011.0	298	4	#4 adhesion
mechanisms	-10.19829273223877	46.960105895996094	2	2012.0	298	4	#4 adhesion
mechanisms	-10.19829273223877	46.960105895996094	3	2013.0	298	4	#4 adhesion
mechanisms	-10.19829273223877	46.960105895996094	3	2014.0	298	4	#4 adhesion
mechanisms	-10.19829273223877	46.960105895996094	3	2015.0	298	4	#4 adhesion
mechanisms	-10.19829273223877	46.960105895996094	5	2016.0	298	4	#4 adhesion
mechanisms	-10.19829273223877	46.960105895996094	4	2017.0	298	4	#4 adhesion
mechanisms	-10.19829273223877	46.960105895996094	3	2018.0	298	4	#4 adhesion
mechanisms	-10.19829273223877	46.960105895996094	7	2019.0	298	4	#4 adhesion
mechanisms	-10.19829273223877	46.960105895996094	5	2020.0	298	4	#4 adhesion
angiotensin ii	-66.89081573486328	-0.8860604763031006	1	2001.0	299	1	#1 gene expression
angiotensin ii	-66.89081573486328	-0.8860604763031006	1	2003.0	299	1	#1 gene expression
angiotensin ii	-66.89081573486328	-0.8860604763031006	1	2005.0	299	1	#1 gene expression
angiotensin ii	-66.89081573486328	-0.8860604763031006	2	2007.0	299	1	#1 gene expression
angiotensin ii	-66.89081573486328	-0.8860604763031006	2	2008.0	299	1	#1 gene expression
angiotensin ii	-66.89081573486328	-0.8860604763031006	2	2012.0	299	1	#1 gene expression
angiotensin ii	-66.89081573486328	-0.8860604763031006	2	2017.0	299	1	#1 gene expression
angiotensin ii	-66.89081573486328	-0.8860604763031006	3	2018.0	299	1	#1 gene expression
behavior	-134.0420684814453	-34.34203338623047	4	2013.0	300	0	#0 neuropathic pain
afferent neurons	-46.375457763671875	250.86044311523438	1	2008.0	301	0	#0 neuropathic pain
peripheral nerve injury	-48.72266387939453	141.2916259765625	3	2009.0	302	0	#0 neuropathic pain
peripheral nerve injury	-48.72266387939453	141.2916259765625	2	2011.0	302	0	#0 neuropathic pain
peripheral nerve injury	-48.72266387939453	141.2916259765625	2	2012.0	302	0	#0 neuropathic pain
peripheral nerve injury	-48.72266387939453	141.2916259765625	2	2015.0	302	0	#0 neuropathic pain
proteins	24.805330276489258	14.202874183654785	3	2014.0	303	4	#4 adhesion
proteins	24.805330276489258	14.202874183654785	2	2015.0	303	4	#4 adhesion
proteins	24.805330276489258	14.202874183654785	2	2018.0	303	4	#4 adhesion
b 1 receptors	-71.35712432861328	214.93931579589844	1	2004.0	304	0	#0 neuropathic pain
epithelial cells	-67.26836395263672	16.393672943115234	4	2008.0	305	1	#1 gene expression
epithelial cells	-67.26836395263672	16.393672943115234	2	2009.0	305	1	#1 gene expression
epithelial cells	-67.26836395263672	16.393672943115234	2	2012.0	305	1	#1 gene expression
epithelial cells	-67.26836395263672	16.393672943115234	2	2016.0	305	1	#1 gene expression
epithelial cells	-67.26836395263672	16.393672943115234	2	2019.0	305	1	#1 gene expression
epithelial cells	-67.26836395263672	16.393672943115234	2	2020.0	305	1	#1 gene expression
corticosteroids	151.96316528320312	12.481742858886719	2	2002.0	306	6	#6 expression
activated platelets	29.464981079101562	-156.85733032226562	1	2009.0	307	2	#2 shear stress
activated platelets	29.464981079101562	-156.85733032226562	1	2012.0	307	2	#2 shear stress
alveolar epithelial cells	-17.411989212036133	-99.8427963256836	1	2003.0	308	5	#5 signal transduction
alveolar epithelial cells	-17.411989212036133	-99.8427963256836	1	2004.0	308	5	#5 signal transduction
alveolar epithelial cells	-17.411989212036133	-99.8427963256836	1	2009.0	308	5	#5 signal transduction
acute gastritis	-19.525304794311523	-238.6134796142578	1	2012.0	309	5	#5 signal transduction
gene expression	-84.0754165649414	3.5277111530303955	2	1999.0	310	1	#1 gene expression
gene expression	-84.0754165649414	3.5277111530303955	3	2000.0	310	1	#1 gene expression
gene expression	-84.0754165649414	3.5277111530303955	2	2001.0	310	1	#1 gene expression
gene expression	-84.0754165649414	3.5277111530303955	2	2002.0	310	1	#1 gene expression
gene expression	-84.0754165649414	3.5277111530303955	2	2003.0	310	1	#1 gene expression
gene expression	-84.0754165649414	3.5277111530303955	7	2006.0	310	1	#1 gene expression
gene expression	-84.0754165649414	3.5277111530303955	5	2007.0	310	1	#1 gene expression
gene expression	-84.0754165649414	3.5277111530303955	8	2008.0	310	1	#1 gene expression
gene expression	-84.0754165649414	3.5277111530303955	4	2009.0	310	1	#1 gene expression
gene expression	-84.0754165649414	3.5277111530303955	8	2010.0	310	1	#1 gene expression
gene expression	-84.0754165649414	3.5277111530303955	11	2011.0	310	1	#1 gene expression
gene expression	-84.0754165649414	3.5277111530303955	4	2012.0	310	1	#1 gene expression
gene expression	-84.0754165649414	3.5277111530303955	8	2013.0	310	1	#1 gene expression
gene expression	-84.0754165649414	3.5277111530303955	14	2014.0	310	1	#1 gene expression
gene expression	-84.0754165649414	3.5277111530303955	11	2015.0	310	1	#1 gene expression
gene expression	-84.0754165649414	3.5277111530303955	6	2016.0	310	1	#1 gene expression
gene expression	-84.0754165649414	3.5277111530303955	10	2017.0	310	1	#1 gene expression
gene expression	-84.0754165649414	3.5277111530303955	9	2018.0	310	1	#1 gene expression
gene expression	-84.0754165649414	3.5277111530303955	5	2019.0	310	1	#1 gene expression
gene expression	-84.0754165649414	3.5277111530303955	9	2020.0	310	1	#1 gene expression
astrocyte response	44.196956634521484	301.2928771972656	1	2005.0	311	3	#3 dendritic cells
cerebral cortex	-24.10696029663086	209.1315460205078	1	2005.0	312	3	#3 dendritic cells
cerebral cortex	-24.10696029663086	209.1315460205078	2	2013.0	312	3	#3 dendritic cells
pathogenesis	-32.69706726074219	125.77619934082031	2	2014.0	313	5	#5 signal transduction
acidic protein gfap	-186.32302856445312	9.80837345123291	1	2001.0	314	1	#1 gene expression
brain tissue	10.606269836425781	307.00799560546875	1	2005.0	315	3	#3 dendritic cells
interleukin 6	146.1092987060547	-130.96661376953125	2	2007.0	316	5	#5 signal transduction
electrical stimulation	46.75896453857422	114.7948989868164	2	2019.0	317	0	#0 neuropathic pain
electrical stimulation	46.75896453857422	114.7948989868164	2	2020.0	317	0	#0 neuropathic pain
mechanical ventilation	-51.25728225708008	27.625911712646484	2	2006.0	318	5	#5 signal transduction
mechanical ventilation	-51.25728225708008	27.625911712646484	2	2007.0	318	5	#5 signal transduction
mechanical ventilation	-51.25728225708008	27.625911712646484	2	2010.0	318	5	#5 signal transduction
mechanical ventilation	-51.25728225708008	27.625911712646484	2	2014.0	318	5	#5 signal transduction
mechanical ventilation	-51.25728225708008	27.625911712646484	2	2016.0	318	5	#5 signal transduction
mechanical ventilation	-51.25728225708008	27.625911712646484	3	2019.0	318	5	#5 signal transduction
induced lung injury	43.42017364501953	28.4591121673584	2	2015.0	319	3	#3 dendritic cells
knee	-75.88697814941406	115.02269744873047	2	2008.0	320	7	#7 mechanical stress
adherens junction proteins	-82.89028930664062	-171.63124084472656	1	2001.0	321	5	#5 signal transduction
bonds	-47.08091735839844	-218.1619110107422	1	2005.0	322	10	#10 cell adhesion
actin cytoskeleton	-97.10140991210938	-91.34818267822266	1	2001.0	323	5	#5 signal transduction
actin cytoskeleton	-97.10140991210938	-91.34818267822266	1	2003.0	323	5	#5 signal transduction
actin cytoskeleton	-97.10140991210938	-91.34818267822266	1	2005.0	323	5	#5 signal transduction
actin cytoskeleton	-97.10140991210938	-91.34818267822266	1	2008.0	323	5	#5 signal transduction
a delta fibers	-96.5755386352539	213.472412109375	1	2009.0	324	0	#0 neuropathic pain
kruppel like factor 2	-32.30569839477539	14.010175704956055	2	2013.0	325	2	#2 shear stress
kruppel like factor 2	-32.30569839477539	14.010175704956055	2	2015.0	325	2	#2 shear stress
kruppel like factor 2	-32.30569839477539	14.010175704956055	3	2016.0	325	2	#2 shear stress
kruppel like factor 2	-32.30569839477539	14.010175704956055	4	2019.0	325	2	#2 shear stress
obstructive pulmonary disease	-167.30691528320312	79.21975708007812	2	2008.0	326	0	#0 neuropathic pain
cyclosporine a	-40.974884033203125	34.202117919921875	1	1999.0	327	6	#6 expression
amino terminus	-187.91485595703125	182.15951538085938	1	2006.0	328	0	#0 neuropathic pain
acute endotoxemia	136.15963745117188	158.61920166015625	1	2003.0	329	0	#0 neuropathic pain
flow	-46.78849411010742	27.01189422607422	2	2010.0	330	2	#2 shear stress
flow	-46.78849411010742	27.01189422607422	3	2012.0	330	2	#2 shear stress
flow	-46.78849411010742	27.01189422607422	4	2013.0	330	2	#2 shear stress
flow	-46.78849411010742	27.01189422607422	4	2014.0	330	2	#2 shear stress
flow	-46.78849411010742	27.01189422607422	4	2015.0	330	2	#2 shear stress
flow	-46.78849411010742	27.01189422607422	3	2017.0	330	2	#2 shear stress
flow	-46.78849411010742	27.01189422607422	2	2018.0	330	2	#2 shear stress
flow	-46.78849411010742	27.01189422607422	3	2019.0	330	2	#2 shear stress
flow	-46.78849411010742	27.01189422607422	2	2020.0	330	2	#2 shear stress
artery endothelial cells	-141.48043823242188	-5.652369499206543	1	2001.0	331	1	#1 gene expression
arteriopathy	73.18206024169922	-180.32174682617188	1	2007.0	332	2	#2 shear stress
adenosine	-81.96426391601562	-128.40074157714844	1	2002.0	333	1	#1 gene expression
regions	43.55844497680664	27.631908416748047	2	2013.0	334	0	#0 neuropathic pain
complete freunds adjuvant	44.64207077026367	76.39887237548828	2	2018.0	335	0	#0 neuropathic pain
rheumatoid arthritis	43.932613372802734	85.66246032714844	2	2002.0	336	6	#6 expression
rheumatoid arthritis	43.932613372802734	85.66246032714844	3	2015.0	336	6	#6 expression
rheumatoid arthritis	43.932613372802734	85.66246032714844	2	2018.0	336	6	#6 expression
antigen presenting cells	117.23795318603516	36.49871063232422	1	2003.0	337	3	#3 dendritic cells
antigen presenting cells	117.23795318603516	36.49871063232422	2	2016.0	337	3	#3 dendritic cells
osteoclast differentiation	67.00428009033203	195.9438018798828	2	2011.0	338	4	#4 adhesion
blood	110.27623748779297	-67.77887725830078	1	2000.0	339	4	#4 adhesion
atomic force microscopy	-53.62902069091797	70.26715087890625	2	2016.0	340	3	#3 dendritic cells
permeability	-25.90947914123535	-117.4421615600586	2	2013.0	341	2	#2 shear stress
endothelial dysfunction	-56.02655792236328	15.660774230957031	2	2011.0	342	2	#2 shear stress
endothelial dysfunction	-56.02655792236328	15.660774230957031	2	2013.0	342	2	#2 shear stress
endothelial dysfunction	-56.02655792236328	15.660774230957031	2	2015.0	342	2	#2 shear stress
endothelial dysfunction	-56.02655792236328	15.660774230957031	3	2016.0	342	2	#2 shear stress
endothelial dysfunction	-56.02655792236328	15.660774230957031	2	2017.0	342	2	#2 shear stress
endothelial dysfunction	-56.02655792236328	15.660774230957031	3	2019.0	342	2	#2 shear stress
organ dysfunction	-19.833717346191406	-25.904367446899414	2	2009.0	343	1	#1 gene expression
molecular dynamics	227.714111328125	40.944366455078125	2	2020.0	345	3	#3 dendritic cells
astrocytes	40.74259948730469	135.2928924560547	2	2016.0	346	0	#0 neuropathic pain
phagocytosis	122.80862426757812	-83.92050170898438	2	2018.0	347	5	#5 signal transduction
4g/5g	-34.884254455566406	158.91925048828125	1	2008.0	348	7	#7 mechanical stress
cell	163.4499053955078	-14.133833885192871	2	2018.0	349	3	#3 dendritic cells
heme oxygenase-1	-145.00804138183594	104.5088119506836	2	2013.0	350	0	#0 neuropathic pain
invasion	-97.90963745117188	-38.7503776550293	2	2019.0	351	1	#1 gene expression
antioxidant responsive element	-318.8962097167969	-100.18264770507812	1	2005.0	352	8	#8 keap1
periodontal ligament cells	-36.351619720458984	179.20498657226562	2	2014.0	353	7	#7 mechanical stress
biocompatibility	41.269073486328125	233.00527954101562	1	2005.0	354	3	#3 dendritic cells
biocompatibility	41.269073486328125	233.00527954101562	2	2016.0	354	3	#3 dendritic cells
necrosis factor alpha	-63.40584182739258	45.149932861328125	3	2001.0	356	1	#1 gene expression
necrosis factor alpha	-63.40584182739258	45.149932861328125	2	2002.0	356	1	#1 gene expression
necrosis factor alpha	-63.40584182739258	45.149932861328125	2	2003.0	356	1	#1 gene expression
necrosis factor alpha	-63.40584182739258	45.149932861328125	4	2006.0	356	1	#1 gene expression
necrosis factor alpha	-63.40584182739258	45.149932861328125	4	2008.0	356	1	#1 gene expression
necrosis factor alpha	-63.40584182739258	45.149932861328125	2	2010.0	356	1	#1 gene expression
necrosis factor alpha	-63.40584182739258	45.149932861328125	7	2011.0	356	1	#1 gene expression
necrosis factor alpha	-63.40584182739258	45.149932861328125	3	2013.0	356	1	#1 gene expression
necrosis factor alpha	-63.40584182739258	45.149932861328125	3	2014.0	356	1	#1 gene expression
necrosis factor alpha	-63.40584182739258	45.149932861328125	3	2016.0	356	1	#1 gene expression
necrosis factor alpha	-63.40584182739258	45.149932861328125	4	2017.0	356	1	#1 gene expression
necrosis factor alpha	-63.40584182739258	45.149932861328125	6	2019.0	356	1	#1 gene expression
endoplasmic reticulum stress	-45.104801177978516	27.392601013183594	2	2013.0	357	2	#2 shear stress
endoplasmic reticulum stress	-45.104801177978516	27.392601013183594	2	2015.0	357	2	#2 shear stress
endoplasmic reticulum stress	-45.104801177978516	27.392601013183594	2	2019.0	357	2	#2 shear stress
adhesion molecule expression	-78.85448455810547	-11.261999130249023	1	2001.0	358	2	#2 shear stress
adhesion molecule expression	-78.85448455810547	-11.261999130249023	1	2005.0	358	2	#2 shear stress
adhesion molecule expression	-78.85448455810547	-11.261999130249023	1	2006.0	358	2	#2 shear stress
dorsal root ganglion	-11.01473617553711	169.64588928222656	3	2006.0	359	0	#0 neuropathic pain
dorsal root ganglion	-11.01473617553711	169.64588928222656	2	2008.0	359	0	#0 neuropathic pain
dorsal root ganglion	-11.01473617553711	169.64588928222656	3	2010.0	359	0	#0 neuropathic pain
sphingosine 1 phosphate	-161.08380126953125	-107.469970703125	2	2007.0	360	1	#1 gene expression
angiotensin converting enzyme	78.80997467041016	-78.12057495117188	1	1999.0	361	2	#2 shear stress
angiotensin converting enzyme	78.80997467041016	-78.12057495117188	1	2003.0	361	2	#2 shear stress
chondrocytes	-233.85891723632812	6.063060760498047	1	2005.0	363	1	#1 gene expression
4 deficient mice	18.35230255126953	-42.785430908203125	1	2010.0	364	1	#1 gene expression
signal transduction	56.18628692626953	12.819942474365234	2	2003.0	365	5	#5 signal transduction
signal transduction	56.18628692626953	12.819942474365234	2	2007.0	365	5	#5 signal transduction
signal transduction	56.18628692626953	12.819942474365234	4	2009.0	365	5	#5 signal transduction
signal transduction	56.18628692626953	12.819942474365234	2	2012.0	365	5	#5 signal transduction
signal transduction	56.18628692626953	12.819942474365234	3	2016.0	365	5	#5 signal transduction
adhesion molecule 1 expression	-49.40670394897461	-75.06560516357422	1	2004.0	366	1	#1 gene expression
adhesion molecule 1 expression	-49.40670394897461	-75.06560516357422	1	2010.0	366	1	#1 gene expression
atp release	-39.236942291259766	200.13755798339844	2	2014.0	367	0	#0 neuropathic pain
ankylosing spondylitis	63.86274337768555	139.90792846679688	2	2015.0	368	6	#6 expression
actin-binding proteins	-22.379241943359375	-161.4102325439453	1	2001.0	369	5	#5 signal transduction
1 bmk1	-121.72643280029297	15.630626678466797	1	2010.0	370	1	#1 gene expression
immunological synapse	124.37432861328125	100.52853393554688	2	2013.0	371	3	#3 dendritic cells
immunological synapse	124.37432861328125	100.52853393554688	2	2016.0	371	3	#3 dendritic cells
immunological synapse	124.37432861328125	100.52853393554688	2	2017.0	371	3	#3 dendritic cells
immunological synapse	124.37432861328125	100.52853393554688	3	2018.0	371	3	#3 dendritic cells
stromal cells	13.715591430664062	256.9485778808594	3	2017.0	372	3	#3 dendritic cells
arterial stiffness	12.294679641723633	-104.15283966064453	2	2017.0	374	2	#2 shear stress
skin	73.09468841552734	93.03339385986328	3	2016.0	375	3	#3 dendritic cells
skin	73.09468841552734	93.03339385986328	3	2020.0	375	3	#3 dendritic cells
nad(p)h oxidase	-117.79279327392578	-63.57877731323242	2	2005.0	377	1	#1 gene expression
nad(p)h oxidase	-117.79279327392578	-63.57877731323242	2	2008.0	377	1	#1 gene expression
cerebral aneurysm	-55.61869430541992	23.859886169433594	2	2019.0	378	2	#2 shear stress
degradation	-213.91380310058594	60.554508209228516	2	2019.0	379	7	#7 mechanical stress
lines	127.67747497558594	121.638916015625	2	2016.0	382	3	#3 dendritic cells
primary sensory neurons	40.12629699707031	-9.323007583618164	2	2014.0	383	0	#0 neuropathic pain
primary sensory neurons	40.12629699707031	-9.323007583618164	2	2018.0	383	0	#0 neuropathic pain
adhesion molecule	11.574897766113281	-62.9763298034668	1	2010.0	384	6	#6 expression
mouse model	-97.6668701171875	71.96497344970703	2	2013.0	385	0	#0 neuropathic pain
mouse model	-97.6668701171875	71.96497344970703	3	2015.0	385	0	#0 neuropathic pain
mouse model	-97.6668701171875	71.96497344970703	3	2016.0	385	0	#0 neuropathic pain
mouse model	-97.6668701171875	71.96497344970703	3	2018.0	385	0	#0 neuropathic pain
mouse model	-97.6668701171875	71.96497344970703	5	2019.0	385	0	#0 neuropathic pain
mouse model	-97.6668701171875	71.96497344970703	2	2020.0	385	0	#0 neuropathic pain
dna methylation	-3.859438419342041	49.27653503417969	3	2017.0	386	2	#2 shear stress
dna methylation	-3.859438419342041	49.27653503417969	2	2018.0	386	2	#2 shear stress
dna methylation	-3.859438419342041	49.27653503417969	3	2019.0	386	2	#2 shear stress
alpha	-81.2685775756836	112.25137329101562	2	2019.0	387	0	#0 neuropathic pain
alpha	-81.2685775756836	112.25137329101562	2	2020.0	387	0	#0 neuropathic pain
osteogenic differentiation	43.74541091918945	169.733154296875	3	2020.0	388	3	#3 dendritic cells
cytosolic phospholipase a(2)	-114.96126556396484	-43.258575439453125	2	2006.0	389	1	#1 gene expression
in vitro	-26.185935974121094	58.06868362426758	2	2001.0	390	4	#4 adhesion
in vitro	-26.185935974121094	58.06868362426758	4	2007.0	390	4	#4 adhesion
in vitro	-26.185935974121094	58.06868362426758	6	2008.0	390	4	#4 adhesion
in vitro	-26.185935974121094	58.06868362426758	2	2009.0	390	4	#4 adhesion
in vitro	-26.185935974121094	58.06868362426758	4	2010.0	390	4	#4 adhesion
in vitro	-26.185935974121094	58.06868362426758	4	2011.0	390	4	#4 adhesion
in vitro	-26.185935974121094	58.06868362426758	4	2013.0	390	4	#4 adhesion
in vitro	-26.185935974121094	58.06868362426758	7	2014.0	390	4	#4 adhesion
in vitro	-26.185935974121094	58.06868362426758	8	2015.0	390	4	#4 adhesion
in vitro	-26.185935974121094	58.06868362426758	6	2016.0	390	4	#4 adhesion
in vitro	-26.185935974121094	58.06868362426758	11	2017.0	390	4	#4 adhesion
in vitro	-26.185935974121094	58.06868362426758	4	2018.0	390	4	#4 adhesion
in vitro	-26.185935974121094	58.06868362426758	4	2019.0	390	4	#4 adhesion
in vitro	-26.185935974121094	58.06868362426758	7	2020.0	390	4	#4 adhesion
p selectin	-88.36529541015625	-148.71051025390625	2	2000.0	391	10	#10 cell adhesion
p selectin	-88.36529541015625	-148.71051025390625	2	2005.0	391	10	#10 cell adhesion
adhesion molecule 1 cd31	84.09266662597656	-0.960240364074707	1	2010.0	392	2	#2 shear stress
cd44 variant isoforms	-111.24783325195312	-251.0767822265625	1	2005.0	393	10	#10 cell adhesion
reactive oxygen species	-90.26136016845703	-26.620716094970703	3	2019.0	394	2	#2 shear stress
adjacent neural structures	-69.48625183105469	307.11346435546875	1	2006.0	395	0	#0 neuropathic pain
resolution	176.23141479492188	68.8644790649414	2	2018.0	396	6	#6 expression
acute glutamate excitotoxicity	236.79881286621094	150.42506408691406	1	2000.0	397	4	#4 adhesion
stem cells	18.22915267944336	66.67747497558594	3	2015.0	399	3	#3 dendritic cells
stem cells	18.22915267944336	66.67747497558594	6	2017.0	399	3	#3 dendritic cells
stem cells	18.22915267944336	66.67747497558594	4	2018.0	399	3	#3 dendritic cells
stem cells	18.22915267944336	66.67747497558594	3	2020.0	399	3	#3 dendritic cells
amino acid transporter	-94.63265228271484	83.00862121582031	1	2001.0	400	1	#1 gene expression
immune system	-104.6239242553711	130.92718505859375	2	2015.0	401	0	#0 neuropathic pain
immune system	-104.6239242553711	130.92718505859375	2	2017.0	401	0	#0 neuropathic pain
immune system	-104.6239242553711	130.92718505859375	2	2020.0	401	0	#0 neuropathic pain
leukocytes	68.53860473632812	-80.0846176147461	2	2014.0	402	4	#4 adhesion
thrombomodulin	-140.09300231933594	49.19048309326172	2	2006.0	403	2	#2 shear stress
cigarette smoke	-132.69821166992188	63.5833740234375	2	2008.0	404	0	#0 neuropathic pain
acid	-124.86712646484375	50.40818405151367	1	2012.0	405	2	#2 shear stress
adenosine deaminase activity	-176.99447631835938	-20.35836410522461	1	2008.0	406	1	#1 gene expression
hox genes	-146.62957763671875	116.05032348632812	2	2015.0	407	2	#2 shear stress
inflammatory response	-37.8924674987793	-84.61322021484375	2	2010.0	408	1	#1 gene expression
inflammatory response	-37.8924674987793	-84.61322021484375	2	2017.0	408	1	#1 gene expression
inflammatory response	-37.8924674987793	-84.61322021484375	4	2018.0	408	1	#1 gene expression
inflammatory response	-37.8924674987793	-84.61322021484375	4	2019.0	408	1	#1 gene expression
acute respiratory distress syndrome	-150.3702392578125	41.267295837402344	2	2014.0	409	4	#4 adhesion
acute respiratory distress syndrome	-150.3702392578125	41.267295837402344	2	2020.0	409	4	#4 adhesion
microcirculation	-31.43891143798828	-89.03363037109375	3	2000.0	410	1	#1 gene expression
proliferation	30.345600128173828	31.9287052154541	2	2000.0	411	6	#6 expression
proliferation	30.345600128173828	31.9287052154541	2	2004.0	411	6	#6 expression
proliferation	30.345600128173828	31.9287052154541	2	2010.0	411	6	#6 expression
proliferation	30.345600128173828	31.9287052154541	3	2019.0	411	6	#6 expression
adenylate cyclase	-52.77888488769531	-172.6411590576172	1	2007.0	412	2	#2 shear stress
balloon injury	-8.972259521484375	-106.6546859741211	1	2001.0	413	2	#2 shear stress
signaling pathway	82.25129699707031	-19.336997985839844	3	2017.0	414	10	#10 cell adhesion
acetylcholine	125.16059112548828	131.1167449951172	1	2004.0	415	2	#2 shear stress
cancer	57.18352127075195	43.12913131713867	2	2015.0	417	4	#4 adhesion
cancer	57.18352127075195	43.12913131713867	2	2016.0	417	4	#4 adhesion
cancer	57.18352127075195	43.12913131713867	2	2017.0	417	4	#4 adhesion
cancer	57.18352127075195	43.12913131713867	4	2019.0	417	4	#4 adhesion
factor kappa b	-19.69292640686035	12.53133773803711	2	2007.0	418	5	#5 signal transduction
coronary artery disease	53.16937255859375	-85.99073791503906	2	2016.0	419	2	#2 shear stress
coronary artery disease	53.16937255859375	-85.99073791503906	2	2017.0	419	2	#2 shear stress
system	0.10242414474487305	-64.87928771972656	3	2019.0	420	5	#5 signal transduction
monocyte chemoattractant protein 1	-26.556230545043945	-62.19475173950195	2	2015.0	421	1	#1 gene expression
animal model	-40.7465934753418	71.71935272216797	1	2001.0	422	6	#6 expression
animal model	-40.7465934753418	71.71935272216797	2	2011.0	422	6	#6 expression
animal model	-40.7465934753418	71.71935272216797	2	2019.0	422	6	#6 expression
adhesion molecule 1	161.97628784179688	192.78240966796875	1	2004.0	423	0	#0 neuropathic pain
differential regulation	-50.08583068847656	-14.666767120361328	4	2017.0	424	1	#1 gene expression
differential regulation	-50.08583068847656	-14.666767120361328	2	2019.0	424	1	#1 gene expression
antigen induced arthritis	-41.26506042480469	226.50143432617188	1	2004.0	425	0	#0 neuropathic pain
myofibroblast differentiation	126.65354919433594	-7.225260257720947	2	2014.0	426	5	#5 signal transduction
nadph oxidase	-91.40998077392578	17.285579681396484	2	2008.0	427	1	#1 gene expression
nadph oxidase	-91.40998077392578	17.285579681396484	3	2019.0	427	1	#1 gene expression
stimulation	-27.289649963378906	144.44906616210938	2	2012.0	428	0	#0 neuropathic pain
stimulation	-27.289649963378906	144.44906616210938	3	2016.0	428	0	#0 neuropathic pain
yap/taz	53.996280670166016	111.90213012695312	5	2020.0	429	4	#4 adhesion
activator inhibitor type 1	-57.59937286376953	-149.1730194091797	1	2005.0	430	5	#5 signal transduction
cell sheet movement	-239.84503173828125	114.21791076660156	1	1999.0	431	1	#1 gene expression
acute myocardial infarction	86.47315979003906	78.42662811279297	2	2017.0	432	3	#3 dendritic cells
model	6.074689865112305	83.27765655517578	3	2008.0	433	0	#0 neuropathic pain
model	6.074689865112305	83.27765655517578	3	2011.0	433	0	#0 neuropathic pain
model	6.074689865112305	83.27765655517578	2	2012.0	433	0	#0 neuropathic pain
model	6.074689865112305	83.27765655517578	3	2013.0	433	0	#0 neuropathic pain
model	6.074689865112305	83.27765655517578	3	2014.0	433	0	#0 neuropathic pain
model	6.074689865112305	83.27765655517578	4	2015.0	433	0	#0 neuropathic pain
model	6.074689865112305	83.27765655517578	3	2016.0	433	0	#0 neuropathic pain
model	6.074689865112305	83.27765655517578	4	2017.0	433	0	#0 neuropathic pain
model	6.074689865112305	83.27765655517578	4	2018.0	433	0	#0 neuropathic pain
model	6.074689865112305	83.27765655517578	5	2020.0	433	0	#0 neuropathic pain
e selectin	-122.05358123779297	-15.570301055908203	2	2000.0	434	1	#1 gene expression
alpha actinin	-181.84437561035156	30.954479217529297	1	2006.0	435	2	#2 shear stress
cytokines	-18.558841705322266	29.424453735351562	3	2013.0	437	0	#0 neuropathic pain
cytokines	-18.558841705322266	29.424453735351562	3	2016.0	437	0	#0 neuropathic pain
cytokines	-18.558841705322266	29.424453735351562	2	2018.0	437	0	#0 neuropathic pain
cytokines	-18.558841705322266	29.424453735351562	3	2019.0	437	0	#0 neuropathic pain
cytokines	-18.558841705322266	29.424453735351562	2	2020.0	437	0	#0 neuropathic pain
cytochrome c	-202.5119171142578	-90.47398376464844	1	1999.0	438	1	#1 gene expression
macrophage activation	72.51435089111328	1.3922460079193115	2	2016.0	439	2	#2 shear stress
laminar shear stress	1.5627765655517578	24.783733367919922	2	2011.0	440	2	#2 shear stress
laminar shear stress	1.5627765655517578	24.783733367919922	2	2014.0	440	2	#2 shear stress
laminar shear stress	1.5627765655517578	24.783733367919922	2	2016.0	440	2	#2 shear stress
laminar shear stress	1.5627765655517578	24.783733367919922	2	2018.0	440	2	#2 shear stress
rat	-16.894710540771484	98.70478820800781	4	2007.0	441	7	#7 mechanical stress
rat	-16.894710540771484	98.70478820800781	2	2010.0	441	7	#7 mechanical stress
rat	-16.894710540771484	98.70478820800781	2	2011.0	441	7	#7 mechanical stress
rat	-16.894710540771484	98.70478820800781	3	2013.0	441	7	#7 mechanical stress
rat	-16.894710540771484	98.70478820800781	3	2014.0	441	7	#7 mechanical stress
rat	-16.894710540771484	98.70478820800781	2	2015.0	441	7	#7 mechanical stress
rats	71.48262023925781	44.7537956237793	3	2011.0	442	0	#0 neuropathic pain
rats	71.48262023925781	44.7537956237793	2	2012.0	442	0	#0 neuropathic pain
risk factors	86.55763244628906	329.4230651855469	3	2004.0	443	9	#9 animal studies
brain	-62.39006805419922	-75.86959838867188	2	2019.0	444	5	#5 signal transduction
infection	38.83391571044922	145.00634765625	3	2012.0	445	3	#3 dendritic cells
infection	38.83391571044922	145.00634765625	5	2015.0	445	3	#3 dendritic cells
neuropathic pain	31.190027236938477	97.6981430053711	2	2002.0	446	0	#0 neuropathic pain
neuropathic pain	31.190027236938477	97.6981430053711	2	2004.0	446	0	#0 neuropathic pain
neuropathic pain	31.190027236938477	97.6981430053711	4	2007.0	446	0	#0 neuropathic pain
neuropathic pain	31.190027236938477	97.6981430053711	4	2008.0	446	0	#0 neuropathic pain
neuropathic pain	31.190027236938477	97.6981430053711	5	2010.0	446	0	#0 neuropathic pain
neuropathic pain	31.190027236938477	97.6981430053711	7	2011.0	446	0	#0 neuropathic pain
neuropathic pain	31.190027236938477	97.6981430053711	4	2013.0	446	0	#0 neuropathic pain
neuropathic pain	31.190027236938477	97.6981430053711	4	2014.0	446	0	#0 neuropathic pain
neuropathic pain	31.190027236938477	97.6981430053711	5	2015.0	446	0	#0 neuropathic pain
neuropathic pain	31.190027236938477	97.6981430053711	6	2016.0	446	0	#0 neuropathic pain
neuropathic pain	31.190027236938477	97.6981430053711	9	2017.0	446	0	#0 neuropathic pain
neuropathic pain	31.190027236938477	97.6981430053711	8	2018.0	446	0	#0 neuropathic pain
neuropathic pain	31.190027236938477	97.6981430053711	5	2019.0	446	0	#0 neuropathic pain
neuropathic pain	31.190027236938477	97.6981430053711	8	2020.0	446	0	#0 neuropathic pain
bacterial translocation	-164.33961486816406	-134.31373596191406	1	2001.0	447	6	#6 expression
angiogenesis	-54.83020782470703	-31.716333389282227	1	2000.0	448	2	#2 shear stress
angiogenesis	-54.83020782470703	-31.716333389282227	1	2003.0	448	2	#2 shear stress
angiogenesis	-54.83020782470703	-31.716333389282227	1	2006.0	448	2	#2 shear stress
angiogenesis	-54.83020782470703	-31.716333389282227	3	2010.0	448	2	#2 shear stress
angiogenesis	-54.83020782470703	-31.716333389282227	2	2012.0	448	2	#2 shear stress
angiogenesis	-54.83020782470703	-31.716333389282227	2	2013.0	448	2	#2 shear stress
angiogenesis	-54.83020782470703	-31.716333389282227	3	2015.0	448	2	#2 shear stress
angiogenesis	-54.83020782470703	-31.716333389282227	4	2019.0	448	2	#2 shear stress
brain injury	91.3820571899414	112.69734191894531	1	2000.0	449	4	#4 adhesion
brain injury	91.3820571899414	112.69734191894531	3	2016.0	449	4	#4 adhesion
enteric nervous system	-176.71319580078125	-153.92381286621094	2	2013.0	450	2	#2 shear stress
dorsal horn neurons	-87.66681671142578	71.90560150146484	1	2002.0	451	1	#1 gene expression
dorsal horn neurons	-87.66681671142578	71.90560150146484	2	2011.0	451	1	#1 gene expression
inhibition	-36.77049255371094	49.348106384277344	2	2007.0	452	5	#5 signal transduction
inhibition	-36.77049255371094	49.348106384277344	2	2011.0	452	5	#5 signal transduction
inhibition	-36.77049255371094	49.348106384277344	2	2013.0	452	5	#5 signal transduction
inhibition	-36.77049255371094	49.348106384277344	5	2014.0	452	5	#5 signal transduction
inhibition	-36.77049255371094	49.348106384277344	3	2015.0	452	5	#5 signal transduction
inhibition	-36.77049255371094	49.348106384277344	2	2016.0	452	5	#5 signal transduction
inhibition	-36.77049255371094	49.348106384277344	4	2017.0	452	5	#5 signal transduction
inhibition	-36.77049255371094	49.348106384277344	2	2018.0	452	5	#5 signal transduction
inhibition	-36.77049255371094	49.348106384277344	3	2019.0	452	5	#5 signal transduction
inhibition	-36.77049255371094	49.348106384277344	3	2020.0	452	5	#5 signal transduction
plasma membrane	-62.3411865234375	-59.1583366394043	2	2014.0	453	6	#6 expression
leukocyte adhesion	54.98162078857422	-60.11907958984375	2	2007.0	454	2	#2 shear stress
extracellular atp	-133.08364868164062	135.60540771484375	2	2010.0	455	0	#0 neuropathic pain
recruitment	44.425540924072266	93.50436401367188	2	2010.0	456	3	#3 dendritic cells
recruitment	44.425540924072266	93.50436401367188	3	2015.0	456	3	#3 dendritic cells
dna synthesis	-51.155208587646484	-99.0280990600586	1	1999.0	457	2	#2 shear stress
dna synthesis	-51.155208587646484	-99.0280990600586	1	2002.0	457	2	#2 shear stress
disturbed flow	-23.544553756713867	-29.334259033203125	4	2013.0	458	2	#2 shear stress
disturbed flow	-23.544553756713867	-29.334259033203125	4	2014.0	458	2	#2 shear stress
disturbed flow	-23.544553756713867	-29.334259033203125	2	2016.0	458	2	#2 shear stress
disturbed flow	-23.544553756713867	-29.334259033203125	7	2017.0	458	2	#2 shear stress
disturbed flow	-23.544553756713867	-29.334259033203125	6	2018.0	458	2	#2 shear stress
disturbed flow	-23.544553756713867	-29.334259033203125	4	2019.0	458	2	#2 shear stress
atlantic salmon	-229.48202514648438	251.75982666015625	1	2004.0	459	0	#0 neuropathic pain
ace2	-190.5291290283203	137.48080444335938	2	2020.0	460	0	#0 neuropathic pain
cytokine	-62.08014678955078	96.49185180664062	2	2014.0	461	7	#7 mechanical stress
all cause mortality	-85.07247924804688	-67.60430908203125	1	2009.0	463	1	#1 gene expression
dysfunction	-34.06399917602539	-0.4861910343170166	3	2014.0	465	2	#2 shear stress
dysfunction	-34.06399917602539	-0.4861910343170166	2	2016.0	465	2	#2 shear stress
dysfunction	-34.06399917602539	-0.4861910343170166	3	2017.0	465	2	#2 shear stress
dysfunction	-34.06399917602539	-0.4861910343170166	2	2018.0	465	2	#2 shear stress
dysfunction	-34.06399917602539	-0.4861910343170166	3	2019.0	465	2	#2 shear stress
hypoxia	84.423583984375	8.96742057800293	2	2011.0	466	2	#2 shear stress
adrenal function	207.9463653564453	4.148506164550781	1	2002.0	467	6	#6 expression
adoptive transfer	148.6453857421875	-18.087533950805664	1	2006.0	468	3	#3 dendritic cells
crystal structure	122.40312194824219	-60.880245208740234	2	2011.0	469	4	#4 adhesion
protein kinase	-113.07901763916016	11.419899940490723	2	2018.0	470	2	#2 shear stress
alveolar	85.91812896728516	-85.3946304321289	1	2007.0	471	5	#5 signal transduction
tissue inhibitors	11.973396301269531	189.3213653564453	2	2013.0	472	7	#7 mechanical stress
neurogenic inflammation	-26.80252456665039	246.14065551757812	2	2015.0	473	0	#0 neuropathic pain
arterial lesions	31.89190101623535	-195.05859375	1	2007.0	474	2	#2 shear stress
angiogenesis in vitro	-280.1459045410156	-98.21356964111328	1	2006.0	475	8	#8 keap1
antagonist	29.91541290283203	113.48877716064453	1	2007.0	476	0	#0 neuropathic pain
antagonist	29.91541290283203	113.48877716064453	1	2009.0	476	0	#0 neuropathic pain
activation	13.303871154785156	25.51726531982422	2	2000.0	477	6	#6 expression
activation	13.303871154785156	25.51726531982422	2	2001.0	477	6	#6 expression
activation	13.303871154785156	25.51726531982422	3	2002.0	477	6	#6 expression
activation	13.303871154785156	25.51726531982422	1	2003.0	477	6	#6 expression
activation	13.303871154785156	25.51726531982422	8	2007.0	477	6	#6 expression
activation	13.303871154785156	25.51726531982422	8	2008.0	477	6	#6 expression
activation	13.303871154785156	25.51726531982422	4	2010.0	477	6	#6 expression
activation	13.303871154785156	25.51726531982422	9	2011.0	477	6	#6 expression
activation	13.303871154785156	25.51726531982422	5	2012.0	477	6	#6 expression
activation	13.303871154785156	25.51726531982422	7	2013.0	477	6	#6 expression
activation	13.303871154785156	25.51726531982422	15	2014.0	477	6	#6 expression
activation	13.303871154785156	25.51726531982422	10	2015.0	477	6	#6 expression
activation	13.303871154785156	25.51726531982422	8	2016.0	477	6	#6 expression
activation	13.303871154785156	25.51726531982422	15	2017.0	477	6	#6 expression
activation	13.303871154785156	25.51726531982422	14	2018.0	477	6	#6 expression
activation	13.303871154785156	25.51726531982422	15	2019.0	477	6	#6 expression
activation	13.303871154785156	25.51726531982422	17	2020.0	477	6	#6 expression
adhesion molecule 1 gene	-102.56609344482422	47.18971633911133	1	2006.0	478	1	#1 gene expression
substrate stiffness	36.509132385253906	216.45318603515625	4	2020.0	479	3	#3 dendritic cells
skeletal muscle	49.64739227294922	21.59331512451172	2	2010.0	480	1	#1 gene expression
alveolar epithelium	21.81502342224121	-162.69642639160156	1	2007.0	481	5	#5 signal transduction
inhibitor	-58.30545425415039	122.91498565673828	2	2020.0	482	0	#0 neuropathic pain
inflammation	-57.577735900878906	51.56168746948242	4	2006.0	483	0	#0 neuropathic pain
inflammation	-57.577735900878906	51.56168746948242	5	2008.0	483	0	#0 neuropathic pain
inflammation	-57.577735900878906	51.56168746948242	3	2009.0	483	0	#0 neuropathic pain
inflammation	-57.577735900878906	51.56168746948242	3	2011.0	483	0	#0 neuropathic pain
inflammation	-57.577735900878906	51.56168746948242	4	2012.0	483	0	#0 neuropathic pain
inflammation	-57.577735900878906	51.56168746948242	3	2013.0	483	0	#0 neuropathic pain
inflammation	-57.577735900878906	51.56168746948242	3	2014.0	483	0	#0 neuropathic pain
inflammation	-57.577735900878906	51.56168746948242	8	2015.0	483	0	#0 neuropathic pain
inflammation	-57.577735900878906	51.56168746948242	7	2016.0	483	0	#0 neuropathic pain
inflammation	-57.577735900878906	51.56168746948242	7	2017.0	483	0	#0 neuropathic pain
inflammation	-57.577735900878906	51.56168746948242	8	2018.0	483	0	#0 neuropathic pain
inflammation	-57.577735900878906	51.56168746948242	8	2019.0	483	0	#0 neuropathic pain
inflammation	-57.577735900878906	51.56168746948242	11	2020.0	483	0	#0 neuropathic pain
t cells	41.43040084838867	69.59795379638672	2	2006.0	484	3	#3 dendritic cells
t cells	41.43040084838867	69.59795379638672	2	2007.0	484	3	#3 dendritic cells
t cells	41.43040084838867	69.59795379638672	2	2010.0	484	3	#3 dendritic cells
t cells	41.43040084838867	69.59795379638672	2	2011.0	484	3	#3 dendritic cells
t cells	41.43040084838867	69.59795379638672	2	2012.0	484	3	#3 dendritic cells
t cells	41.43040084838867	69.59795379638672	2	2013.0	484	3	#3 dendritic cells
t cells	41.43040084838867	69.59795379638672	3	2016.0	484	3	#3 dendritic cells
t cells	41.43040084838867	69.59795379638672	3	2020.0	484	3	#3 dendritic cells
respiratory distress syndrome	24.864093780517578	2.551474094390869	2	2014.0	485	5	#5 signal transduction
respiratory distress syndrome	24.864093780517578	2.551474094390869	3	2017.0	485	5	#5 signal transduction
respiratory distress syndrome	24.864093780517578	2.551474094390869	3	2019.0	485	5	#5 signal transduction
alveolar macrophages	47.24454116821289	147.67605590820312	2	2015.0	486	3	#3 dendritic cells
force	117.48269653320312	14.81312370300293	3	2019.0	487	4	#4 adhesion
glycation end products	-100.42857360839844	2.3297510147094727	3	2019.0	488	1	#1 gene expression
colitis	61.9697265625	82.33531951904297	2	2016.0	489	6	#6 expression
inflammatory pain	-50.829063415527344	23.83261489868164	2	2010.0	490	0	#0 neuropathic pain
inflammatory pain	-50.829063415527344	23.83261489868164	2	2011.0	490	0	#0 neuropathic pain
inflammatory pain	-50.829063415527344	23.83261489868164	2	2012.0	490	0	#0 neuropathic pain
inflammatory pain	-50.829063415527344	23.83261489868164	2	2013.0	490	0	#0 neuropathic pain
inflammatory pain	-50.829063415527344	23.83261489868164	3	2014.0	490	0	#0 neuropathic pain
inflammatory pain	-50.829063415527344	23.83261489868164	3	2015.0	490	0	#0 neuropathic pain
inflammatory pain	-50.829063415527344	23.83261489868164	4	2017.0	490	0	#0 neuropathic pain
inflammatory pain	-50.829063415527344	23.83261489868164	4	2018.0	490	0	#0 neuropathic pain
inflammatory pain	-50.829063415527344	23.83261489868164	2	2020.0	490	0	#0 neuropathic pain
adenine nucleotide translocase	210.64866638183594	190.1204833984375	1	2000.0	492	4	#4 adhesion
disruption	81.3972396850586	-20.686756134033203	2	2011.0	493	4	#4 adhesion
glioblastoma	-97.47699737548828	-103.80330657958984	2	2019.0	494	1	#1 gene expression
mechanical stimulation	-0.5584039688110352	54.018131256103516	2	2010.0	495	3	#3 dendritic cells
mechanical stimulation	-0.5584039688110352	54.018131256103516	2	2012.0	495	3	#3 dendritic cells
mechanical stimulation	-0.5584039688110352	54.018131256103516	2	2016.0	495	3	#3 dendritic cells
mechanical stimulation	-0.5584039688110352	54.018131256103516	3	2017.0	495	3	#3 dendritic cells
antiendothelial cell antibody	43.4291877746582	-73.11002349853516	1	1999.0	496	2	#2 shear stress
shear stress	-28.416217803955078	-31.815675735473633	3	1999.0	497	2	#2 shear stress
shear stress	-28.416217803955078	-31.815675735473633	3	2000.0	497	2	#2 shear stress
shear stress	-28.416217803955078	-31.815675735473633	3	2001.0	497	2	#2 shear stress
shear stress	-28.416217803955078	-31.815675735473633	2	2002.0	497	2	#2 shear stress
shear stress	-28.416217803955078	-31.815675735473633	5	2003.0	497	2	#2 shear stress
shear stress	-28.416217803955078	-31.815675735473633	3	2004.0	497	2	#2 shear stress
shear stress	-28.416217803955078	-31.815675735473633	2	2005.0	497	2	#2 shear stress
shear stress	-28.416217803955078	-31.815675735473633	2	2006.0	497	2	#2 shear stress
shear stress	-28.416217803955078	-31.815675735473633	7	2007.0	497	2	#2 shear stress
shear stress	-28.416217803955078	-31.815675735473633	8	2008.0	497	2	#2 shear stress
shear stress	-28.416217803955078	-31.815675735473633	6	2009.0	497	2	#2 shear stress
shear stress	-28.416217803955078	-31.815675735473633	10	2010.0	497	2	#2 shear stress
shear stress	-28.416217803955078	-31.815675735473633	9	2011.0	497	2	#2 shear stress
shear stress	-28.416217803955078	-31.815675735473633	10	2012.0	497	2	#2 shear stress
shear stress	-28.416217803955078	-31.815675735473633	10	2013.0	497	2	#2 shear stress
shear stress	-28.416217803955078	-31.815675735473633	19	2014.0	497	2	#2 shear stress
shear stress	-28.416217803955078	-31.815675735473633	15	2015.0	497	2	#2 shear stress
shear stress	-28.416217803955078	-31.815675735473633	15	2016.0	497	2	#2 shear stress
shear stress	-28.416217803955078	-31.815675735473633	15	2017.0	497	2	#2 shear stress
shear stress	-28.416217803955078	-31.815675735473633	12	2018.0	497	2	#2 shear stress
shear stress	-28.416217803955078	-31.815675735473633	16	2019.0	497	2	#2 shear stress
shear stress	-28.416217803955078	-31.815675735473633	12	2020.0	497	2	#2 shear stress
mechanical property	6.535334587097168	122.46996307373047	3	2015.0	498	3	#3 dendritic cells
mechanical property	6.535334587097168	122.46996307373047	4	2016.0	498	3	#3 dendritic cells
mechanical property	6.535334587097168	122.46996307373047	3	2017.0	498	3	#3 dendritic cells
mechanical property	6.535334587097168	122.46996307373047	3	2020.0	498	3	#3 dendritic cells
complex	239.4576416015625	-6.297372817993164	2	2020.0	499	3	#3 dendritic cells
up regulation	-47.096290588378906	71.7465591430664	4	2003.0	500	0	#0 neuropathic pain
up regulation	-47.096290588378906	71.7465591430664	2	2004.0	500	0	#0 neuropathic pain
up regulation	-47.096290588378906	71.7465591430664	2	2006.0	500	0	#0 neuropathic pain
up regulation	-47.096290588378906	71.7465591430664	5	2007.0	500	0	#0 neuropathic pain
up regulation	-47.096290588378906	71.7465591430664	5	2008.0	500	0	#0 neuropathic pain
up regulation	-47.096290588378906	71.7465591430664	6	2009.0	500	0	#0 neuropathic pain
up regulation	-47.096290588378906	71.7465591430664	8	2010.0	500	0	#0 neuropathic pain
up regulation	-47.096290588378906	71.7465591430664	7	2011.0	500	0	#0 neuropathic pain
up regulation	-47.096290588378906	71.7465591430664	5	2012.0	500	0	#0 neuropathic pain
up regulation	-47.096290588378906	71.7465591430664	11	2013.0	500	0	#0 neuropathic pain
up regulation	-47.096290588378906	71.7465591430664	6	2014.0	500	0	#0 neuropathic pain
up regulation	-47.096290588378906	71.7465591430664	10	2015.0	500	0	#0 neuropathic pain
up regulation	-47.096290588378906	71.7465591430664	8	2016.0	500	0	#0 neuropathic pain
up regulation	-47.096290588378906	71.7465591430664	4	2017.0	500	0	#0 neuropathic pain
up regulation	-47.096290588378906	71.7465591430664	5	2018.0	500	0	#0 neuropathic pain
up regulation	-47.096290588378906	71.7465591430664	13	2019.0	500	0	#0 neuropathic pain
up regulation	-47.096290588378906	71.7465591430664	7	2020.0	500	0	#0 neuropathic pain
activator inhibitor 1	-47.71183395385742	140.02102661132812	1	2008.0	501	7	#7 mechanical stress
receptors	51.09667205810547	0.3783893585205078	2	1999.0	502	5	#5 signal transduction
receptors	51.09667205810547	0.3783893585205078	3	2012.0	502	5	#5 signal transduction
receptors	51.09667205810547	0.3783893585205078	2	2014.0	502	5	#5 signal transduction
receptors	51.09667205810547	0.3783893585205078	2	2018.0	502	5	#5 signal transduction
cells	-65.1622543334961	45.1338996887207	3	2000.0	503	1	#1 gene expression
cells	-65.1622543334961	45.1338996887207	2	2004.0	503	1	#1 gene expression
cells	-65.1622543334961	45.1338996887207	6	2006.0	503	1	#1 gene expression
cells	-65.1622543334961	45.1338996887207	3	2008.0	503	1	#1 gene expression
cells	-65.1622543334961	45.1338996887207	6	2010.0	503	1	#1 gene expression
cells	-65.1622543334961	45.1338996887207	8	2011.0	503	1	#1 gene expression
cells	-65.1622543334961	45.1338996887207	4	2012.0	503	1	#1 gene expression
cells	-65.1622543334961	45.1338996887207	4	2013.0	503	1	#1 gene expression
cells	-65.1622543334961	45.1338996887207	7	2014.0	503	1	#1 gene expression
cells	-65.1622543334961	45.1338996887207	5	2015.0	503	1	#1 gene expression
cells	-65.1622543334961	45.1338996887207	5	2016.0	503	1	#1 gene expression
cells	-65.1622543334961	45.1338996887207	7	2017.0	503	1	#1 gene expression
cells	-65.1622543334961	45.1338996887207	10	2018.0	503	1	#1 gene expression
cells	-65.1622543334961	45.1338996887207	10	2019.0	503	1	#1 gene expression
cells	-65.1622543334961	45.1338996887207	6	2020.0	503	1	#1 gene expression
interleukin 10	121.07685089111328	93.05564880371094	2	2016.0	504	4	#4 adhesion
focal adhesion kinase	13.789790153503418	127.73196411132812	2	2017.0	505	3	#3 dendritic cells
focal adhesion kinase	13.789790153503418	127.73196411132812	2	2019.0	505	3	#3 dendritic cells
microglia	-45.6673698425293	110.80108642578125	3	2015.0	506	0	#0 neuropathic pain
microglia	-45.6673698425293	110.80108642578125	3	2019.0	506	0	#0 neuropathic pain
(il) 12	-166.6504669189453	49.516258239746094	1	2003.0	507	1	#1 gene expression
articular cartilage	-132.4757080078125	57.6807975769043	1	2007.0	508	7	#7 mechanical stress
articular cartilage	-132.4757080078125	57.6807975769043	2	2017.0	508	7	#7 mechanical stress
articular cartilage	-132.4757080078125	57.6807975769043	2	2019.0	508	7	#7 mechanical stress
15 deoxy delta(12	-273.4180908203125	-63.821990966796875	1	2005.0	509	8	#8 keap1
15 deoxy delta(12	-273.4180908203125	-63.821990966796875	1	2006.0	509	8	#8 keap1
pathway	25.3729190826416	-57.22321319580078	4	2011.0	510	4	#4 adhesion
pathway	25.3729190826416	-57.22321319580078	2	2018.0	510	4	#4 adhesion
ap 1	-122.57455444335938	33.80253601074219	1	2002.0	511	6	#6 expression
coronary heart disease	-135.21670532226562	138.34637451171875	2	2013.0	512	2	#2 shear stress
extracellular matrix	-18.67258071899414	91.92874145507812	2	2000.0	513	3	#3 dendritic cells
extracellular matrix	-18.67258071899414	91.92874145507812	2	2008.0	513	3	#3 dendritic cells
extracellular matrix	-18.67258071899414	91.92874145507812	3	2013.0	513	3	#3 dendritic cells
extracellular matrix	-18.67258071899414	91.92874145507812	8	2014.0	513	3	#3 dendritic cells
extracellular matrix	-18.67258071899414	91.92874145507812	5	2015.0	513	3	#3 dendritic cells
extracellular matrix	-18.67258071899414	91.92874145507812	4	2016.0	513	3	#3 dendritic cells
extracellular matrix	-18.67258071899414	91.92874145507812	6	2018.0	513	3	#3 dendritic cells
extracellular matrix	-18.67258071899414	91.92874145507812	4	2019.0	513	3	#3 dendritic cells
extracellular matrix	-18.67258071899414	91.92874145507812	9	2020.0	513	3	#3 dendritic cells
atherosclerotic lesions	-9.964559555053711	-75.23957061767578	1	2004.0	514	1	#1 gene expression
atherosclerotic lesions	-9.964559555053711	-75.23957061767578	3	2010.0	514	1	#1 gene expression
cellular adhesion molecules	-48.333641052246094	-40.024478912353516	2	2003.0	515	2	#2 shear stress
orthodontic tooth movement	-93.82339477539062	137.81629943847656	2	2013.0	516	7	#7 mechanical stress
orthodontic tooth movement	-93.82339477539062	137.81629943847656	4	2014.0	516	7	#7 mechanical stress
orthodontic tooth movement	-93.82339477539062	137.81629943847656	3	2020.0	516	7	#7 mechanical stress
wave forms	-81.74529266357422	-53.64647674560547	2	2013.0	517	2	#2 shear stress
mechanical compression	-55.931884765625	209.10494995117188	2	2008.0	518	1	#1 gene expression
insulin resistance	-150.83984375	-31.91699981689453	2	2011.0	519	1	#1 gene expression
modulation	-38.31291198730469	169.18594360351562	2	2020.0	520	0	#0 neuropathic pain
nerve	-7.022311210632324	145.19692993164062	2	2014.0	521	0	#0 neuropathic pain
dependent up regulation	109.07879638671875	48.69733428955078	2	2018.0	522	1	#1 gene expression
histone deacetylases	107.51304626464844	24.82543182373047	2	2018.0	523	3	#3 dendritic cells
smooth muscle cells	-27.528982162475586	-13.694149017333984	2	2003.0	524	2	#2 shear stress
smooth muscle cells	-27.528982162475586	-13.694149017333984	4	2005.0	524	2	#2 shear stress
smooth muscle cells	-27.528982162475586	-13.694149017333984	5	2007.0	524	2	#2 shear stress
smooth muscle cells	-27.528982162475586	-13.694149017333984	4	2009.0	524	2	#2 shear stress
smooth muscle cells	-27.528982162475586	-13.694149017333984	2	2010.0	524	2	#2 shear stress
smooth muscle cells	-27.528982162475586	-13.694149017333984	5	2011.0	524	2	#2 shear stress
smooth muscle cells	-27.528982162475586	-13.694149017333984	4	2012.0	524	2	#2 shear stress
smooth muscle cells	-27.528982162475586	-13.694149017333984	2	2013.0	524	2	#2 shear stress
smooth muscle cells	-27.528982162475586	-13.694149017333984	3	2014.0	524	2	#2 shear stress
smooth muscle cells	-27.528982162475586	-13.694149017333984	6	2015.0	524	2	#2 shear stress
smooth muscle cells	-27.528982162475586	-13.694149017333984	5	2016.0	524	2	#2 shear stress
smooth muscle cells	-27.528982162475586	-13.694149017333984	3	2018.0	524	2	#2 shear stress
smooth muscle cells	-27.528982162475586	-13.694149017333984	6	2019.0	524	2	#2 shear stress
smooth muscle cells	-27.528982162475586	-13.694149017333984	3	2020.0	524	2	#2 shear stress
affinity	-220.44725036621094	170.37210083007812	1	2006.0	525	0	#0 neuropathic pain
fate	45.122886657714844	94.41645050048828	2	2020.0	526	4	#4 adhesion
activated receptor gamma	-215.7938232421875	-45.41434097290039	1	2005.0	527	8	#8 keap1
activated receptor gamma	-215.7938232421875	-45.41434097290039	1	2008.0	527	8	#8 keap1
heart failure	26.227863311767578	-24.35747718811035	2	2017.0	528	3	#3 dendritic cells
light chain kinase	-121.86495971679688	-143.0031280517578	2	2001.0	529	5	#5 signal transduction
bone marrow	102.74417877197266	69.04287719726562	2	2015.0	530	3	#3 dendritic cells
bone marrow	102.74417877197266	69.04287719726562	3	2016.0	530	3	#3 dendritic cells
tnf alpha	-26.022064208984375	109.52879333496094	2	2003.0	531	0	#0 neuropathic pain
tnf alpha	-26.022064208984375	109.52879333496094	2	2012.0	531	0	#0 neuropathic pain
tnf alpha	-26.022064208984375	109.52879333496094	3	2013.0	531	0	#0 neuropathic pain
tnf alpha	-26.022064208984375	109.52879333496094	3	2014.0	531	0	#0 neuropathic pain
tnf alpha	-26.022064208984375	109.52879333496094	3	2017.0	531	0	#0 neuropathic pain
tnf alpha	-26.022064208984375	109.52879333496094	3	2018.0	531	0	#0 neuropathic pain
tnf alpha	-26.022064208984375	109.52879333496094	4	2019.0	531	0	#0 neuropathic pain
tnf alpha	-26.022064208984375	109.52879333496094	5	2020.0	531	0	#0 neuropathic pain
akt	-23.54090690612793	-68.30989074707031	1	2000.0	532	2	#2 shear stress
akt	-23.54090690612793	-68.30989074707031	1	2009.0	532	2	#2 shear stress
acetylcholinesterase expression	-97.5266342163086	227.20681762695312	1	2012.0	533	3	#3 dendritic cells
cardiovascular disease	-27.32286834716797	19.103897094726562	2	2014.0	534	2	#2 shear stress
cardiovascular disease	-27.32286834716797	19.103897094726562	3	2015.0	534	2	#2 shear stress
cardiovascular disease	-27.32286834716797	19.103897094726562	2	2016.0	534	2	#2 shear stress
cardiovascular disease	-27.32286834716797	19.103897094726562	3	2017.0	534	2	#2 shear stress
adaptive regulation	-139.6683807373047	-23.807453155517578	2	2011.0	535	7	#7 mechanical stress
nuclear envelope	82.50309753417969	-126.63623046875	3	2018.0	536	2	#2 shear stress
nmda receptor	-82.66124725341797	144.61474609375	2	2018.0	537	0	#0 neuropathic pain
aspirin	22.443927764892578	108.97048950195312	1	1999.0	538	6	#6 expression
human bone marrow	-109.0142822265625	189.38059997558594	2	2017.0	539	3	#3 dendritic cells
activated protein kinase	-62.04753875732422	36.466102600097656	2	1999.0	540	1	#1 gene expression
activated protein kinase	-62.04753875732422	36.466102600097656	2	2006.0	540	1	#1 gene expression
activated protein kinase	-62.04753875732422	36.466102600097656	1	2007.0	540	1	#1 gene expression
activated protein kinase	-62.04753875732422	36.466102600097656	1	2008.0	540	1	#1 gene expression
activated protein kinase	-62.04753875732422	36.466102600097656	1	2010.0	540	1	#1 gene expression
activated protein kinase	-62.04753875732422	36.466102600097656	1	2012.0	540	1	#1 gene expression
activated protein kinase	-62.04753875732422	36.466102600097656	2	2014.0	540	1	#1 gene expression
activated protein kinase	-62.04753875732422	36.466102600097656	2	2015.0	540	1	#1 gene expression
aortic endothelial cells	135.70481872558594	-105.56297302246094	1	2003.0	541	5	#5 signal transduction
3 dimensional collagen lattices	-172.19793701171875	-98.62847900390625	1	2007.0	542	1	#1 gene expression
heparan sulfate proteoglycans	-52.37614440917969	-65.48175048828125	3	2014.0	543	2	#2 shear stress
mechanical strain	-108.30796813964844	73.8126449584961	3	2006.0	544	1	#1 gene expression
mechanical strain	-108.30796813964844	73.8126449584961	2	2011.0	544	1	#1 gene expression
activator	-174.24778747558594	89.44509887695312	1	2006.0	545	1	#1 gene expression
activator	-174.24778747558594	89.44509887695312	1	2010.0	545	1	#1 gene expression
immune activation	96.93887329101562	-37.078125	2	2015.0	546	2	#2 shear stress
disease	20.538572311401367	22.580881118774414	1	1999.0	547	6	#6 expression
disease	20.538572311401367	22.580881118774414	2	2010.0	547	6	#6 expression
disease	20.538572311401367	22.580881118774414	2	2011.0	547	6	#6 expression
disease	20.538572311401367	22.580881118774414	2	2013.0	547	6	#6 expression
disease	20.538572311401367	22.580881118774414	4	2015.0	547	6	#6 expression
disease	20.538572311401367	22.580881118774414	3	2016.0	547	6	#6 expression
disease	20.538572311401367	22.580881118774414	3	2017.0	547	6	#6 expression
disease	20.538572311401367	22.580881118774414	3	2018.0	547	6	#6 expression
disease	20.538572311401367	22.580881118774414	2	2019.0	547	6	#6 expression
disease	20.538572311401367	22.580881118774414	3	2020.0	547	6	#6 expression
adjuvant arthritis	-106.39690399169922	109.73809814453125	1	2007.0	548	7	#7 mechanical stress
coculture model	36.55159378051758	-134.4014892578125	1	2005.0	549	2	#2 shear stress
alveolar bone loss	149.01126098632812	352.42596435546875	1	2004.0	550	9	#9 animal studies
monoclonal antibody	92.52142333984375	72.95996856689453	2	2015.0	551	6	#6 expression
apache ii	138.70120239257812	28.138179779052734	1	2003.0	552	4	#4 adhesion
cartilage	-99.53243255615234	190.2548370361328	2	2008.0	553	7	#7 mechanical stress
cartilage	-99.53243255615234	190.2548370361328	2	2019.0	553	7	#7 mechanical stress
a(3) adenosine receptor	-92.84808349609375	-111.16110229492188	1	2009.0	555	1	#1 gene expression
death	14.840275764465332	-19.816650390625	2	2014.0	556	4	#4 adhesion
activating protease fsap	58.4984016418457	71.34918975830078	1	2012.0	557	6	#6 expression
cell proliferation	141.2249298095703	13.78462028503418	1	2002.0	558	6	#6 expression
dependent regulation	-59.69245529174805	-115.28670501708984	4	2017.0	559	5	#5 signal transduction
transcription factors	-34.68095016479492	-13.995985984802246	2	2010.0	560	2	#2 shear stress
arcuate nucleus	61.98865509033203	-8.258647918701172	1	2007.0	561	5	#5 signal transduction
cd4(+) t cells	158.4661102294922	66.3291015625	1	2002.0	562	6	#6 expression
apolipoprotein e	113.8036117553711	4.6404948234558105	1	2004.0	563	6	#6 expression
analgesia	25.647541046142578	151.5441131591797	2	2008.0	564	0	#0 neuropathic pain
intervertebral disc	-136.45565795898438	111.68336486816406	2	2017.0	565	1	#1 gene expression
kinase	-62.67926788330078	16.039852142333984	2	2014.0	566	5	#5 signal transduction
kinase	-62.67926788330078	16.039852142333984	3	2019.0	566	5	#5 signal transduction
hyperalgesia	-5.611608028411865	80.93746185302734	2	2003.0	567	0	#0 neuropathic pain
hyperalgesia	-5.611608028411865	80.93746185302734	2	2009.0	567	0	#0 neuropathic pain
hyperalgesia	-5.611608028411865	80.93746185302734	2	2013.0	567	0	#0 neuropathic pain
hyperalgesia	-5.611608028411865	80.93746185302734	3	2014.0	567	0	#0 neuropathic pain
hyperalgesia	-5.611608028411865	80.93746185302734	4	2017.0	567	0	#0 neuropathic pain
hyperalgesia	-5.611608028411865	80.93746185302734	2	2018.0	567	0	#0 neuropathic pain
arteriovenous fi stula	188.40188598632812	129.51373291015625	2	2020.0	568	0	#0 neuropathic pain
release	30.81972312927246	-1.5345773696899414	2	2003.0	569	4	#4 adhesion
release	30.81972312927246	-1.5345773696899414	3	2011.0	569	4	#4 adhesion
release	30.81972312927246	-1.5345773696899414	2	2018.0	569	4	#4 adhesion
growth performance	-41.44596862792969	271.097412109375	2	2017.0	570	0	#0 neuropathic pain
icam 1	-40.196075439453125	-19.724525451660156	2	2009.0	571	2	#2 shear stress
icam 1	-40.196075439453125	-19.724525451660156	2	2010.0	571	2	#2 shear stress
icam 1	-40.196075439453125	-19.724525451660156	2	2015.0	571	2	#2 shear stress
icam 1	-40.196075439453125	-19.724525451660156	2	2020.0	571	2	#2 shear stress
estrogen	-202.9912567138672	116.76985931396484	2	2017.0	572	5	#5 signal transduction
acute pain	-152.2642822265625	152.54364013671875	1	2012.0	573	0	#0 neuropathic pain
rat model	43.097206115722656	60.48008728027344	2	2011.0	574	0	#0 neuropathic pain
cell death	-93.34922790527344	1.0016074180603027	2	2012.0	575	0	#0 neuropathic pain
cell death	-93.34922790527344	1.0016074180603027	3	2018.0	575	0	#0 neuropathic pain
matrix metalloproteinases	-26.55950355529785	45.585235595703125	2	2006.0	576	7	#7 mechanical stress
matrix metalloproteinases	-26.55950355529785	45.585235595703125	2	2010.0	576	7	#7 mechanical stress
matrix metalloproteinases	-26.55950355529785	45.585235595703125	2	2011.0	576	7	#7 mechanical stress
matrix metalloproteinases	-26.55950355529785	45.585235595703125	3	2013.0	576	7	#7 mechanical stress
matrix metalloproteinases	-26.55950355529785	45.585235595703125	2	2015.0	576	7	#7 mechanical stress
matrix metalloproteinases	-26.55950355529785	45.585235595703125	2	2018.0	576	7	#7 mechanical stress
osteoarthritic cartilage	-151.57077026367188	19.977985382080078	2	2006.0	577	1	#1 gene expression
protein	-2.7244179248809814	10.44268798828125	3	2007.0	579	4	#4 adhesion
protein	-2.7244179248809814	10.44268798828125	2	2009.0	579	4	#4 adhesion
protein	-2.7244179248809814	10.44268798828125	3	2011.0	579	4	#4 adhesion
protein	-2.7244179248809814	10.44268798828125	2	2012.0	579	4	#4 adhesion
protein	-2.7244179248809814	10.44268798828125	2	2014.0	579	4	#4 adhesion
protein	-2.7244179248809814	10.44268798828125	2	2018.0	579	4	#4 adhesion
protein	-2.7244179248809814	10.44268798828125	5	2019.0	579	4	#4 adhesion
protein	-2.7244179248809814	10.44268798828125	9	2020.0	579	4	#4 adhesion
mechanical stress	-24.855070114135742	66.06542205810547	2	2001.0	580	7	#7 mechanical stress
mechanical stress	-24.855070114135742	66.06542205810547	2	2007.0	580	7	#7 mechanical stress
mechanical stress	-24.855070114135742	66.06542205810547	3	2008.0	580	7	#7 mechanical stress
mechanical stress	-24.855070114135742	66.06542205810547	2	2014.0	580	7	#7 mechanical stress
mechanical stress	-24.855070114135742	66.06542205810547	2	2015.0	580	7	#7 mechanical stress
mechanical stress	-24.855070114135742	66.06542205810547	4	2017.0	580	7	#7 mechanical stress
mechanical stress	-24.855070114135742	66.06542205810547	2	2018.0	580	7	#7 mechanical stress
mechanical stress	-24.855070114135742	66.06542205810547	4	2019.0	580	7	#7 mechanical stress
mechanical stress	-24.855070114135742	66.06542205810547	3	2020.0	580	7	#7 mechanical stress
responses	17.555776596069336	8.35994815826416	4	2016.0	581	3	#3 dendritic cells
responses	17.555776596069336	8.35994815826416	3	2017.0	581	3	#3 dendritic cells
responses	17.555776596069336	8.35994815826416	4	2018.0	581	3	#3 dendritic cells
responses	17.555776596069336	8.35994815826416	5	2019.0	581	3	#3 dendritic cells
abdominal pain	-225.60885620117188	63.26287078857422	1	2001.0	582	1	#1 gene expression
alpha b crystallin	-158.082275390625	99.02822875976562	1	2009.0	583	1	#1 gene expression
phosphorylation	-73.2948226928711	31.389530181884766	2	2011.0	584	5	#5 signal transduction
phosphorylation	-73.2948226928711	31.389530181884766	3	2017.0	584	5	#5 signal transduction
mechanical hypersensitivity	1.9882564544677734	105.4315414428711	2	2014.0	586	0	#0 neuropathic pain
mechanical hypersensitivity	1.9882564544677734	105.4315414428711	2	2018.0	586	0	#0 neuropathic pain
central sensitization	60.374305725097656	74.60502624511719	1	1999.0	587	0	#0 neuropathic pain
central sensitization	60.374305725097656	74.60502624511719	3	2017.0	587	0	#0 neuropathic pain
cox 2	-5.3191375732421875	120.59526062011719	2	2010.0	588	7	#7 mechanical stress
dna binding	-180.4856719970703	74.44438171386719	2	2014.0	589	5	#5 signal transduction
acetylation	-138.8413543701172	42.04254150390625	1	2007.0	590	5	#5 signal transduction
epidemiology	-2.710512638092041	-144.2840576171875	2	2019.0	591	5	#5 signal transduction
reactive oxygen	-184.03799438476562	-30.221473693847656	2	2006.0	592	1	#1 gene expression
calcification	47.13047790527344	-3.8741941452026367	2	2017.0	593	6	#6 expression
wound healing	81.5501937866211	109.53793334960938	3	2020.0	594	4	#4 adhesion
formalin test	-120.0736083984375	55.25707244873047	2	2011.0	595	1	#1 gene expression
regulatory t cells	112.70536041259766	-33.99768829345703	2	2014.0	596	2	#2 shear stress
dna damage	155.55618286132812	227.53929138183594	2	2018.0	597	3	#3 dendritic cells
