# Supplementary material for: Mechanical stress-mediated immune and inflammatory regulation: a bibliometric and visualization analysis of mechanoimmunology based on two databases
Source: Front Med (Lausanne). 2025 Nov 6;12:1698177. doi: 10.3389/fmed.2025.1698177 (PMC12631210; doi:10.3389/fmed.2025.1698177)
Supplement: Supplementary File S4 — Each cluster in explosion phase. [file Data_Sheet_4.zip › each cluster in explosion phase/R_top_15_clusters.tsv]

key	x	y	freq	year	nodeID	clusterID	labelLLR
ca2+	-137.03758239746094	-26.35646629333496	2	2025.0	0	2	#2 wound healing
drug delivery	258.95831298828125	285.2909851074219	3	2022.0	1	6	#6 controlled release
drug delivery	258.95831298828125	285.2909851074219	3	2023.0	1	6	#6 controlled release
drug delivery	258.95831298828125	285.2909851074219	2	2025.0	1	6	#6 controlled release
mechanisms	325.7770690917969	142.99903869628906	11	2021.0	2	4	#4 association
mechanisms	325.7770690917969	142.99903869628906	8	2022.0	2	4	#4 association
mechanisms	325.7770690917969	142.99903869628906	5	2023.0	2	4	#4 association
mechanisms	325.7770690917969	142.99903869628906	6	2024.0	2	4	#4 association
mechanisms	325.7770690917969	142.99903869628906	7	2025.0	2	4	#4 association
angiotensin ii	-120.65442657470703	10.150673866271973	2	2021.0	3	12	#12 bone remodeling
angiotensin ii	-120.65442657470703	10.150673866271973	3	2024.0	3	12	#12 bone remodeling
behavior	-144.82101440429688	99.58396911621094	2	2022.0	4	5	#5 oxidative stress
behavior	-144.82101440429688	99.58396911621094	3	2023.0	4	5	#5 oxidative stress
behavior	-144.82101440429688	99.58396911621094	3	2024.0	4	5	#5 oxidative stress
endothelial cell	213.62289428710938	-23.424461364746094	4	2021.0	5	3	#3 chronic inflammation
proteins	-109.1330337524414	148.77194213867188	3	2022.0	6	5	#5 oxidative stress
proteins	-109.1330337524414	148.77194213867188	3	2025.0	6	5	#5 oxidative stress
progenitor cells	295.8221740722656	-22.681886672973633	3	2021.0	7	3	#3 chronic inflammation
progenitor cells	295.8221740722656	-22.681886672973633	5	2022.0	7	3	#3 chronic inflammation
acupuncture	249.64663696289062	239.4706268310547	2	2024.0	8	8	#8 spinal cord injury
barrier enhancement	-257.97711181640625	202.98623657226562	2	2024.0	9	13	#13 neuroinflammation
gene expression	-71.1821060180664	-301.31317138671875	10	2021.0	10	1	#1 extracellular matrix
gene expression	-71.1821060180664	-301.31317138671875	12	2022.0	10	1	#1 extracellular matrix
gene expression	-71.1821060180664	-301.31317138671875	8	2023.0	10	1	#1 extracellular matrix
gene expression	-71.1821060180664	-301.31317138671875	9	2024.0	10	1	#1 extracellular matrix
gene expression	-71.1821060180664	-301.31317138671875	6	2025.0	10	1	#1 extracellular matrix
alzheimers disease	-58.7199821472168	-65.49122619628906	2	2022.0	11	5	#5 oxidative stress
alzheimers disease	-58.7199821472168	-65.49122619628906	2	2025.0	11	5	#5 oxidative stress
atherosclerosis	51.628849029541016	21.133432388305664	4	2021.0	12	3	#3 chronic inflammation
atherosclerosis	51.628849029541016	21.133432388305664	7	2022.0	12	3	#3 chronic inflammation
atherosclerosis	51.628849029541016	21.133432388305664	6	2023.0	12	3	#3 chronic inflammation
atherosclerosis	51.628849029541016	21.133432388305664	2	2025.0	12	3	#3 chronic inflammation
macrophage polarization	10.693971633911133	-49.97111129760742	4	2022.0	13	9	#9 macrophage polarization
macrophage polarization	10.693971633911133	-49.97111129760742	6	2023.0	13	9	#9 macrophage polarization
macrophage polarization	10.693971633911133	-49.97111129760742	4	2025.0	13	9	#9 macrophage polarization
pathogenesis	104.15140533447266	118.72359466552734	3	2022.0	14	5	#5 oxidative stress
pathogenesis	104.15140533447266	118.72359466552734	3	2023.0	14	5	#5 oxidative stress
pathogenesis	104.15140533447266	118.72359466552734	3	2024.0	14	5	#5 oxidative stress
drug release	57.14557647705078	60.14358901977539	2	2025.0	15	9	#9 macrophage polarization
roles	-156.8527069091797	66.67037200927734	3	2024.0	16	13	#13 neuroinflammation
gene	-29.19476318359375	131.0477752685547	3	2022.0	17	4	#4 association
gene	-29.19476318359375	131.0477752685547	3	2023.0	17	4	#4 association
repair	118.01251983642578	43.334232330322266	4	2023.0	18	4	#4 association
repair	118.01251983642578	43.334232330322266	5	2024.0	18	4	#4 association
electrical stimulation	310.62213134765625	194.8614501953125	3	2021.0	19	8	#8 spinal cord injury
electrical stimulation	310.62213134765625	194.8614501953125	3	2024.0	19	8	#8 spinal cord injury
cell signaling	-81.72369384765625	-146.8221893310547	2	2025.0	20	2	#2 wound healing
mechanical ventilation	119.2870101928711	182.9521484375	3	2021.0	21	7	#7 gut microbiota
mechanical ventilation	119.2870101928711	182.9521484375	3	2024.0	21	7	#7 gut microbiota
regeneration	-15.347047805786133	27.353397369384766	3	2023.0	22	8	#8 spinal cord injury
regeneration	-15.347047805786133	27.353397369384766	4	2024.0	22	8	#8 spinal cord injury
regeneration	-15.347047805786133	27.353397369384766	4	2025.0	22	8	#8 spinal cord injury
breast cancer	193.83201599121094	215.48184204101562	3	2023.0	23	6	#6 controlled release
breast cancer	193.83201599121094	215.48184204101562	2	2025.0	23	6	#6 controlled release
double network hydrogels	-178.31309509277344	37.06291961669922	2	2025.0	24	14	#14 ion channels
actin cytoskeleton	-68.62570190429688	45.334625244140625	2	2021.0	25	14	#14 ion channels
actin cytoskeleton	-68.62570190429688	45.334625244140625	3	2025.0	25	14	#14 ion channels
apoptosis	157.952880859375	-147.7935028076172	2	2021.0	26	11	#11 apoptosis
apoptosis	157.952880859375	-147.7935028076172	7	2022.0	26	11	#11 apoptosis
apoptosis	157.952880859375	-147.7935028076172	7	2023.0	26	11	#11 apoptosis
apoptosis	157.952880859375	-147.7935028076172	4	2024.0	26	11	#11 apoptosis
apoptosis	157.952880859375	-147.7935028076172	3	2025.0	26	11	#11 apoptosis
mechanical allodynia	-185.66812133789062	177.33981323242188	3	2022.0	27	5	#5 oxidative stress
flow	-35.409427642822266	-72.92467498779297	3	2021.0	28	2	#2 wound healing
flow	-35.409427642822266	-72.92467498779297	3	2023.0	28	2	#2 wound healing
flow	-35.409427642822266	-72.92467498779297	3	2025.0	28	2	#2 wound healing
bone marrow niche	80.04146575927734	-3.784515142440796	2	2022.0	29	12	#12 bone remodeling
receptor	-233.27883911132812	-246.49456787109375	5	2021.0	30	0	#0 t cells
receptor	-233.27883911132812	-246.49456787109375	5	2022.0	30	0	#0 t cells
receptor	-233.27883911132812	-246.49456787109375	4	2023.0	30	0	#0 t cells
receptor	-233.27883911132812	-246.49456787109375	5	2024.0	30	0	#0 t cells
tcr	-225.70675659179688	-96.19964599609375	3	2024.0	31	0	#0 t cells
antigen	-257.2518615722656	-222.7473907470703	2	2021.0	32	0	#0 t cells
blood	38.43088912963867	299.2448425292969	3	2024.0	33	10	#10 mechanical stress
atomic force microscopy	-25.83693504333496	-122.27452850341797	2	2024.0	34	0	#0 t cells
barrier function	116.45024108886719	256.52020263671875	3	2024.0	35	7	#7 gut microbiota
endothelial dysfunction	143.36825561523438	-14.091394424438477	3	2021.0	36	3	#3 chronic inflammation
endothelial dysfunction	143.36825561523438	-14.091394424438477	3	2023.0	36	3	#3 chronic inflammation
biomaterials	307.3438720703125	252.80905151367188	2	2023.0	37	6	#6 controlled release
bacteria	-287.00897216796875	177.33987426757812	2	2024.0	38	10	#10 mechanical stress
cardiovascular risk	-160.3894500732422	19.143115997314453	2	2023.0	39	4	#4 association
ion channels	10.119544982910156	34.794883728027344	3	2025.0	40	14	#14 ion channels
3d cell culture	39.03694534301758	36.13603210449219	2	2022.0	41	12	#12 bone remodeling
3d cell culture	39.03694534301758	36.13603210449219	2	2023.0	41	12	#12 bone remodeling
dynamics	-20.801462173461914	-52.8302001953125	3	2021.0	42	0	#0 t cells
dynamics	-20.801462173461914	-52.8302001953125	3	2023.0	42	0	#0 t cells
dynamics	-20.801462173461914	-52.8302001953125	3	2024.0	42	0	#0 t cells
double blind	56.790802001953125	157.8255615234375	3	2024.0	43	8	#8 spinal cord injury
cell	-66.36910247802734	91.6055908203125	3	2022.0	45	5	#5 oxidative stress
cell	-66.36910247802734	91.6055908203125	3	2023.0	45	5	#5 oxidative stress
immune	419.9935302734375	5.42375373840332	6	2021.0	46	3	#3 chronic inflammation
migration	-56.486114501953125	-143.0940704345703	6	2021.0	47	2	#2 wound healing
migration	-56.486114501953125	-143.0940704345703	6	2022.0	47	2	#2 wound healing
migration	-56.486114501953125	-143.0940704345703	5	2024.0	47	2	#2 wound healing
migration	-56.486114501953125	-143.0940704345703	3	2025.0	47	2	#2 wound healing
involvement	179.57460021972656	-225.07962036132812	3	2022.0	48	11	#11 apoptosis
supplementation	253.05003356933594	369.99267578125	3	2024.0	49	6	#6 controlled release
health	261.3154602050781	-93.54167938232422	3	2023.0	50	11	#11 apoptosis
health	261.3154602050781	-93.54167938232422	3	2024.0	50	11	#11 apoptosis
health	261.3154602050781	-93.54167938232422	2	2025.0	50	11	#11 apoptosis
irritable bowel syndrome	-5.735307693481445	495.45855712890625	4	2024.0	51	7	#7 gut microbiota
endoplasmic reticulum stress	-41.41612243652344	-39.50470733642578	3	2025.0	52	14	#14 ion channels
dorsal root ganglion	95.85609436035156	93.39449310302734	3	2021.0	53	14	#14 ion channels
dorsal root ganglion	95.85609436035156	93.39449310302734	3	2025.0	53	14	#14 ion channels
defect	33.82746124267578	92.09060668945312	2	2025.0	54	12	#12 bone remodeling
evolution	-49.83545684814453	-112.3014907836914	2	2025.0	55	2	#2 wound healing
cleavage	166.63230895996094	161.31283569335938	2	2023.0	56	7	#7 gut microbiota
natural killer cells	-279.67266845703125	-230.6882781982422	3	2022.0	57	0	#0 t cells
chondrocytes	-306.4707336425781	45.641502380371094	3	2021.0	58	9	#9 macrophage polarization
tissue	-20.29150390625	-20.66947364807129	5	2021.0	59	2	#2 wound healing
tissue	-20.29150390625	-20.66947364807129	5	2022.0	59	2	#2 wound healing
tissue	-20.29150390625	-20.66947364807129	4	2024.0	59	2	#2 wound healing
tissue	-20.29150390625	-20.66947364807129	3	2025.0	59	2	#2 wound healing
stromal cells	-2.0078203678131104	-171.6160888671875	3	2022.0	60	1	#1 extracellular matrix
stromal cells	-2.0078203678131104	-171.6160888671875	3	2024.0	60	1	#1 extracellular matrix
biology	-3.7452189922332764	53.52434539794922	2	2022.0	61	5	#5 oxidative stress
channels	-162.23529052734375	132.80421447753906	4	2024.0	62	10	#10 mechanical stress
adipose tissue	-31.501981735229492	-242.83865356445312	2	2022.0	63	1	#1 extracellular matrix
adipose tissue	-31.501981735229492	-242.83865356445312	2	2024.0	63	1	#1 extracellular matrix
skin	311.7469177246094	338.2444763183594	4	2023.0	64	6	#6 controlled release
acute lung injury	-255.96449279785156	-56.49454116821289	2	2022.0	65	5	#5 oxidative stress
acute lung injury	-255.96449279785156	-56.49454116821289	2	2023.0	65	5	#5 oxidative stress
pathophysiology	308.41510009765625	27.39145851135254	3	2021.0	66	3	#3 chronic inflammation
alpha catenin	85.24076080322266	-158.60736083984375	2	2022.0	67	1	#1 extracellular matrix
epigenetic regulation	-322.9053649902344	232.61940002441406	4	2024.0	68	13	#13 neuroinflammation
tight junctions	-53.330413818359375	-284.7708435058594	3	2023.0	69	1	#1 extracellular matrix
cd40 ligand	283.9429931640625	174.5392303466797	2	2023.0	70	6	#6 controlled release
mouse model	-2.5769174098968506	87.98243713378906	3	2025.0	71	14	#14 ion channels
cell migration	-133.5625	-84.3272933959961	4	2022.0	72	1	#1 extracellular matrix
cell migration	-133.5625	-84.3272933959961	2	2025.0	72	1	#1 extracellular matrix
immune response	210.6368408203125	313.3839111328125	5	2023.0	73	6	#6 controlled release
immune response	210.6368408203125	313.3839111328125	6	2024.0	73	6	#6 controlled release
immune response	210.6368408203125	313.3839111328125	3	2025.0	73	6	#6 controlled release
alpha	277.33599853515625	44.34101867675781	2	2021.0	74	3	#3 chronic inflammation
alpha	277.33599853515625	44.34101867675781	2	2023.0	74	3	#3 chronic inflammation
osteogenic differentiation	20.207210540771484	-143.36473083496094	4	2022.0	75	1	#1 extracellular matrix
osteogenic differentiation	20.207210540771484	-143.36473083496094	4	2024.0	75	1	#1 extracellular matrix
in vitro	124.79515075683594	-288.8346862792969	9	2021.0	76	2	#2 wound healing
in vitro	124.79515075683594	-288.8346862792969	4	2022.0	76	2	#2 wound healing
in vitro	124.79515075683594	-288.8346862792969	5	2023.0	76	2	#2 wound healing
in vitro	124.79515075683594	-288.8346862792969	8	2024.0	76	2	#2 wound healing
in vitro	124.79515075683594	-288.8346862792969	5	2025.0	76	2	#2 wound healing
ulcerative colitis	-23.151857376098633	344.3091125488281	3	2024.0	77	7	#7 gut microbiota
osteoarthritis	-259.8318786621094	104.30465698242188	4	2021.0	78	9	#9 macrophage polarization
osteoarthritis	-259.8318786621094	104.30465698242188	3	2024.0	78	9	#9 macrophage polarization
adenosine receptors	-245.3661346435547	-24.369571685791016	2	2021.0	79	9	#9 macrophage polarization
stem cells	-0.5790939927101135	-112.34037780761719	5	2021.0	80	2	#2 wound healing
stem cells	-0.5790939927101135	-112.34037780761719	5	2022.0	80	2	#2 wound healing
stem cells	-0.5790939927101135	-112.34037780761719	4	2024.0	80	2	#2 wound healing
stem cells	-0.5790939927101135	-112.34037780761719	3	2025.0	80	2	#2 wound healing
mechanical forces	211.1547393798828	275.70001220703125	5	2023.0	81	6	#6 controlled release
mechanical forces	211.1547393798828	275.70001220703125	3	2025.0	81	6	#6 controlled release
immune system	-72.09407043457031	-88.58759307861328	3	2024.0	82	2	#2 wound healing
immune system	-72.09407043457031	-88.58759307861328	3	2025.0	82	2	#2 wound healing
von willebrand factor	107.24935913085938	229.46568298339844	3	2023.0	83	7	#7 gut microbiota
collagen	-210.9983367919922	-62.18901443481445	2	2021.0	84	0	#0 t cells
nf-kappa b	-28.882848739624023	-148.1229705810547	3	2023.0	85	1	#1 extracellular matrix
degeneration	-84.42828369140625	142.84011840820312	2	2025.0	86	4	#4 association
inflammatory response	-36.72966384887695	7.2981696128845215	3	2021.0	87	12	#12 bone remodeling
inflammatory response	-36.72966384887695	7.2981696128845215	4	2023.0	87	12	#12 bone remodeling
inflammatory response	-36.72966384887695	7.2981696128845215	3	2024.0	87	12	#12 bone remodeling
bone	130.526611328125	-42.065895080566406	4	2022.0	88	3	#3 chronic inflammation
bone	130.526611328125	-42.065895080566406	2	2023.0	88	3	#3 chronic inflammation
bone	130.526611328125	-42.065895080566406	2	2024.0	88	3	#3 chronic inflammation
acute respiratory distress syndrome	-312.8173828125	-129.1317596435547	2	2022.0	89	5	#5 oxidative stress
focal adhesions	-306.3566589355469	-231.55259704589844	3	2022.0	90	0	#0 t cells
intermediate filaments	117.58238983154297	-253.9933624267578	3	2022.0	91	1	#1 extracellular matrix
gut microbiota	31.317228317260742	431.39581298828125	4	2024.0	92	7	#7 gut microbiota
proliferation	-149.9417266845703	-168.43431091308594	5	2021.0	93	0	#0 t cells
proliferation	-149.9417266845703	-168.43431091308594	3	2022.0	93	0	#0 t cells
proliferation	-149.9417266845703	-168.43431091308594	4	2023.0	93	0	#0 t cells
proliferation	-149.9417266845703	-168.43431091308594	6	2025.0	93	0	#0 t cells
innate immunity	87.26901245117188	-61.04756164550781	6	2022.0	94	12	#12 bone remodeling
adhesion	-152.6409912109375	-104.75437927246094	7	2021.0	95	0	#0 t cells
adhesion	-152.6409912109375	-104.75437927246094	3	2022.0	95	0	#0 t cells
adhesion	-152.6409912109375	-104.75437927246094	8	2023.0	95	0	#0 t cells
adhesion	-152.6409912109375	-104.75437927246094	2	2024.0	95	0	#0 t cells
adhesion	-152.6409912109375	-104.75437927246094	3	2025.0	95	0	#0 t cells
controlled release	301.372802734375	109.17672729492188	2	2021.0	96	3	#3 chronic inflammation
signaling pathway	186.43197631835938	8.882594108581543	6	2021.0	97	3	#3 chronic inflammation
signaling pathway	186.43197631835938	8.882594108581543	3	2024.0	97	3	#3 chronic inflammation
cancer	-87.68355560302734	8.763410568237305	3	2022.0	98	2	#2 wound healing
cancer	-87.68355560302734	8.763410568237305	3	2023.0	98	2	#2 wound healing
cancer	-87.68355560302734	8.763410568237305	6	2024.0	98	2	#2 wound healing
cancer	-87.68355560302734	8.763410568237305	4	2025.0	98	2	#2 wound healing
yap	43.31941223144531	-65.55821228027344	3	2021.0	99	9	#9 macrophage polarization
yap	43.31941223144531	-65.55821228027344	3	2025.0	99	9	#9 macrophage polarization
delivery	94.6766357421875	186.8297119140625	4	2025.0	100	6	#6 controlled release
coronary artery disease	-130.33096313476562	29.338712692260742	3	2021.0	101	4	#4 association
factor kappa b	116.32005310058594	74.55835723876953	3	2021.0	102	12	#12 bone remodeling
factor kappa b	116.32005310058594	74.55835723876953	3	2022.0	102	12	#12 bone remodeling
system	196.6454315185547	57.722930908203125	3	2023.0	103	7	#7 gut microbiota
target	-285.1628112792969	-136.6365966796875	3	2024.0	104	0	#0 t cells
vascular smooth muscle	434.8264465332031	102.0731430053711	3	2022.0	105	6	#6 controlled release
transforming growth factor	22.058048248291016	113.23289489746094	3	2023.0	106	4	#4 association
binding	-211.67660522460938	-7.9847187995910645	7	2021.0	107	0	#0 t cells
binding	-211.67660522460938	-7.9847187995910645	2	2022.0	107	0	#0 t cells
fibrosis	-197.355224609375	270.232421875	3	2021.0	108	14	#14 ion channels
fibrosis	-197.355224609375	270.232421875	3	2025.0	108	14	#14 ion channels
accumulation	-279.4256896972656	-73.78460693359375	2	2024.0	109	0	#0 t cells
accumulation	-279.4256896972656	-73.78460693359375	2	2025.0	109	0	#0 t cells
antioxidant	35.26555633544922	-348.7774353027344	2	2023.0	110	2	#2 wound healing
adhesion molecule 1	220.9193572998047	22.154396057128906	2	2021.0	111	3	#3 chronic inflammation
animal model	208.90914916992188	-223.27914428710938	2	2022.0	112	11	#11 apoptosis
forces	-88.5885009765625	-16.543968200683594	2	2025.0	113	2	#2 wound healing
stimulation	29.375844955444336	71.50952911376953	4	2021.0	114	4	#4 association
stimulation	29.375844955444336	71.50952911376953	3	2022.0	114	4	#4 association
stimulation	29.375844955444336	71.50952911376953	3	2023.0	114	4	#4 association
stimulation	29.375844955444336	71.50952911376953	3	2025.0	114	4	#4 association
risk	70.48477935791016	104.52315521240234	4	2023.0	115	3	#3 chronic inflammation
risk	70.48477935791016	104.52315521240234	5	2024.0	115	3	#3 chronic inflammation
yap/taz	23.80489730834961	-101.56600189208984	3	2021.0	116	9	#9 macrophage polarization
yap/taz	23.80489730834961	-101.56600189208984	3	2025.0	116	9	#9 macrophage polarization
pain	-63.57654571533203	143.37451171875	3	2022.0	117	10	#10 mechanical stress
pain	-63.57654571533203	143.37451171875	3	2024.0	117	10	#10 mechanical stress
bone resorption	188.25926208496094	-155.0352325439453	2	2021.0	118	12	#12 bone remodeling
children	-220.6500701904297	212.1120147705078	2	2021.0	119	13	#13 neuroinflammation
mice	326.21710205078125	-165.5885009765625	3	2021.0	120	11	#11 apoptosis
matrix	-129.4085235595703	-255.2076873779297	4	2024.0	121	1	#1 extracellular matrix
therapy	-116.04035186767578	129.00595092773438	3	2022.0	122	10	#10 mechanical stress
therapy	-116.04035186767578	129.00595092773438	3	2024.0	122	10	#10 mechanical stress
cell adhesion	177.1698455810547	-41.162960052490234	2	2021.0	123	3	#3 chronic inflammation
cell adhesion	177.1698455810547	-41.162960052490234	4	2024.0	123	3	#3 chronic inflammation
stiffness	-256.81494140625	-263.6706848144531	3	2025.0	124	0	#0 t cells
model	93.83696746826172	46.120182037353516	3	2021.0	125	13	#13 neuroinflammation
model	93.83696746826172	46.120182037353516	7	2022.0	125	13	#13 neuroinflammation
model	93.83696746826172	46.120182037353516	11	2023.0	125	13	#13 neuroinflammation
model	93.83696746826172	46.120182037353516	5	2024.0	125	13	#13 neuroinflammation
model	93.83696746826172	46.120182037353516	6	2025.0	125	13	#13 neuroinflammation
cytokine storm	214.133544921875	-62.68661117553711	3	2021.0	126	11	#11 apoptosis
cytokine storm	214.133544921875	-62.68661117553711	2	2023.0	126	11	#11 apoptosis
psoriatic arthritis	223.8192138671875	-197.04014587402344	3	2025.0	127	11	#11 apoptosis
mechanism	-397.5881042480469	-75.15032196044922	5	2023.0	128	0	#0 t cells
management	284.3318786621094	-218.77110290527344	3	2022.0	129	11	#11 apoptosis
3d printing	63.91302490234375	-88.46288299560547	2	2024.0	130	2	#2 wound healing
adults	28.214168548583984	225.62188720703125	2	2024.0	131	10	#10 mechanical stress
trigeminal ganglion	491.3468322753906	186.04391479492188	3	2021.0	132	4	#4 association
bone fracture healing	37.53682327270508	-214.38168334960938	2	2022.0	133	1	#1 extracellular matrix
metabolism	-358.0755310058594	-97.90229034423828	4	2024.0	134	0	#0 t cells
extracellular vesicles	53.55549240112305	-115.68534851074219	3	2023.0	135	2	#2 wound healing
extracellular vesicles	53.55549240112305	-115.68534851074219	5	2024.0	135	2	#2 wound healing
brain	370.81378173828125	53.22024917602539	2	2021.0	136	3	#3 chronic inflammation
brain	370.81378173828125	53.22024917602539	3	2023.0	136	3	#3 chronic inflammation
brain	370.81378173828125	53.22024917602539	3	2024.0	136	3	#3 chronic inflammation
visceral hypersensitivity	-46.3613166809082	542.9788208007812	3	2024.0	137	7	#7 gut microbiota
nucleus pulposus cells	19.189367294311523	-165.0024871826172	6	2023.0	138	11	#11 apoptosis
antibacterial	-215.60684204101562	161.9009552001953	2	2024.0	139	10	#10 mechanical stress
polarization	-123.135009765625	67.81327819824219	3	2022.0	140	5	#5 oxidative stress
polarization	-123.135009765625	67.81327819824219	5	2024.0	140	5	#5 oxidative stress
polarization	-123.135009765625	67.81327819824219	4	2025.0	140	5	#5 oxidative stress
infection	-71.31188201904297	-178.27088928222656	3	2025.0	141	2	#2 wound healing
neuropathic pain	163.69053649902344	123.4203109741211	10	2021.0	142	8	#8 spinal cord injury
neuropathic pain	163.69053649902344	123.4203109741211	7	2022.0	142	8	#8 spinal cord injury
neuropathic pain	163.69053649902344	123.4203109741211	7	2023.0	142	8	#8 spinal cord injury
neuropathic pain	163.69053649902344	123.4203109741211	8	2024.0	142	8	#8 spinal cord injury
sex differences	195.6546630859375	168.27162170410156	4	2023.0	143	4	#4 association
bacterial translocation	-182.0967254638672	-224.10134887695312	2	2021.0	144	0	#0 t cells
deficiency	105.33763885498047	304.9543151855469	2	2023.0	145	7	#7 gut microbiota
angiogenesis	215.46205139160156	81.27130889892578	2	2021.0	146	3	#3 chronic inflammation
angiogenesis	215.46205139160156	81.27130889892578	3	2022.0	146	3	#3 chronic inflammation
angiogenesis	215.46205139160156	81.27130889892578	3	2023.0	146	3	#3 chronic inflammation
angiogenesis	215.46205139160156	81.27130889892578	6	2024.0	146	3	#3 chronic inflammation
helicobacter pylori	-89.37698364257812	-112.88015747070312	2	2025.0	147	2	#2 wound healing
inhibition	229.76182556152344	-159.55709838867188	10	2021.0	148	11	#11 apoptosis
inhibition	229.76182556152344	-159.55709838867188	4	2022.0	148	11	#11 apoptosis
inhibition	229.76182556152344	-159.55709838867188	4	2023.0	148	11	#11 apoptosis
inhibition	229.76182556152344	-159.55709838867188	5	2024.0	148	11	#11 apoptosis
inhibition	229.76182556152344	-159.55709838867188	4	2025.0	148	11	#11 apoptosis
arthritis	253.4954833984375	-134.16514587402344	2	2021.0	149	11	#11 apoptosis
cytoskeleton	-257.2388610839844	-92.47117614746094	4	2022.0	150	0	#0 t cells
blood flow	136.95394897460938	23.552146911621094	2	2022.0	151	7	#7 gut microbiota
blood flow	136.95394897460938	23.552146911621094	2	2024.0	151	7	#7 gut microbiota
il-1 beta	-229.04885864257812	114.63532257080078	3	2024.0	152	10	#10 mechanical stress
disturbed flow	133.031494140625	149.71942138671875	4	2021.0	153	7	#7 gut microbiota
disturbed flow	133.031494140625	149.71942138671875	3	2024.0	153	7	#7 gut microbiota
expression	-399.9606018066406	-110.7665023803711	26	2021.0	154	0	#0 t cells
expression	-399.9606018066406	-110.7665023803711	21	2022.0	154	0	#0 t cells
expression	-399.9606018066406	-110.7665023803711	22	2023.0	154	0	#0 t cells
expression	-399.9606018066406	-110.7665023803711	26	2024.0	154	0	#0 t cells
expression	-399.9606018066406	-110.7665023803711	14	2025.0	154	0	#0 t cells
transcription factor	-143.14170837402344	-1.7699799537658691	3	2022.0	155	4	#4 association
down regulation	-57.7708740234375	198.0264892578125	4	2021.0	156	10	#10 mechanical stress
down regulation	-57.7708740234375	198.0264892578125	3	2024.0	156	10	#10 mechanical stress
dysfunction	174.1376953125	-74.54496765136719	4	2021.0	157	11	#11 apoptosis
dysfunction	174.1376953125	-74.54496765136719	4	2022.0	157	11	#11 apoptosis
dysfunction	174.1376953125	-74.54496765136719	3	2024.0	157	11	#11 apoptosis
dysfunction	174.1376953125	-74.54496765136719	2	2025.0	157	11	#11 apoptosis
mechanical force	55.95563507080078	83.77364349365234	4	2024.0	158	4	#4 association
mechanical force	55.95563507080078	83.77364349365234	3	2025.0	158	4	#4 association
macrophages	-227.0416717529297	343.66650390625	5	2022.0	159	14	#14 ion channels
macrophages	-227.0416717529297	343.66650390625	3	2023.0	159	14	#14 ion channels
macrophages	-227.0416717529297	343.66650390625	4	2024.0	159	14	#14 ion channels
macrophages	-227.0416717529297	343.66650390625	4	2025.0	159	14	#14 ion channels
suppression	97.17634582519531	-303.4797058105469	3	2021.0	160	8	#8 spinal cord injury
activation	-316.6059265136719	-99.52554321289062	22	2021.0	161	0	#0 t cells
activation	-316.6059265136719	-99.52554321289062	20	2022.0	161	0	#0 t cells
activation	-316.6059265136719	-99.52554321289062	14	2023.0	161	0	#0 t cells
activation	-316.6059265136719	-99.52554321289062	23	2024.0	161	0	#0 t cells
activation	-316.6059265136719	-99.52554321289062	14	2025.0	161	0	#0 t cells
fabrication	-24.259191513061523	-171.22984313964844	3	2025.0	162	2	#2 wound healing
substrate stiffness	-138.56382751464844	118.89646911621094	3	2022.0	163	5	#5 oxidative stress
scaffolds	-2.530003309249878	-90.91152954101562	6	2024.0	164	2	#2 wound healing
intestinal barrier	-25.88302993774414	415.1320495605469	5	2024.0	165	7	#7 gut microbiota
mechanotransduction	-63.51555633544922	171.48876953125	4	2021.0	166	10	#10 mechanical stress
mechanotransduction	-63.51555633544922	171.48876953125	3	2022.0	166	10	#10 mechanical stress
mechanotransduction	-63.51555633544922	171.48876953125	5	2023.0	166	10	#10 mechanical stress
mechanotransduction	-63.51555633544922	171.48876953125	3	2024.0	166	10	#10 mechanical stress
skeletal muscle	-64.46040344238281	-380.95587158203125	3	2022.0	167	1	#1 extracellular matrix
dendritic cells	-110.42220306396484	-278.30950927734375	3	2021.0	168	1	#1 extracellular matrix
inflammation	-87.7801284790039	193.43157958984375	15	2021.0	169	13	#13 neuroinflammation
inflammation	-87.7801284790039	193.43157958984375	10	2022.0	169	13	#13 neuroinflammation
inflammation	-87.7801284790039	193.43157958984375	8	2023.0	169	13	#13 neuroinflammation
inflammation	-87.7801284790039	193.43157958984375	18	2024.0	169	13	#13 neuroinflammation
inflammation	-87.7801284790039	193.43157958984375	9	2025.0	169	13	#13 neuroinflammation
t cells	-206.7994842529297	-201.6385955810547	3	2021.0	170	0	#0 t cells
t cells	-206.7994842529297	-201.6385955810547	5	2022.0	170	0	#0 t cells
t cells	-206.7994842529297	-201.6385955810547	3	2023.0	170	0	#0 t cells
t cells	-206.7994842529297	-201.6385955810547	5	2024.0	170	0	#0 t cells
t cells	-206.7994842529297	-201.6385955810547	4	2025.0	170	0	#0 t cells
aggrecan	372.6404113769531	-33.03682327270508	2	2021.0	171	3	#3 chronic inflammation
peripheral neuropathy	229.57693481445312	157.43914794921875	3	2021.0	172	8	#8 spinal cord injury
force	-197.80625915527344	-256.8627624511719	5	2021.0	173	0	#0 t cells
force	-197.80625915527344	-256.8627624511719	3	2022.0	173	0	#0 t cells
force	-197.80625915527344	-256.8627624511719	3	2024.0	173	0	#0 t cells
force	-197.80625915527344	-256.8627624511719	4	2025.0	173	0	#0 t cells
inflammatory pain	63.869564056396484	134.59474182128906	3	2022.0	174	13	#13 neuroinflammation
endothelial cells	-319.6614685058594	-51.63364028930664	3	2021.0	175	9	#9 macrophage polarization
endothelial cells	-319.6614685058594	-51.63364028930664	9	2022.0	175	9	#9 macrophage polarization
endothelial cells	-319.6614685058594	-51.63364028930664	8	2023.0	175	9	#9 macrophage polarization
endothelial cells	-319.6614685058594	-51.63364028930664	4	2024.0	175	9	#9 macrophage polarization
endothelial cells	-319.6614685058594	-51.63364028930664	4	2025.0	175	9	#9 macrophage polarization
injury	-172.37527465820312	153.73019409179688	7	2021.0	176	13	#13 neuroinflammation
injury	-172.37527465820312	153.73019409179688	5	2022.0	176	13	#13 neuroinflammation
injury	-172.37527465820312	153.73019409179688	3	2024.0	176	13	#13 neuroinflammation
hemodynamic shear stress	10.131449699401855	-340.68621826171875	3	2021.0	177	1	#1 extracellular matrix
mechanical stimulation	63.30588912963867	-134.982666015625	3	2023.0	178	9	#9 macrophage polarization
smooth muscle	-184.57801818847656	-363.8877868652344	3	2022.0	179	1	#1 extracellular matrix
toll like receptors	125.75576782226562	-219.61434936523438	3	2021.0	180	8	#8 spinal cord injury
toll like receptors	125.75576782226562	-219.61434936523438	3	2022.0	180	8	#8 spinal cord injury
shear stress	49.071815490722656	180.8126983642578	21	2021.0	181	7	#7 gut microbiota
shear stress	49.071815490722656	180.8126983642578	11	2022.0	181	7	#7 gut microbiota
shear stress	49.071815490722656	180.8126983642578	16	2023.0	181	7	#7 gut microbiota
shear stress	49.071815490722656	180.8126983642578	11	2024.0	181	7	#7 gut microbiota
shear stress	49.071815490722656	180.8126983642578	5	2025.0	181	7	#7 gut microbiota
mechanical regulation	72.81108093261719	-217.4700164794922	4	2022.0	182	2	#2 wound healing
actin	-235.06936645507812	-172.38568115234375	3	2021.0	183	0	#0 t cells
actin	-235.06936645507812	-172.38568115234375	2	2022.0	183	0	#0 t cells
spinal cord stimulation	157.999755859375	199.43255615234375	3	2024.0	184	8	#8 spinal cord injury
nitric oxide	350.534912109375	109.41388702392578	4	2021.0	185	6	#6 controlled release
nitric oxide	350.534912109375	109.41388702392578	4	2022.0	185	6	#6 controlled release
nitric oxide	350.534912109375	109.41388702392578	3	2023.0	185	6	#6 controlled release
mechanical property	-72.29444885253906	-132.05612182617188	7	2021.0	186	1	#1 extracellular matrix
mechanical property	-72.29444885253906	-132.05612182617188	3	2025.0	186	1	#1 extracellular matrix
heparan sulfate	283.6830749511719	-167.88516235351562	4	2021.0	187	8	#8 spinal cord injury
up regulation	108.92220306396484	-18.32212257385254	8	2021.0	188	8	#8 spinal cord injury
up regulation	108.92220306396484	-18.32212257385254	7	2022.0	188	8	#8 spinal cord injury
up regulation	108.92220306396484	-18.32212257385254	8	2023.0	188	8	#8 spinal cord injury
up regulation	108.92220306396484	-18.32212257385254	7	2024.0	188	8	#8 spinal cord injury
cells	-17.75090980529785	105.03744506835938	15	2021.0	189	10	#10 mechanical stress
cells	-17.75090980529785	105.03744506835938	12	2022.0	189	10	#10 mechanical stress
cells	-17.75090980529785	105.03744506835938	9	2023.0	189	10	#10 mechanical stress
cells	-17.75090980529785	105.03744506835938	15	2024.0	189	10	#10 mechanical stress
cells	-17.75090980529785	105.03744506835938	12	2025.0	189	10	#10 mechanical stress
women	-42.29021453857422	370.04718017578125	3	2024.0	190	10	#10 mechanical stress
focal adhesion kinase	162.82962036132812	-188.6217498779297	3	2021.0	191	12	#12 bone remodeling
microglia	163.61318969726562	45.87019729614258	3	2023.0	192	13	#13 neuroinflammation
articular cartilage	-48.358314514160156	68.69491577148438	2	2021.0	193	4	#4 association
articular cartilage	-48.358314514160156	68.69491577148438	2	2023.0	193	4	#4 association
articular cartilage	-48.358314514160156	68.69491577148438	2	2025.0	193	4	#4 association
chondrogenic differentiation	-170.19488525390625	-125.06873321533203	2	2023.0	194	9	#9 macrophage polarization
pathway	-210.02273559570312	-157.81529235839844	3	2021.0	195	5	#5 oxidative stress
pathway	-210.02273559570312	-157.81529235839844	7	2023.0	195	5	#5 oxidative stress
cardiac hypertrophy	554.33544921875	191.1543426513672	2	2021.0	196	4	#4 association
blood viscosity	-112.42489624023438	49.826141357421875	2	2023.0	197	4	#4 association
coronary heart disease	244.70970153808594	5.2846360206604	2	2021.0	198	3	#3 chronic inflammation
extracellular matrix	-3.8510708808898926	-147.4798583984375	9	2021.0	199	1	#1 extracellular matrix
extracellular matrix	-3.8510708808898926	-147.4798583984375	9	2022.0	199	1	#1 extracellular matrix
extracellular matrix	-3.8510708808898926	-147.4798583984375	6	2023.0	199	1	#1 extracellular matrix
extracellular matrix	-3.8510708808898926	-147.4798583984375	5	2024.0	199	1	#1 extracellular matrix
extracellular matrix	-3.8510708808898926	-147.4798583984375	7	2025.0	199	1	#1 extracellular matrix
tumor microenvironment	-289.0301513671875	-164.80494689941406	3	2024.0	200	0	#0 t cells
orthodontic tooth movement	64.41410064697266	-40.91328048706055	4	2022.0	201	2	#2 wound healing
orthodontic tooth movement	64.41410064697266	-40.91328048706055	3	2023.0	201	2	#2 wound healing
global burden	-254.4825439453125	307.0627136230469	2	2025.0	202	14	#14 ion channels
tgf beta	-193.73834228515625	62.584163665771484	3	2021.0	203	12	#12 bone remodeling
tgf beta	-193.73834228515625	62.584163665771484	6	2022.0	203	12	#12 bone remodeling
tgf beta	-193.73834228515625	62.584163665771484	4	2024.0	203	12	#12 bone remodeling
modulation	417.4436340332031	170.4241485595703	5	2021.0	204	4	#4 association
catch bonds	-96.92208862304688	-88.76424407958984	2	2021.0	205	0	#0 t cells
catch bonds	-96.92208862304688	-88.76424407958984	2	2023.0	205	0	#0 t cells
smooth muscle cells	21.212379455566406	-255.40310668945312	6	2021.0	206	1	#1 extracellular matrix
smooth muscle cells	21.212379455566406	-255.40310668945312	4	2023.0	206	1	#1 extracellular matrix
smooth muscle cells	21.212379455566406	-255.40310668945312	3	2024.0	206	1	#1 extracellular matrix
blood pressure	-155.17620849609375	-295.87298583984375	2	2021.0	207	1	#1 extracellular matrix
blood pressure	-155.17620849609375	-295.87298583984375	2	2022.0	207	1	#1 extracellular matrix
blood pressure	-155.17620849609375	-295.87298583984375	2	2023.0	207	1	#1 extracellular matrix
endocytosis	-135.39573669433594	174.73098754882812	2	2025.0	208	14	#14 ion channels
nf kappa b	42.23433303833008	-156.68948364257812	9	2021.0	209	1	#1 extracellular matrix
nf kappa b	42.23433303833008	-156.68948364257812	3	2022.0	209	1	#1 extracellular matrix
nf kappa b	42.23433303833008	-156.68948364257812	8	2023.0	209	1	#1 extracellular matrix
nf kappa b	42.23433303833008	-156.68948364257812	5	2024.0	209	1	#1 extracellular matrix
nf kappa b	42.23433303833008	-156.68948364257812	3	2025.0	209	1	#1 extracellular matrix
heart failure	-174.84942626953125	-33.797611236572266	3	2025.0	210	14	#14 ion channels
growth factor	-44.515777587890625	-91.91400146484375	6	2022.0	211	1	#1 extracellular matrix
growth factor	-44.515777587890625	-91.91400146484375	3	2023.0	211	1	#1 extracellular matrix
growth factor	-44.515777587890625	-91.91400146484375	2	2025.0	211	1	#1 extracellular matrix
tissue engineering	338.0915832519531	37.45471954345703	7	2021.0	212	3	#3 chronic inflammation
bone marrow	-93.36396026611328	-195.78604125976562	2	2021.0	213	1	#1 extracellular matrix
bone marrow	-93.36396026611328	-195.78604125976562	2	2022.0	213	1	#1 extracellular matrix
bone marrow	-93.36396026611328	-195.78604125976562	2	2023.0	213	1	#1 extracellular matrix
bone marrow	-93.36396026611328	-195.78604125976562	2	2024.0	213	1	#1 extracellular matrix
tnf alpha	109.47808837890625	9.030566215515137	3	2023.0	214	3	#3 chronic inflammation
immune regulation	-254.69711303710938	400.97869873046875	5	2024.0	215	14	#14 ion channels
cardiovascular disease	-66.3839111328125	-239.11923217773438	3	2022.0	216	1	#1 extracellular matrix
cardiovascular disease	-66.3839111328125	-239.11923217773438	2	2023.0	216	1	#1 extracellular matrix
axis	-391.59893798828125	-141.56094360351562	2	2025.0	217	0	#0 t cells
stress	158.42845153808594	-34.57490921020508	3	2021.0	218	13	#13 neuroinflammation
stress	158.42845153808594	-34.57490921020508	3	2022.0	218	13	#13 neuroinflammation
stress	158.42845153808594	-34.57490921020508	9	2023.0	218	13	#13 neuroinflammation
stress	158.42845153808594	-34.57490921020508	6	2024.0	218	13	#13 neuroinflammation
stress	158.42845153808594	-34.57490921020508	6	2025.0	218	13	#13 neuroinflammation
animal models	205.24562072753906	123.12179565429688	2	2023.0	219	4	#4 association
impact	-341.8936462402344	-22.448009490966797	3	2024.0	220	0	#0 t cells
hydrogels	159.82627868652344	352.1833190917969	2	2025.0	221	6	#6 controlled release
activated protein kinase	172.99903869628906	73.70093536376953	2	2021.0	222	3	#3 chronic inflammation
intervertebral disc degeneration	-17.02334213256836	-227.7442169189453	5	2023.0	223	11	#11 apoptosis
encapsulation	149.57427978515625	281.8460998535156	2	2025.0	224	6	#6 controlled release
endothelial glycocalyx	210.77496337890625	-137.22808837890625	4	2021.0	225	8	#8 spinal cord injury
contributes	-40.39567565917969	111.99958801269531	3	2021.0	226	13	#13 neuroinflammation
contributes	-40.39567565917969	111.99958801269531	5	2022.0	226	13	#13 neuroinflammation
contributes	-40.39567565917969	111.99958801269531	3	2024.0	226	13	#13 neuroinflammation
contributes	-40.39567565917969	111.99958801269531	3	2025.0	226	13	#13 neuroinflammation
oxidative stress	-188.72531127929688	-89.49313354492188	11	2021.0	227	5	#5 oxidative stress
oxidative stress	-188.72531127929688	-89.49313354492188	11	2022.0	227	5	#5 oxidative stress
oxidative stress	-188.72531127929688	-89.49313354492188	18	2023.0	227	5	#5 oxidative stress
oxidative stress	-188.72531127929688	-89.49313354492188	20	2024.0	227	5	#5 oxidative stress
oxidative stress	-188.72531127929688	-89.49313354492188	13	2025.0	227	5	#5 oxidative stress
muscle	-27.64312171936035	-306.62213134765625	4	2023.0	228	2	#2 wound healing
mechanical strain	132.0143585205078	-80.62297058105469	3	2022.0	229	3	#3 chronic inflammation
disease	-63.31184768676758	-23.915803909301758	4	2021.0	230	2	#2 wound healing
disease	-63.31184768676758	-23.915803909301758	4	2022.0	230	2	#2 wound healing
disease	-63.31184768676758	-23.915803909301758	6	2023.0	230	2	#2 wound healing
disease	-63.31184768676758	-23.915803909301758	3	2024.0	230	2	#2 wound healing
disease	-63.31184768676758	-23.915803909301758	4	2025.0	230	2	#2 wound healing
cholesterol efflux	-335.23907470703125	-117.09246063232422	2	2023.0	231	9	#9 macrophage polarization
nanoparticles	-357.20196533203125	-179.90475463867188	3	2024.0	232	0	#0 t cells
fluid shear stress	500.1378173828125	90.06040954589844	5	2022.0	233	6	#6 controlled release
differentiation	-374.37921142578125	67.76319122314453	8	2021.0	234	9	#9 macrophage polarization
differentiation	-374.37921142578125	67.76319122314453	6	2023.0	234	9	#9 macrophage polarization
differentiation	-374.37921142578125	67.76319122314453	7	2024.0	234	9	#9 macrophage polarization
differentiation	-374.37921142578125	67.76319122314453	12	2025.0	234	9	#9 macrophage polarization
bone regeneration	43.530399322509766	-24.38553237915039	2	2023.0	235	12	#12 bone remodeling
bone regeneration	43.530399322509766	-24.38553237915039	2	2024.0	235	12	#12 bone remodeling
bone regeneration	43.530399322509766	-24.38553237915039	3	2025.0	235	12	#12 bone remodeling
autophagy	-100.98296356201172	-58.94624328613281	4	2023.0	236	5	#5 oxidative stress
autophagy	-100.98296356201172	-58.94624328613281	2	2024.0	236	5	#5 oxidative stress
autophagy	-100.98296356201172	-58.94624328613281	3	2025.0	236	5	#5 oxidative stress
cancer cells	-251.81527709960938	-125.10928344726562	3	2023.0	237	9	#9 macrophage polarization
physiology	-16.601980209350586	185.91748046875	3	2023.0	238	10	#10 mechanical stress
heat stress	-101.92278289794922	-372.0523986816406	2	2025.0	239	1	#1 extracellular matrix
mesenchymal stem cells	-110.49237823486328	-72.22599029541016	3	2021.0	240	9	#9 macrophage polarization
mesenchymal stem cells	-110.49237823486328	-72.22599029541016	7	2022.0	240	9	#9 macrophage polarization
mesenchymal stem cells	-110.49237823486328	-72.22599029541016	10	2023.0	240	9	#9 macrophage polarization
mesenchymal stem cells	-110.49237823486328	-72.22599029541016	9	2024.0	240	9	#9 macrophage polarization
mesenchymal stem cells	-110.49237823486328	-72.22599029541016	4	2025.0	240	9	#9 macrophage polarization
association	-62.23662185668945	23.92897605895996	2	2021.0	241	4	#4 association
association	-62.23662185668945	23.92897605895996	3	2022.0	241	4	#4 association
association	-62.23662185668945	23.92897605895996	7	2023.0	241	4	#4 association
association	-62.23662185668945	23.92897605895996	2	2025.0	241	4	#4 association
transcription factors	-55.37843704223633	225.4677276611328	3	2023.0	242	4	#4 association
e cadherin	111.86892700195312	-195.47911071777344	3	2022.0	243	1	#1 extracellular matrix
analgesia	142.2626190185547	106.77180480957031	2	2023.0	244	4	#4 association
diabetes mellitus	18.506088256835938	171.80584716796875	2	2025.0	245	12	#12 bone remodeling
bone remodeling	122.55780792236328	-121.97450256347656	2	2021.0	246	12	#12 bone remodeling
bone remodeling	122.55780792236328	-121.97450256347656	2	2022.0	246	12	#12 bone remodeling
bone remodeling	122.55780792236328	-121.97450256347656	3	2023.0	246	12	#12 bone remodeling
adherens junctions	43.5493278503418	-243.9232177734375	3	2022.0	247	1	#1 extracellular matrix
adherens junctions	43.5493278503418	-243.9232177734375	2	2023.0	247	1	#1 extracellular matrix
intervertebral disc	-37.78589630126953	-189.31361389160156	3	2023.0	248	11	#11 apoptosis
kinase	-226.01510620117188	25.528963088989258	3	2022.0	249	5	#5 oxidative stress
hyperalgesia	-158.84747314453125	194.83946228027344	3	2022.0	250	5	#5 oxidative stress
channel	-0.030830401927232742	-37.6358757019043	2	2023.0	251	4	#4 association
channel	-0.030830401927232742	-37.6358757019043	2	2025.0	251	4	#4 association
spinal cord injury	83.35359954833984	71.28978729248047	3	2024.0	252	8	#8 spinal cord injury
spinal cord injury	83.35359954833984	71.28978729248047	4	2025.0	252	8	#8 spinal cord injury
release	227.38893127441406	-82.89198303222656	3	2022.0	253	13	#13 neuroinflammation
growth performance	214.95980834960938	384.15081787109375	4	2024.0	254	6	#6 controlled release
growth	-90.53209686279297	-228.8784637451172	5	2021.0	255	2	#2 wound healing
growth	-90.53209686279297	-228.8784637451172	8	2023.0	255	2	#2 wound healing
growth	-90.53209686279297	-228.8784637451172	7	2024.0	255	2	#2 wound healing
growth	-90.53209686279297	-228.8784637451172	5	2025.0	255	2	#2 wound healing
strain	259.17913818359375	198.4591064453125	3	2023.0	256	6	#6 controlled release
strain	259.17913818359375	198.4591064453125	3	2025.0	256	6	#6 controlled release
low density lipoprotein	-96.27450561523438	-166.06007385253906	3	2024.0	257	5	#5 oxidative stress
cell death	326.8510437011719	80.10185241699219	2	2021.0	258	3	#3 chronic inflammation
adhesion molecules	90.1257553100586	-95.63554382324219	2	2022.0	259	1	#1 extracellular matrix
acute myeloid leukemia	-8.201169967651367	-207.8345489501953	2	2024.0	260	1	#1 extracellular matrix
matrix metalloproteinases	-42.93452835083008	-330.0786437988281	4	2021.0	261	1	#1 extracellular matrix
matrix metalloproteinases	-42.93452835083008	-330.0786437988281	3	2022.0	261	1	#1 extracellular matrix
immune cells	-275.4781799316406	-285.8509521484375	3	2022.0	262	0	#0 t cells
protein	8.14424991607666	272.9131774902344	5	2021.0	263	7	#7 gut microbiota
protein	8.14424991607666	272.9131774902344	5	2022.0	263	7	#7 gut microbiota
protein	8.14424991607666	272.9131774902344	4	2023.0	263	7	#7 gut microbiota
protein	8.14424991607666	272.9131774902344	6	2024.0	263	7	#7 gut microbiota
cardiac surgery	256.90093994140625	-50.39154052734375	2	2021.0	264	3	#3 chronic inflammation
mechanical stress	-215.51016235351562	47.26609802246094	5	2021.0	265	10	#10 mechanical stress
mechanical stress	-215.51016235351562	47.26609802246094	7	2024.0	265	10	#10 mechanical stress
mechanical stress	-215.51016235351562	47.26609802246094	3	2025.0	265	10	#10 mechanical stress
responses	-120.028076171875	-177.01251220703125	6	2021.0	266	2	#2 wound healing
responses	-120.028076171875	-177.01251220703125	5	2022.0	266	2	#2 wound healing
responses	-120.028076171875	-177.01251220703125	6	2023.0	266	2	#2 wound healing
responses	-120.028076171875	-177.01251220703125	3	2025.0	266	2	#2 wound healing
porphyromonas gingivalis	191.15530395507812	-117.0252914428711	3	2021.0	267	12	#12 bone remodeling
phosphorylation	289.0041809082031	137.0297393798828	3	2023.0	268	3	#3 chronic inflammation
nitric oxide synthase	111.16154479980469	-101.9134292602539	5	2021.0	269	8	#8 spinal cord injury
nitric oxide synthase	111.16154479980469	-101.9134292602539	7	2022.0	269	8	#8 spinal cord injury
induction	-157.8973846435547	-247.9422149658203	3	2022.0	270	2	#2 wound healing
spinal cord	-98.30908203125	106.22840118408203	3	2022.0	271	13	#13 neuroinflammation
central sensitization	278.5927734375	85.2244873046875	2	2021.0	272	3	#3 chronic inflammation
cancer treatment	-116.7767562866211	-121.89527130126953	2	2025.0	273	2	#2 wound healing
in vivo	-74.8918685913086	-43.47331237792969	5	2021.0	274	4	#4 association
in vivo	-74.8918685913086	-43.47331237792969	4	2023.0	274	4	#4 association
in vivo	-74.8918685913086	-43.47331237792969	3	2024.0	274	4	#4 association
depression	297.1595458984375	296.500732421875	4	2024.0	275	8	#8 spinal cord injury
bone mineral density	-54.29619216918945	294.3146057128906	2	2024.0	276	10	#10 mechanical stress
nlrp3 inflammasome	254.10519409179688	66.2486801147461	4	2021.0	277	3	#3 chronic inflammation
beta catenin	67.52394104003906	-185.87184143066406	2	2022.0	278	1	#1 extracellular matrix
beta catenin	67.52394104003906	-185.87184143066406	3	2023.0	278	1	#1 extracellular matrix
chain fatty acids	79.71688079833984	356.59832763671875	3	2024.0	279	7	#7 gut microbiota
hippo pathway	84.93421173095703	-124.91638946533203	3	2021.0	280	9	#9 macrophage polarization
inflammatory cytokines	357.2700500488281	175.6485137939453	3	2023.0	281	3	#3 chronic inflammation
bone formation	14.507808685302734	-67.35179138183594	2	2023.0	282	2	#2 wound healing
bone formation	14.507808685302734	-67.35179138183594	2	2024.0	282	2	#2 wound healing
wound healing	15.847818374633789	-278.6914978027344	4	2023.0	283	2	#2 wound healing
wound healing	15.847818374633789	-278.6914978027344	3	2025.0	283	2	#2 wound healing
regulatory t cells	31.052942276000977	-307.761962890625	3	2021.0	284	8	#8 spinal cord injury
regulatory t cells	31.052942276000977	-307.761962890625	4	2022.0	284	8	#8 spinal cord injury
hydrogel	-212.50341796875	-129.85610961914062	2	2025.0	285	0	#0 t cells
