# Supplementary material for: Mechanical stress-mediated immune and inflammatory regulation: a bibliometric and visualization analysis of mechanoimmunology based on two databases
Source: Front Med (Lausanne). 2025 Nov 6;12:1698177. doi: 10.3389/fmed.2025.1698177 (PMC12631210; doi:10.3389/fmed.2025.1698177)
Supplement: Supplementary File S5 — WOSCC dataset. [file Data_Sheet_5.zip › dataset.txt]

FN Clarivate Analytics Web of Science
VR 1.0
PT J
AU Qiu, JY
   Kang, XT
   Liu, T
   Liu, J
   Liu, HS
   Zhao, XY
   Li, Y
   Liu, Q
   Nong, ZZ
   Wang, QW
   Liu, ZZ
AF Qiu, Jianyu
   Kang, Xitong
   Liu, Tao
   Liu, Jing
   Liu, Huansheng
   Zhao, Xiyang
   Li, Yong
   Liu, Qi
   Nong, Zhenzhen
   Wang, Qingwen
   Liu, Zhenzhen
TI A non-swellable, anisotropic hydrogel patch with superior mechanical
   stability for internal anti-adhesion via physical barrier and
   inflammation regulation
SO MATERIALS TODAY BIO
LA English
DT Article
DE Anti-adhesion hydrogel; Anti-swelling; Post-operative adhesion; Tissue
   pro-healing; Inflammatory regulation
ID DOUBLE-NETWORK HYDROGELS; CROSS-LINKING; STRENGTH; STRATEGY; HERNIA;
   TOUGH
AB Tension-free repair operation in clinic needs an implantable mesh to repair the internal soft-tissue defect. However, the clinical patches fail to simultaneously achieve anti-adhesion, anti-deformation and tissue prohealing. Herein, a high-performance anti-adhesion hydrogel patch is synthesized by one-step of directed freeze-casting technique via utilizing the FDA-approved poly (vinyl alcohol) (PVA) and carboxymethylcellulose nanofibril (CNF) as the network backbone without any chemical crosslinker. This fully physical crosslinked hydrogel exhibits remarkable mechanical performance because of the highly oriented microstructure and multiple hydrogen bonding, including the matching mechanical property with soft tissue, anti-tearing capability, the great 99 % retention of tensile stress and higher toughness after soaking at PBS for 7 days. And the extremely low swelling ratio of 5.9 % in PBS and combining the higher water-content is superior to other reported anti-swelling hydrogel. Importantly, besides as a robust physical barrier of this hydrogel patch, it also displays the excellent inflammatory regulation via capturing the positively charged proinflammatory cytokines because of the incorporation of the negatively charged CNF, synergistically promoting the remarkable anti-adhesion and tissue prohealing efficiency. By integrating the anti-adhesion, tissue pro-healing, long-lasting anti-deformation in vivo and excellent bio-compatibility, this hydrogel provides a great candidate of anti-adhesion patch for tension-free repair operations.
C1 [Liu, Zhenzhen] Guangzhou Med Univ, Affiliated Hosp 3, Sch Biomed Engn, Guangzhou 511436, Peoples R China.
   [Liu, Tao; Liu, Qi; Nong, Zhenzhen] South China Agr Univ, Coll Food Sci, Guangzhou 510642, Peoples R China.
   [Qiu, Jianyu; Kang, Xitong; Liu, Jing; Liu, Huansheng; Zhao, Xiyang; Li, Yong; Wang, Qingwen; Liu, Zhenzhen] South China Agr Univ, Inst Biomass Engn, Coll Mat & Energy, Guangzhou 510642, Peoples R China.
C3 Guangzhou Medical University; South China Agricultural University; South
   China Agricultural University
RP Liu, ZZ (corresponding author), Guangzhou Med Univ, Affiliated Hosp 3, Sch Biomed Engn, Guangzhou 511436, Peoples R China.; Liu, T (corresponding author), South China Agr Univ, Coll Food Sci, Guangzhou 510642, Peoples R China.
EM liuzz@gzhmu.edu.cn
RI ZHAO, YANLI/AAE-3100-2022; Liu, Tao/AAH-8711-2019
FU Guangdong Basic and Applied Basic Research Foundation [2025B1515020031,
   2023A1515012167]
FX This work was financially supported by the Guangdong Basic and Applied
   Basic Research Foundation (2025B1515020031, 2023A1515012167) .
CR An H, 2024, ADV MATER, V36, DOI 10.1002/adma.202310164
   Bao BK, 2023, NAT MATER, V22, P1253, DOI 10.1038/s41563-023-01648-4
   Cao JF, 2018, ADV FUNCT MATER, V28, DOI 10.1002/adfm.201800739
   Chen HG, 2025, ADV MATER, V37, DOI 10.1002/adma.202413373
   Cintron-Cruz JA, 2022, ADV MATER, V34, DOI 10.1002/adma.202205567
   Dellatolas I, 2023, ACS NANO, V17, P20939, DOI 10.1021/acsnano.3c00716
   Dong XY, 2022, ADV FUNCT MATER, V32, DOI 10.1002/adfm.202203610
   Fan CC, 2020, MATER HORIZ, V7, P1160, DOI 10.1039/c9mh01844a
   Feng L, 2021, ADV HEALTHC MATER, V10, DOI 10.1002/adhm.202100784
   Feng YB, 2021, ADV FUNCT MATER, V31, DOI 10.1002/adfm.202105264
   Gao JS, 2022, BIOACT MATER, V16, P27, DOI 10.1016/j.bioactmat.2022.02.015
   Gong JP, 2003, ADV MATER, V15, P1155, DOI 10.1002/adma.200304907
   Guo Q, 2020, CHEM MATER, V32, P6347, DOI 10.1021/acs.chemmater.0c00889
   Han JS, 2022, ACTA BIOMATER, V150, P199, DOI 10.1016/j.actbio.2022.07.028
   Hu HW, 2022, CARBOHYD POLYM, V291, DOI 10.1016/j.carbpol.2022.119577
   Jiang P, 2020, CHEM MATER, V32, P9983, DOI 10.1021/acs.chemmater.0c02941
   Kaufmann R, 2018, LANCET, V391, P860, DOI 10.1016/S0140-6736(18)30298-8
   Kong WQ, 2018, ADV MATER, V30, DOI 10.1002/adma.201801934
   Li SY, 2024, ADV HEALTHC MATER, V13, DOI 10.1002/adhm.202400089
   Li XY, 2021, SCI ADV, V7, DOI 10.1126/sciadv.abe8210
   Liang WW, 2022, ADV MATER, V34, DOI 10.1002/adma.202108992
   Liang XY, 2023, ADV MATER, V35, DOI 10.1002/adma.202207587
   Liang XY, 2021, ADV MATER, V33, DOI 10.1002/adma.202102011
   Liang YQ, 2024, NANO TODAY, V54, DOI 10.1016/j.nantod.2023.102105
   Liu J, 2022, ADV FUNCT MATER, V32, DOI 10.1002/adfm.202204686
   Liu J, 2021, CHEM ENG J, V426, DOI 10.1016/j.cej.2021.130722
   Liu X, 2021, CARBOHYD POLYM, V270, DOI 10.1016/j.carbpol.2021.118330
   Liu XZ, 2024, ACS NANO, DOI 10.1021/acsnano.4c02321
   Liu ZT, 2024, ADV FUNCT MATER, V34, DOI 10.1002/adfm.202315827
   Luo CH, 2020, MATER LETT, V280, DOI 10.1016/j.matlet.2020.128499
   Meng XH, 2022, ADV MATER, V34, DOI 10.1002/adma.202108243
   Molnár K, 2018, EXPRESS POLYM LETT, V12, P676, DOI 10.3144/expresspolymlett.2018.58
   Nonoyama T, 2020, ADV MATER, V32, DOI 10.1002/adma.201905878
   Peng X, 2022, ADV SCI, V9, DOI 10.1002/advs.202203890
   Ruiz-Esparza GU, 2021, NANO-MICRO LETT, V13, DOI 10.1007/s40820-021-00712-5
   Shin CS, 2021, ADV MATER, V33, DOI 10.1002/adma.202003778
   Su X, 2017, ACS APPL MATER INTER, V9, P22223, DOI 10.1021/acsami.7b05261
   Wang HY, 2023, ADV MATER, V35, DOI 10.1002/adma.202300394
   Wang Z, 2021, SCIENCE, V374, P193, DOI 10.1126/science.abg2689
   Xu LJ, 2020, ADV MATER, V32, DOI 10.1002/adma.202004579
   Yang JM, 2025, BIOACT MATER, V43, P32, DOI 10.1016/j.bioactmat.2024.09.014
   Yang YY, 2018, ADV MATER, V30, DOI 10.1002/adma.201707071
   Yin XY, 2021, ADV FUNCT MATER, V31, DOI 10.1002/adfm.202105614
   Yu HC, 2019, MACROMOLECULES, V52, P629, DOI 10.1021/acs.macromol.8b02269
   Yu J, 2021, ADV MATER, V33, DOI 10.1002/adma.202008395
   Yuan NX, 2016, ACS APPL MATER INTER, V8, P34034, DOI 10.1021/acsami.6b12243
   Zhang MY, 2023, ADV MATER, V35, DOI 10.1002/adma.202301551
   Zhang YX, 2019, ACS APPL POLYM MATER, V1, P701, DOI 10.1021/acsapm.8b00232
   Zhao YX, 2024, ADV HEALTHC MATER, V13, DOI 10.1002/adhm.202304489
NR 49
TC 0
Z9 0
U1 1
U2 1
PU ELSEVIER
PI AMSTERDAM
PA RADARWEG 29, 1043 NX AMSTERDAM, NETHERLANDS
SN 2590-0064
J9 MATER TODAY BIO
JI Mater. Today Bio
PD AUG
PY 2025
VL 33
AR 102017
DI 10.1016/j.mtbio.2025.102017
PG 13
WC Engineering, Biomedical; Materials Science, Biomaterials
WE Science Citation Index Expanded (SCI-EXPANDED)
SC Engineering; Materials Science
GA 4OJ8U
UT WOS:001522823300003
PM 40642287
DA 2025-08-07
ER

PT J
AU Nan, DN
   Praneetpong, N
   Bulanawichit, W
   Chantarangsu, S
   Everts, V
   Ferreira, JN
   Osathanon, T
   Limjeerajarus, CN
   Limjeerajarus, N
AF Nan, Daneeya Na
   Praneetpong, Natnicha
   Bulanawichit, Wajathip
   Chantarangsu, Soranun
   Everts, Vincent
   Ferreira, Joao N.
   Osathanon, Thanaphum
   Limjeerajarus, Chalida Nakalekha
   Limjeerajarus, Nuttapol
TI Biomechanical force-primed periodontal ligament stem cells exhibit a
   tolerance effect against bacterial inflammation
SO JOURNAL OF DENTISTRY
LA English
DT Article
DE Mechanical force; Biomechanic compressive force; Periodontal ligament
   stem cells; Inflammation; Toll-like receptor; Immunomodulation; Bone
   regeneration
ID CYTOKINE PRODUCTION; DIFFERENTIATION; PROLIFERATION; POLARIZATION;
   PROMOTES
AB Objective: As mechanosensory cells, periodontal ligament stem cells (PDLSCs) react to mechanical force through proliferative, immunomodulatory, and regenerative actions that promote bone deposition. This study aimed to investigate how biomechanical compressive forces modulate PDLSCs' self-tolerance to proinflammatory responses. Methods: PDLSCs were cultured and characterized using flow cytometry. Intermittent compressive force (ICF) was applied to the cells using a computerized-controlled apparatus, with a force of 1.5 g/cm2 at 0.23 Hz for 24 hours. TLR4 activation was induced using lipopolysaccharides (LPS) from P. gingivalis, in the presence or absence of ICF. Pathway inhibitors targeting TGF-beta receptor type 1, Rho kinase, and NF-kB were applied to investigate the signaling pathways. Pro-inflammatory cytokine levels were measured using qPCR and ELISA. Western blotting was performed to assess the protein expression of TLR4 and TGF-beta 1. Immunofluorescence staining was used to localize TLR4. Osteogenic differentiation and IDO enzymatic activity were assessed. Results: Our results showed that PDLSCs primed with ICF developed tolerance to self-inflammatory responses when exposed to LPS, as indicated by reduced levels of inflammatory factors such as interleukin (IL)-1 beta, IL-6, tumor necrosis factor (TNF)-alpha, and interferon (IFN)-gamma. This tolerance, specific to ICF-primed PDLSCs, was partially mediated by the NF-kB p65 signaling pathway. Additionally, ICF enhanced PDLSC immunosuppressive properties and restored osteogenic differentiation, which had been delayed by LPS/TLR4 activation. Notably, TLR4 responded directly to ICF stimulation. Conclusions: This study demonstrated that priming inflamed PDLSCs with biomechanical compressive force induces a tolerance effect against infection-induced inflammation, promoting bone regeneration. Clinical significance: This study underscores the critical role of tolerance mechanisms in maintaining PDLSCs homeostasis, highlights the intricate interplay between biomechanical forces and immune modulation, and provides new insights into manipulating stem cells and developing therapeutic strategies to enhance bone and tissue regeneration in immune-related disorders, particularly periodontal disease.
C1 [Nan, Daneeya Na; Praneetpong, Natnicha; Bulanawichit, Wajathip] Chulalongkorn Univ, Fac Dent, Div Res Affairs, Bangkok, Thailand.
   [Limjeerajarus, Chalida Nakalekha] Chulalongkorn Univ, Ctr Excellence Genom & Precis Dent, Bangkok, Thailand.
   [Limjeerajarus, Chalida Nakalekha] Chulalongkorn Univ, Fac Dent, Dept Physiol, Bangkok, Thailand.
   [Nan, Daneeya Na; Everts, Vincent; Osathanon, Thanaphum] Chulalongkorn Univ, Ctr Excellence Dent Stem Cell Biol, Bangkok, Thailand.
   [Nan, Daneeya Na; Everts, Vincent; Osathanon, Thanaphum] Chulalongkorn Univ, Fac Dent, Dept Anat, Bangkok, Thailand.
   [Chantarangsu, Soranun] Chulalongkorn Univ, Fac Dent, Dept Oral Pathol, Bangkok, Thailand.
   [Everts, Vincent] Univ Amsterdam, Fac Dent, Dept Oral Cell Biol, Amsterdam, Netherlands.
   [Everts, Vincent] Vrije Univ, Amsterdam, Netherlands.
   [Ferreira, Joao N.] Chulalongkorn Univ, Fac Dent, Ctr Excellence & Innovat Oral Hlth & Hlth Longev, Bangkok, Thailand.
   [Limjeerajarus, Nuttapol] Chulalongkorn Univ, Fac Dent, Off Acad Affairs, Bangkok, Thailand.
C3 Chulalongkorn University; Chulalongkorn University; Chulalongkorn
   University; Chulalongkorn University; Chulalongkorn University;
   Chulalongkorn University; University of Amsterdam; Vrije Universiteit
   Amsterdam; Chulalongkorn University; Chulalongkorn University
RP Limjeerajarus, CN (corresponding author), Chulalongkorn Univ, Fac Dent, Dept Physiol, Bangkok, Thailand.; Limjeerajarus, CN (corresponding author), Chulalongkorn Univ, Ctr Excellence Dent Stem Cell Biol, Fac Dent, Bangkok, Thailand.
EM Chalida.N@chula.ac.th
RI Limjeerajarus, Nuttapol/HHN-2113-2022; Limjeerajarus,
   Chalida/GRF-5678-2022; Ferreira, Joao/G-4015-2013
FU FDCU Postdoctoral Fellowship, Faculty of Dentistry, Chulalongkorn
   University; Faculty of Dentistry, Chulalongkorn University [DRF66003];
   National Research Council of Thailand Mid-career research grant;
   National Science, Research and Innovation Fund (NSRF) via the Program
   Management Unit for Human Resources & Institutional Development,
   Research and Innovation [B16F640118]
FX This study was supported by FDCU Postdoctoral Fellowship, Faculty of
   Dentistry, Chulalongkorn University (DN) . Faculty of Dentistry,
   Chulalongkorn University (DRF66003 to CNL) . This project is also
   supported by National Research Council of Thailand Mid-career research
   grant and the National Science, Research and Innovation Fund (NSRF) via
   the Program Management Unit for Human Resources & Institutional
   Development, Research and Innovation (B16F640118 to NL. and TO.) .
CR Albiero ML, 2015, J APPL ORAL SCI, V23, P145, DOI 10.1590/1678-775720140334
   Bachmann MF, 2001, J EXP MED, V193, pF47, DOI 10.1084/jem.193.12.F47
   Beniash E, 2019, NAT COMMUN, V10, DOI 10.1038/s41467-019-12185-7
   Bernardo ME, 2013, CELL STEM CELL, V13, P392, DOI 10.1016/j.stem.2013.09.006
   Chansaenroj J., 2024, Med. Rev.
   Ciccocioppo R, 2011, GUT, V60, P788, DOI 10.1136/gut.2010.214841
   Connick P, 2012, LANCET NEUROL, V11, P150, DOI 10.1016/S1474-4422(11)70305-2
   Cutler AJ, 2010, J IMMUNOL, V185, P6617, DOI 10.4049/jimmunol.1002239
   Dado D, 2012, REGEN MED, V7, P101, DOI [10.2217/RME.11.99, 10.2217/rme.11.99]
   Fujita H, 2012, CHEM IMMUNOL ALLERGY, V96, P30, DOI 10.1159/000331868
   Gao QY, 2023, BIOMED PHARMACOTHER, V162, DOI 10.1016/j.biopha.2023.114655
   GLICKMAN I, 1967, J DENT RES, V46, P53, DOI 10.1177/00220345670460014101
   Hu DL, 2023, TISSUE ENG PART B-RE, V29, P141, DOI [10.1089/ten.teb.2022.0052, 10.1089/ten.TEB.2022.0052]
   Kato H, 2014, ARCH ORAL BIOL, V59, P167, DOI 10.1016/j.archoralbio.2013.11.008
   Klincumhom N., 2016, Interface Oral Health Sci, V2016, P205
   Kucuksezer Umut C, 2020, Acta Med Acad, V49, P164, DOI 10.5644/ama2006-124.295
   Li CH, 2014, STEM CELL RES THER, V5, DOI 10.1186/scrt456
   Lin HY, 2023, CELL TISSUE BANK, V24, P45, DOI 10.1007/s10561-022-10010-y
   Liu C, 2013, CELL DEATH DIS, V4, DOI 10.1038/cddis.2013.161
   Manokawinchoke J, 2015, J DENT RES, V94, P983, DOI 10.1177/0022034515581372
   Mascharak S, 2022, ADV WOUND CARE, V11, P479, DOI 10.1089/wound.2021.0040
   Moresco EMY, 2011, CURR BIOL, V21, pR488, DOI 10.1016/j.cub.2011.05.039
   Nan DN, 2024, ORAL DIS, V30, P2570, DOI 10.1111/odi.14691
   Osathanon T, 2013, STEM CELLS DEV, V22, P1220, DOI 10.1089/scd.2012.0430
   Pietramaggiori G, 2007, ANN SURG, V246, P896, DOI 10.1097/SLA.0b013e3180caa47f
   Ren GW, 2008, CELL STEM CELL, V2, P141, DOI 10.1016/j.stem.2007.11.014
   Sawangmake C, 2014, BIOCHEM BIOPH RES CO, V452, P581, DOI 10.1016/j.bbrc.2014.08.121
   Shao LJ, 2013, PLOS ONE, V8, DOI 10.1371/journal.pone.0058391
   Shirjang S, 2017, CELL IMMUNOL, V315, P1, DOI 10.1016/j.cellimm.2016.12.005
   Sotiropoulou PA, 2006, STEM CELLS, V24, P74, DOI 10.1634/stemcells.2004-0359
   Spaggiari GM, 2008, BLOOD, V111, P1327, DOI 10.1182/blood-2007-02-074997
   Suh HN, 2024, BMC ORAL HEALTH, V24, DOI 10.1186/s12903-024-04167-z
   Suwittayarak R, 2022, INT J MOL SCI, V23, DOI 10.3390/ijms23137119
   Wang XM, 2012, CYTOKINE, V59, P3, DOI 10.1016/j.cyto.2012.03.027
   Waterman RS, 2010, PLOS ONE, V5, DOI 10.1371/journal.pone.0010088
   Xie JH, 2023, NEUROREPORT, V34, P834, DOI 10.1097/WNR.0000000000001961
   Yu BH, 2019, INT J MOL MED, V43, P2341, DOI 10.3892/ijmm.2019.4165
   Zhang QZ, 2010, STEM CELLS, V28, P1856, DOI 10.1002/stem.503
   Zhu WJ, 2015, STEM CELLS INT, V2015, DOI 10.1155/2015/972313
   Zhu YY, 2019, J PERIODONTOL, V90, P400, DOI 10.1002/JPER.18-0251
NR 40
TC 0
Z9 0
U1 3
U2 3
PU ELSEVIER SCI LTD
PI London
PA 125 London Wall, London, ENGLAND
SN 0300-5712
EI 1879-176X
J9 J DENT
JI J. Dent.
PD AUG
PY 2025
VL 159
AR 105820
DI 10.1016/j.jdent.2025.105820
PG 12
WC Dentistry, Oral Surgery & Medicine
WE Science Citation Index Expanded (SCI-EXPANDED)
SC Dentistry, Oral Surgery & Medicine
GA 3KP2K
UT WOS:001502585300002
PM 40381879
DA 2025-08-07
ER

PT J
AU Qooja, S
   Roberts, MJ
   Fakher, N
   Demashkieh, M
   Moorthy, A
   Bishop, NC
AF Qooja, Sepehr
   Roberts, Matthew J.
   Fakher, Nastaran
   Demashkieh, Mayada
   Moorthy, Arumugam
   Bishop, Nicolette C.
TI Is T-cell senescence associated with inflammatory arthritis and disease
   burden? A systematic review
SO SEMINARS IN ARTHRITIS AND RHEUMATISM
LA English
DT Article
DE CD4; CD8; T -lymphocytes; CD28; Rheumatoid arthritis; Axial
   spondyloarthritis; Psoriatic arthritis
ID LONGEVITY; APOPTOSIS; IMMUNITY; DEFECTS; DRIVES; CD28
AB Musculoskeletal and rheumatic diseases, such as rheumatoid arthritis (RA), axial spondyloarthritis (axSpA), and psoriatic arthritis (PsA), are prevalent and are increasingly common worldwide. The aetiology of these diseases varies; some are linked to mechanical stress (e.g., osteoarthritis), while others, like RA and axSpA, are associated with autoimmune processes. Despite their different origins, these conditions share a common feature in elevated inflammatory profiles compared to healthy populations. In autoimmune diseases, immune cells-particularly Tcells-are chronically activated, and the regulatory system is unable to control this. Chronic activation and proliferation often lead to a state known as cellular senescence. Senescent T-cells develop distinct characteristics, including resistance to apoptosis and the adoption of a pro-inflammatory senescence-associated secretory phenotype (SASP). This phenotype contributes to disease progression by driving the release of pro-inflammatory cytokines and elevating circulating levels of inflammatory markers. This systematic review summarises the results from 20 studies, out of 3203 that were initially picked up by the search phrase, to investigate whether levels of senescent T-cells are correlated with disease burden in the three mentioned conditions (RA, axSpA, and PsA). Our findings indicate that the level of senescent T-cells (T-helper CD4 cells and cytotoxic CD8 T-cells) is higher in patients when compared to healthy populations, and with their altered characteristics, these senescent cells could mechanistically contribute to disease progression, hence symptom burden. However, further investigation is needed in this field to show whether this increased level is associated with disease burden or not.
C1 [Qooja, Sepehr; Roberts, Matthew J.; Demashkieh, Mayada; Bishop, Nicolette C.] Loughborough Univ, Natl Ctr Sport & Exercise Med, Sch Sport Exercise & Hlth Sci, Loughborough, England.
   [Moorthy, Arumugam] Univ Leicester, Univ Hosp Leicester NHS Trust, Coll Life Sci, Dept Rheumatol, Leicester, England.
   [Fakher, Nastaran] Semmelweis Univ, Fac Med, H-1085 Budapest, Hungary.
C3 Loughborough University; University Hospitals of Leicester NHS Trust;
   University of Leicester; Semmelweis University
RP Bishop, NC (corresponding author), Loughborough Univ, Natl Ctr Sport & Exercise Med, Sch Sport Exercise & Hlth Sci, Loughborough, England.
EM n.c.bishop@lboro.ac.uk
RI Demashkieh, Mayada/ABB-4124-2020
FU National Institute of Health and Care Research (NIHR) Leicester
   Biomedical Research Centre (BRC)
FX This is a summary of independent research and supported by the National
   Institute of Health and Care Research (NIHR) Leicester Biomedical
   Research Centre (BRC). The views expressed are those of the authors and
   not necessarily those of the NIHR or the Department of Health and Social
   Care. No potential conflict of interest was reported by the authors.
CR Akbar AN, 2016, TRENDS IMMUNOL, V37, P866, DOI 10.1016/j.it.2016.09.002
   Akbar AN, 2011, NAT REV IMMUNOL, V11, P289, DOI 10.1038/nri2959
   Alabdulwahed RA, 2019, J BIOTECHNOL TECHNOL, V10, P76
   Almutairi K, 2021, RHEUMATOL INT, V41, P863, DOI 10.1007/s00296-020-04731-0
   [Anonymous], 2012, J Clin Basic Cardiol, V15, P2
   Bano Aalia, 2019, F1000Res, V8, DOI 10.12688/f1000research.17119.1
   Barbé-Tuana F, 2020, SEMIN IMMUNOPATHOL, V42, P545, DOI 10.1007/s00281-020-00806-z
   Broux B, 2012, TRENDS MOL MED, V18, P446, DOI 10.1016/j.molmed.2012.06.003
   Broux B, 2012, J AUTOIMMUN, V38, P10, DOI 10.1016/j.jaut.2011.11.006
   Dejaco C, 2010, RHEUMATOL INT, V30, P297, DOI 10.1007/s00296-009-0949-9
   Dell'accio F, 2010, EUR CELLS MATER, V20, P210
   Di Matteo A, 2023, LANCET, V402, P2019, DOI 10.1016/S0140-6736(23)01525-8
   Duan LH, 2019, J IMMUNOL RES, V2019, DOI 10.1155/2019/7403796
   Duftner C, 2003, ARTHRITIS RES THER, V5, pR292, DOI 10.1186/ar793
   Fessler J, 2018, FRONT IMMUNOL, V9, DOI 10.3389/fimmu.2018.00095
   Fletcher JM, 2005, J IMMUNOL, V175, P8218, DOI 10.4049/jimmunol.175.12.8218
   Gerli R, 2004, CIRCULATION, V109, P2744, DOI 10.1161/01.CIR.0000131450.66017.B3
   HAYFLICK L, 1965, EXP CELL RES, V37, P614, DOI 10.1016/0014-4827(65)90211-9
   Imberti L, 2015, J TRANSL MED, V13, DOI 10.1186/s12967-014-0363-2
   Jang S, 2022, INT J MOL SCI, V23, DOI 10.3390/ijms23020905
   Kumari R, 2021, FRONT CELL DEV BIOL, V09, DOI 10.3389/fcell.2021.645593
   Lacourt TE, 2018, FRONT BEHAV NEUROSCI, V12, DOI 10.3389/fnbeh.2018.00078
   Lanna A, 2017, NAT IMMUNOL, V18, P354, DOI 10.1038/ni.3665
   Lanna A, 2014, NAT IMMUNOL, V15, P965, DOI 10.1038/ni.2981
   Lee BW, 2023, INT J MOL SCI, V24, DOI 10.3390/ijms241411662
   Mankia K, 2016, ARTHRITIS RHEUMATOL, V68, P779, DOI 10.1002/art.39603
   Melis L, 2014, ANN RHEUM DIS, V73, P1223, DOI 10.1136/annrheumdis-2013-203881
   Monserrat J, 2019, CELLS-BASEL, V8, DOI 10.3390/cells8080871
   Mountz JD, 1997, IMMUNOL REV, V160, P19, DOI 10.1111/j.1600-065X.1997.tb01024.x
   Munn Z, 2014, AM J NURS, V114, P49, DOI 10.1097/01.NAJ.0000451683.66447.89
   Nikolich-Zugich J, 2017, GEROSCIENCE, V39, P245, DOI 10.1007/s11357-017-9984-8
   Passos JF, 2006, FREE RADICAL RES, V40, P1277, DOI 10.1080/10715760600917151
   Pawlik A, 2004, RHEUMATOL INT, V24, P351, DOI 10.1007/s00296-003-0374-4
   Pawlik A, 2003, ARTHRITIS RES THER, V5, pR210, DOI 10.1186/ar766
   Pereira BI, 2020, NAT IMMUNOL, V21, P684, DOI 10.1038/s41590-020-0643-3
   Petersen LE, 2019, CLIN RHEUMATOL, V38, P2909, DOI 10.1007/s10067-019-04615-0
   Petersen LE, 2015, NEUROIMMUNOMODULAT, V22, P130, DOI 10.1159/000358437
   Raffeiner B, 2005, ARTHRITIS RES THER, V7, pR1412, DOI 10.1186/ar1840
   Roberts MJ, 2024, RHEUMATOL ADV PRACT, V8, DOI 10.1093/rap/rkae062
   Rodriguez IJ, 2021, FRONT IMMUNOL, V11, DOI 10.3389/fimmu.2020.604591
   Sande MGHV, 2023, BEST PRACT RES CL RH, V37, DOI 10.1016/j.berh.2023.101897
   Schaible HG, 2014, ARTHRITIS RES THER, V16, DOI 10.1186/s13075-014-0470-8
   Schirmer M, 2002, ARTHRITIS RES, V4, P71, DOI 10.1186/ar386
   Seu KG, 2017, FRONT IMMUNOL, V8, DOI [10.3389/fimmu.2017.00300, 10.3389/fimmu.2017.01140]
   Sieper J, 2017, LANCET, V390, P73, DOI 10.1016/S0140-6736(16)31591-4
   Slaets H, 2024, AGING CELL, V23, DOI 10.1111/acel.14300
   Spaulding C, 1999, EXP GERONTOL, V34, P633, DOI 10.1016/S0531-5565(99)00033-9
   Stovall R, 2022, NAT REV RHEUMATOL, V18, P657, DOI 10.1038/s41584-022-00833-0
   Thewissen M, 2007, CLIN IMMUNOL, V123, P209, DOI 10.1016/j.clim.2007.01.005
   Tsui FWL, 2014, APPL CLIN GENET, V7, P105, DOI 10.2147/TACG.S37325
   Tu WJ, 2016, FRONT MICROBIOL, V7, DOI 10.3389/fmicb.2016.02111
   Vallejo AN, 2000, J IMMUNOL, V165, P6301, DOI 10.4049/jimmunol.165.11.6301
   Villanueva-Romero R, 2020, CELLS-BASEL, V9, DOI 10.3390/cells9122592
   Westhovens R, 2016, RMD OPEN, V2, DOI 10.1136/rmdopen-2016-000259
   Yamada H, 2007, CLIN IMMUNOL, V124, P328, DOI 10.1016/j.clim.2007.06.001
   Yano R, 2007, ACTA MED OKAYAMA, V61, P89
   Ye J, 2012, BLOOD, V120, P2021, DOI 10.1182/blood-2012-03-416040
   Zhang A, 2018, CURR OSTEOPOROS REP, V16, P603, DOI 10.1007/s11914-018-0473-5
   Zhang HM, 2021, FEBS J, V288, P7123, DOI 10.1111/febs.15770
   Zielinski MR, 2019, FRONT IMMUNOL, V10, DOI 10.3389/fimmu.2019.01827
   Zuhair M, 2019, REV MED VIROL, V29, DOI 10.1002/rmv.2034
NR 61
TC 0
Z9 0
U1 1
U2 1
PU W B SAUNDERS CO-ELSEVIER INC
PI PHILADELPHIA
PA 1600 JOHN F KENNEDY BOULEVARD, STE 1800, PHILADELPHIA, PA 19103-2899 USA
SN 0049-0172
EI 1532-866X
J9 SEMIN ARTHRITIS RHEU
JI Semin. Arthritis Rheum.
PD AUG
PY 2025
VL 73
AR 152757
DI 10.1016/j.semarthrit.2025.152757
PG 8
WC Rheumatology
WE Science Citation Index Expanded (SCI-EXPANDED)
SC Rheumatology
GA 3DS7K
UT WOS:001497898100001
PM 40393379
DA 2025-08-07
ER

PT J
AU Zhao, SP
   Sun, XS
   Zhao, N
   Zhang, HW
   Wang, GF
   Zhang, L
   Liu, YQ
   Yang, HT
   Li, JJ
   Zhou, J
   Gao, YH
AF Zhao, Shoupei
   Sun, Xinsheng
   Zhao, Na
   Zhang, Hongwei
   Wang, Gaofu
   Zhang, Lu
   Liu, Yuqing
   Yang, Haitong
   Li, Jianjie
   Zhou, Jia
   Gao, Yuhong
TI Fermented Chinese herbal medicines combined with probiotics promote
   growth of fattening lambs under heat stress by modulating rumen mucosal
   barrier functions
SO ANIMAL FEED SCIENCE AND TECHNOLOGY
LA English
DT Article
DE Heat stress; Chinese herbal medicines; Rumen fermentation; Mucosal
   barrier; Bacterial community
ID PRODUCTION PERFORMANCE; INTESTINAL BARRIER; IMMUNE FUNCTION; COWS; GUT;
   NUTRITION; CATTLE
AB Heat stress (HS) has caused substantial economic losses in the livestock industry, Chinese herbal medicines (CHMs) have been demonstrated significant potential in mitigating HS. The objective of this study was to evaluate the effects of dietary fermented Chinese herbal medicines (FCHM) on growth performance in fattening lambs under HS and rumen mucosal barrier including mechanical, chemical, immune, and microbial barriers. One hundred sixty 4-month-old male fattening lambs (northeast fine-wool sheep x small-tail Han sheep, initial weight of 37.17 +/- 0.44 kg) were randomly allocated into four groups. Each group included four replicates with 10 lambs per replicate, supplied with 0 % (control group), 0.5 %, 1.0 %, or 1.5 % FCHM in the diet. During the entire trial period of 90 days, temperature and humidity index in experimental shed averaged 72.73, under which lambs were suffering from HS. Average daily gain (ADG) showed an increase in the 1.0 % (P = 0.026) or 1.5 % (P = 0.003) FCHM group over the entire period, compared to the control, and dry matter intake in the 1.5 % group also increased (P = 0.009). From mechanical barrier in rumen mucosa, papilla length (All P < 0.001) and papilla surface area were greater in the 1.0 % or 1.5 % groups (P = 0.005 or P = 0.007) than that in control. The mRNA expression levels of the tight junction proteins (Claudin-1, Claudin-4, and Occludin) were up-regulated (P < 0.05) in all FCHM-supplemented groups. From chemical barrier, pH value in rumen fluid demonstrated an increase (P = 0.021) in the 1.0 % group, while acetic acid concentrations decreased (P < 0.05) in all FCHM groups, compared to control. From immune barrier, when FCHM was offered to lambs, secretory immunoglobulin A concentrations in rumen mucosa increased (P < 0.05), while mRNA expressions of interleukin-6 and Toll-like 4 receptor were down-regulated (P < 0.001). Also, serum interleukin-1 beta concentrations were lower (P < 0.001) in the 0.5 % or 1.0 % groups than control. For microbial barrier, diversity and abundance of rumen bacterial community were evaluated. Number of bacterial operational taxonomic units showed an increasing trend (P = 0.061) with FCHM. Moreover, relative abundance of Proteobacteria was increased (P = 0.010) by the 1.5 % FCHM, and the abundances of Prevotellaceae_UCG_003 was increased while Lachnospiraceae_NK3A20_group were decreased (all P < 0.05) by the 1.0 % FCHM. Furthermore, PICRUSt2 functional predictions for metabolic pathway suggest that FCHM supplements influenced carbohydrate, cofactor, and vitamin metabolism (P < 0.05). In summary, dietary FCHM supplements could improve rumen mucosal barrier, thereby alleviating HS in fattening lambs.
C1 [Zhao, Shoupei; Zhao, Na; Zhang, Lu; Liu, Yuqing; Yang, Haitong; Li, Jianjie; Gao, Yuhong] Hebei Agr Univ, Coll Anim Sci & Technol, Baoding 071001, Peoples R China.
   [Wang, Gaofu; Zhou, Jia] Chongqing Acad Anim Sci, Chongqing 402460, Peoples R China.
   [Sun, Xinsheng] Hebei Agr Univ, Coll Informat & Technol, Baoding 071001, Peoples R China.
   [Zhang, Hongwei] Chengde Acad Agr & Forestry Sci, Chengde 067000, Peoples R China.
   [Zhao, Shoupei] Sichuan Agr Univ, Inst Anim Nutr, Chengdu 611130, Peoples R China.
C3 Hebei Agricultural University; Chongqing Academy of Animal Sciences;
   Hebei Agricultural University; Sichuan Agricultural University
RP Gao, YH (corresponding author), Hebei Agr Univ, Coll Anim Sci & Technol, Baoding 071001, Peoples R China.; Zhou, J (corresponding author), Chongqing Acad Anim Sci, Chongqing 402460, Peoples R China.
EM 2023114011@stu.sicau.edu.cn; 2002444908@sohu.com; 94052406@qq.com;
   nkyzhanghongwei@126.com; Wanggaofs20031216@163.com; 15512071905@163.com;
   15832391785@163.com; 18831227720@163.com; 18830858605@163.com;
   jjzhouz@163.com; gyhsxs0209@126.com
RI ; Li, Jianjie/NKQ-0851-2025
OI Zhao, Shoupei/0000-0003-1356-8132; 
FU National Key Research and Development Program of Hebei Province
   [22326603D]
FX This study was supported by the National Key Research and Development
   Program of Hebei Province (grant no: 22326603D) .
CR Abdallah A, 2019, EVID-BASED COMPL ALT, V2019, DOI 10.1155/2019/8530961
   Ahluwalia B, 2017, SCAND J GASTROENTERO, V52, P1185, DOI 10.1080/00365521.2017.1349173
   [Anonymous], 1971, A Guide to Environmental Research on Animals
   [Anonymous], 2007, Nutrient Requirements of Small Ruminants: Sheep, Goats, Cervids, and New World Camelids
   Arshad MA, 2021, ANIM NUTR, V7, P883, DOI 10.1016/j.aninu.2021.03.004
   Ben Shabat SK, 2016, ISME J, V10, P2958, DOI 10.1038/ismej.2016.62
   Bermúdez-Humarán LG, 2019, NUTRIENTS, V11, DOI 10.3390/nu11040890
   Blacher E, 2019, NATURE, V572, P474, DOI 10.1038/s41586-019-1443-5
   Bruno RGS, 2009, ANIM FEED SCI TECH, V150, P175, DOI 10.1016/j.anifeedsci.2008.09.001
   Bu F, 2020, BIOMED PHARMACOTHER, V128, DOI 10.1016/j.biopha.2020.110352
   Burns JJ, 2010, TOXICOLOGY, V278, P140, DOI 10.1016/j.tox.2009.09.020
   Cai GF, 2021, FOOD FUNCT, V12, P9693, DOI [10.1039/D1FO01860D, 10.1039/d1fo01860d]
   Castillo-Lopez E, 2024, MICROBIOL SPECTR, V12, DOI 10.1128/spectrum.00944-24
   Chen J, 2020, ANIM SCI J, V91, DOI 10.1111/asj.13361
   Chen J, 2022, J ETHNOPHARMACOL, V283, DOI 10.1016/j.jep.2021.114648
   Chen XD, 2021, NPJ BIOFILMS MICROBI, V7, DOI 10.1038/s41522-021-00215-6
   Commission C.P., 2015, Chinese pharmacopoeia, V1, P191
   Elmhadi ME, 2022, ANIM NUTR, V10, DOI 10.1016/j.aninu.2021.12.008
   Eslamizad M, 2020, J DAIRY SCI, V103, P8601, DOI 10.3168/jds.2020-18417
   Fu R, 2022, FEBS J, V289, P7314, DOI 10.1111/febs.16174
   Gao WW, 2023, POULTRY SCI, V102, DOI 10.1016/j.psj.2022.101940
   Ghosh S, 2021, CELL MOL GASTROENTER, V11, P1463, DOI 10.1016/j.jcmgh.2021.02.007
   HOOVER WH, 1984, J ANIM SCI, V58, P692
   Izuddin WI, 2019, BMC VET RES, V15, DOI 10.1186/s12917-019-2064-9
   Jiang CX, 2021, ANIM FEED SCI TECH, V278, DOI 10.1016/j.anifeedsci.2021.115002
   Baida BEL, 2021, ANIM BIOTELEM, V9, DOI 10.1186/s40317-020-00225-9
   Li FK, 2018, TROP ANIM HEALTH PRO, V50, P1893, DOI 10.1007/s11250-018-1642-3
   Li H, 2024, BIOORG CHEM, V146, DOI 10.1016/j.bioorg.2024.107286
   Li Y, 2021, ANIM BIOSCI, V34, P1784, DOI 10.5713/ab.20.0527
   Liu HW, 2023, ANIM NUTR, V14, P383, DOI 10.1016/j.aninu.2023.05.009
   Lu D., 1999, Chin. J. Anim. Nutr., P1
   Matthews HD, 2022, SCIENCE, V376, P1404, DOI 10.1126/science.abo3378
   Mavrommatis A, 2025, ANIM FEED SCI TECH, V322, DOI 10.1016/j.anifeedsci.2025.116269
   Owens FN, 2016, RUMENOLOGY, P63, DOI 10.1007/978-3-319-30533-2_3
   Patra AK, 2021, J ANIM SCI TECHNOL, V63, P211, DOI 10.5187/jast.2021.e48
   Rhoads ML, 2009, J DAIRY SCI, V92, P1986, DOI 10.3168/jds.2008-1641
   Shan CH, 2018, J ANIM SCI, V96, P4444, DOI 10.1093/jas/sky270
   Slimen IB, 2019, LIVEST SCI, V229, P179, DOI 10.1016/j.livsci.2019.09.026
   Tang C, 2019, FOOD FUNCT, V10, P2290, DOI [10.1039/c8fo01946k, 10.1039/C8FO01946K]
   Thrune M, 2009, LIVEST SCI, V124, P261, DOI 10.1016/j.livsci.2009.02.007
   Ungerfeld EM, 2020, FRONT MICROBIOL, V11, DOI 10.3389/fmicb.2020.00589
   van Wettere WHEJ, 2021, J ANIM SCI BIOTECHNO, V12, DOI 10.1186/s40104-020-00537-z
   Wan XH, 2022, CARBOHYD POLYM, V276, DOI 10.1016/j.carbpol.2021.118739
   Wang HB, 2019, APPL MICROBIOL BIOT, V103, P4931, DOI 10.1007/s00253-019-09839-3
   Wang HF, 2024, ANIM DIS, V4, DOI 10.1186/s44149-024-00144-9
   Wang M., 2023, J. Ethnopharmacol.
   Wang XJ, 2021, ANIMAL, V15, DOI 10.1016/j.animal.2020.100061
   Wang X, 2017, ANIM FEED SCI TECH, V228, P59, DOI 10.1016/j.anifeedsci.2017.03.015
   Wu H, 2021, ANIMALS-BASEL, V11, DOI 10.3390/ani11092545
   Xia B, 2022, ANIM NUTR, V8, P289, DOI 10.1016/j.aninu.2021.05.012
   Xia GL, 2020, ANIMALS-BASEL, V10, DOI 10.3390/ani10010171
   Xiong B., 2018, Tables of feed composition and nutritive values in China, V29th, P81
   Xu LZ, 2025, J THERM BIOL, V127, DOI 10.1016/j.jtherbio.2025.104072
   Yuan C, 2025, ANIM FEED SCI TECH, V324, DOI 10.1016/j.anifeedsci.2025.116310
   Zhang XL, 2023, IMETA, V2, DOI 10.1002/imt2.93
   Zhang YZ, 2024, TRENDS FOOD SCI TECH, V148, DOI 10.1016/j.tifs.2024.104410
   Zhao CJ, 2023, MICROBIOME, V11, DOI 10.1186/s40168-023-01528-8
   Zhao CC, 2022, ANIM NUTR, V11, P201, DOI 10.1016/j.aninu.2022.07.014
   Zhao ZJ, 2020, APPL MICROBIOL BIOT, V104, P5273, DOI 10.1007/s00253-020-10633-9
   Zheng YH, 2022, J APPL MICROBIOL, V132, P2583, DOI 10.1111/jam.15392
   Zheng YH, 2020, ANIMALS-BASEL, V10, DOI 10.3390/ani10050893
   Zhong RZ, 2012, ANIM FEED SCI TECH, V174, P60, DOI 10.1016/j.anifeedsci.2012.02.013
   Zhou MY, 2024, PAK VET J, V44, P1255, DOI 10.29261/pakvetj/2024.265
   Zhou W, 2013, AM J CHINESE MED, V41, P743, DOI 10.1142/S0192415X1350050X
   Zhu Z, 2018, ANIM SCI J, V89, P661, DOI 10.1111/asj.12978
   Zhuang XN, 2021, BMC VET RES, V17, DOI 10.1186/s12917-021-03061-y
NR 66
TC 0
Z9 0
U1 2
U2 2
PU ELSEVIER
PI AMSTERDAM
PA RADARWEG 29, 1043 NX AMSTERDAM, NETHERLANDS
SN 0377-8401
EI 1873-2216
J9 ANIM FEED SCI TECH
JI Anim. Feed Sci. Technol.
PD AUG
PY 2025
VL 326
AR 116384
DI 10.1016/j.anifeedsci.2025.116384
PG 17
WC Agriculture, Dairy & Animal Science
WE Science Citation Index Expanded (SCI-EXPANDED)
SC Agriculture
GA 2ZY6I
UT WOS:001495337400001
DA 2025-08-07
ER

PT J
AU Chen, LR
   Zhou, SS
   Yang, JX
   Liu, XQ
AF Chen, Li Rong
   Zhou, Si Si
   Yang, Ji Xiang
   Liu, Xiao Qian
TI Effect of hypoxia on the mucus system and intragastric microecology in
   the gastrointestinal tract
SO MICROBIAL PATHOGENESIS
LA English
DT Article
DE Gastrointestinal disorders; Hypoxia; Intragastric microecology; Mucins;
   Mucus system
ID MUCIN GENE-EXPRESSION; GUT MICROBIOTA COMPOSITION; HELICOBACTER-PYLORI;
   INDUCIBLE FACTOR; GASTRIC-CANCER; BACTERIAL MICROBIOTA;
   MOLECULAR-MECHANISMS; BARRIER REGULATION; INTESTINAL MUCUS; KAPPA-B
AB Digestive diseases have a high incidence worldwide, with various geographic, age, and gender factors influencing the occurrence and development of the diseases. The main etiologic factors involve genetics, environment, lifestyle, and dietary habits. In a low-oxygen environment, however, the body's tissue cells activate hypoxiainducible factor (HIF), which produces different inflammatory mediators. Hypoxia impacts health at the molecular level by modulating cellular stress responses, metabolic pathways, and immune functions. It also alters gene expression and cellular behavior, thereby affecting gastrointestinal function. Under normal physiological conditions, the gastrointestinal mucus system serves as a crucial protective barrier, defending against mechanical injury, pathogenic invasion, and exposure to harmful chemicals. The integrity and functionality of this barrier are dependent on the synthesis and regulation of mucins and mucus, which are influenced by multiple factors. Additionally, the composition and diversity of the gastric microbiota are shaped by factors such as Helicobacter pylori infection, diet, and lifestyle. A balanced gastric microbiota supports gastrointestinal health and fortifies the mucus barrier. However, hypoxia can disrupt this equilibrium, leading to inflammation, alterations in the mucus layer, and destabilization of the gastric microbiota. Understanding the interplay between hypoxia, the mucus system, and the gastric microbiota is essential for identifying novel therapeutic strategies. Future research should elucidate the mechanisms through which hypoxia influences these systems and develop interventions to mitigate its adverse effects on gastrointestinal health. We examined the impact of hypoxia on the gastrointestinal mucus system and gastric microbiota, highlighting its implications for human health and potential therapeutic approaches.
C1 [Chen, Li Rong; Yang, Ji Xiang; Liu, Xiao Qian] Qinghai Univ, Xining 810001, Peoples R China.
   [Chen, Li Rong; Zhou, Si Si; Yang, Ji Xiang; Liu, Xiao Qian] Qinghai Univ, Affiliated Peoples Hosp, Xining 810001, Peoples R China.
   [Zhou, Si Si] Qinghai Prov Peoples Hosp, Dept Gastroenterol, Xining 810001, Peoples R China.
   [Zhou, Si Si] Qinghai Prov Clin Med Res Ctr Digest Dis, Xining 810001, Peoples R China.
C3 Qinghai University; Qinghai University
RP Zhou, SS (corresponding author), Qinghai Univ, Affiliated Peoples Hosp, Xining 810001, Peoples R China.
EM sisizhouqhdx@outlook.com
CR Afzaal M, 2022, FRONT MICROBIOL, V13, DOI 10.3389/fmicb.2022.999001
   Aggarwal N, 2023, CHEM REV, V123, P31, DOI 10.1021/acs.chemrev.2c00431
   Arnaud C, 2020, ARCH CARDIOVASC DIS, V113, P350, DOI 10.1016/j.acvd.2020.01.003
   Atuma C, 2001, AM J PHYSIOL-GASTR L, V280, pG922, DOI 10.1152/ajpgi.2001.280.5.G922
   Babu SD, 2006, MOL CANCER, V5, DOI 10.1186/1476-4598-5-10
   Bai RX, 2022, MOL CANCER, V21, DOI 10.1186/s12943-022-01645-2
   Barreau F, 2021, PART FIBRE TOXICOL, V18, DOI 10.1186/s12989-021-00421-2
   Battista S, 2021, INT J MOL SCI, V22, DOI 10.3390/ijms22136652
   Benjamin JL, 2012, INFLAMM BOWEL DIS, V18, P1092, DOI 10.1002/ibd.21864
   Bik EM, 2006, P NATL ACAD SCI USA, V103, P732, DOI 10.1073/pnas.0506655103
   Birchenough GMH, 2015, MUCOSAL IMMUNOL, V8, P712, DOI 10.1038/mi.2015.32
   Budda SA, 2016, J IMMUNOL, V197, P2646, DOI 10.4049/jimmunol.1600250
   Bühling A, 2001, ALIMENT PHARM THER, V15, P1445, DOI 10.1046/j.1365-2036.2001.01033.x
   Burtscher J, 2022, ANTIOXID REDOX SIGN, V37, P887, DOI 10.1089/ars.2021.0280
   Burtscher J, 2021, AGEING RES REV, V68, DOI 10.1016/j.arr.2021.101343
   Byrd JC, 2000, WORLD J GASTROENTERO, V6, P475
   Caballero-Franco C, 2007, AM J PHYSIOL-GASTR L, V292, pG315, DOI 10.1152/ajpgi.00265.2006
   Cai R, 2020, GUT MICROBES, V11, DOI 10.1080/19490976.2020.1735606
   Cani PD, 2022, NAT REV GASTRO HEPAT, V19, P625, DOI 10.1038/s41575-022-00631-9
   Cardenas PA, 2020, EUR J CLIN MICROBIOL, V39, P1365, DOI 10.1007/s10096-020-03854-3
   Chen LY, 2018, EBIOMEDICINE, V35, P87, DOI 10.1016/j.ebiom.2018.08.028
   Chen Z, 2023, SIGNAL TRANSDUCT TAR, V8, DOI 10.1038/s41392-023-01332-8
   Cheng J.F., 2023, Pharmacy Practice and Service, V41, P648
   Claesson MJ, 2012, NATURE, V488, P178, DOI 10.1038/nature11319
   Clarke SF, 2014, GUT, V63, P1913, DOI 10.1136/gutjnl-2013-306541
   Das NK, 2020, CELL METAB, V31, P115, DOI 10.1016/j.cmet.2019.10.005
   De Filippo C, 2010, P NATL ACAD SCI USA, V107, P14691, DOI 10.1073/pnas.1005963107
   de Vos WM, 2015, NPJ BIOFILMS MICROBI, V1, DOI 10.1038/npjbiofilms.2015.5
   Delgado S, 2013, MICROB ECOL, V65, P763, DOI 10.1007/s00248-013-0192-5
   Demouveaux B, 2019, SCI REP-UK, V9, DOI 10.1038/s41598-019-53547-x
   Dengler VL, 2014, CRIT REV BIOCHEM MOL, V49, P1, DOI 10.3109/10409238.2013.838205
   Di Luccia B, 2019, J EXP MED, V216, P2231, DOI 10.1084/jem.20180549
   Dicksved J, 2009, J MED MICROBIOL, V58, P509, DOI 10.1099/jmm.0.007302-0
   Du W.Q., 2023, Journal of the Medical College of the People's Liberation Army, V44, P933
   Dubois L, 2024, CELL HOST MICROBE, V32, DOI 10.1016/j.chom.2024.05.004
   Dudík B, 2020, ANTON LEEUW INT J G, V113, P1191, DOI 10.1007/s10482-020-01426-1
   Dvornikova KA, 2023, INT J MOL SCI, V24, DOI 10.3390/ijms24032425
   Dzhalilova DS, 2022, BIOCHEMISTRY-MOSCOW+, V87, P995, DOI 10.1134/S0006297922090115
   Ermund A, 2013, AM J PHYSIOL-GASTR L, V305, pG341, DOI 10.1152/ajpgi.00046.2013
   Eslami M, 2019, COMP IMMUNOL MICROB, V64, P99, DOI 10.1016/j.cimid.2019.02.010
   Espinoza JL, 2018, CANCER LETT, V414, P147, DOI 10.1016/j.canlet.2017.11.009
   Etienne-Mesmin L, 2019, FEMS MICROBIOL REV, V43, P457, DOI 10.1093/femsre/fuz013
   Fachi JL, 2019, CELL REP, V27, P750, DOI 10.1016/j.celrep.2019.03.054
   FitzGerald R., 2021, Methods Mol. Biol., V2283
   Freedberg DE, 2013, AM J GASTROENTEROL, V108, P1794, DOI 10.1038/ajg.2013.333
   Friedman GB, 1998, J CELL PHYSIOL, V176, P76, DOI 10.1002/(SICI)1097-4652(199807)176:1<76::AID-JCP9>3.3.CO;2-V
   Furuta GT, 2001, J EXP MED, V193, P1027, DOI 10.1084/jem.193.9.1027
   Glover LE, 2017, ANN AM THORAC SOC, V14, pS233, DOI 10.1513/AnnalsATS.201608-610MG
   Glover LE, 2013, P NATL ACAD SCI USA, V110, P19820, DOI 10.1073/pnas.1302840110
   Goderska K, 2018, APPL MICROBIOL BIOT, V102, P1, DOI 10.1007/s00253-017-8535-7
   Gonzalez FJ, 2018, NAT REV ENDOCRINOL, V15, P21, DOI 10.1038/s41574-018-0096-z
   Goralczyk-Binkowska A, 2022, INT J MOL SCI, V23, DOI 10.3390/ijms231911245
   Grenda A, 2022, AMB EXPRESS, V12, DOI 10.1186/s13568-022-01428-4
   Guleng B, 2012, MOL BIOL REP, V39, P4127, DOI 10.1007/s11033-011-1195-2
   Guo Y, 2020, GUT, V69, P1598, DOI 10.1136/gutjnl-2019-319696
   Guo YL, 2023, FRONT IMMUNOL, V14, DOI 10.3389/fimmu.2023.1171680
   Gustafsson JK, 2012, METHODS MOL BIOL, V842, P237, DOI 10.1007/978-1-61779-513-8_14
   Han JX, 2023, NAT MICROBIOL, V8, P919, DOI 10.1038/s41564-023-01363-5
   Hansson GC, 2019, J INTERN MED, V285, P479, DOI 10.1111/joim.12910
   Hansson GC, 2020, ANNU REV BIOCHEM, V89, P769, DOI [10.1146/annurev-biochem-011520-105053, 10.1146/annurev-biochem-011520105053]
   Hardy H, 2013, NUTRIENTS, V5, P1869, DOI 10.3390/nu5061869
   Hasain Z, 2020, FRONT CELL INFECT MI, V10, DOI 10.3389/fcimb.2020.00188
   He C, 2022, FRONT IMMUNOL, V13, DOI 10.3389/fimmu.2022.1033063
   Herath M, 2020, FRONT CELL INFECT MI, V10, DOI 10.3389/fcimb.2020.00248
   Higashiyama M, 2012, J LEUKOCYTE BIOL, V91, P901, DOI 10.1189/jlb.1011518
   Hoffmann W, 2020, INT J MOL SCI, V21, DOI 10.3390/ijms21124535
   Huxley RR, 2009, INT J CANCER, V125, P171, DOI 10.1002/ijc.24343
   Israël A, 2010, CSH PERSPECT BIOL, V2, DOI 10.1101/cshperspect.a000158
   Jacobson A, 2018, CELL HOST MICROBE, V24, P296, DOI 10.1016/j.chom.2018.07.002
   Jakobsson HE, 2010, PLOS ONE, V5, DOI 10.1371/journal.pone.0009836
   Jing XM, 2019, MOL CANCER, V18, DOI 10.1186/s12943-019-1089-9
   Johansson MEV, 2016, NAT REV IMMUNOL, V16, P639, DOI 10.1038/nri.2016.88
   Johansson MEV, 2013, NAT REV GASTRO HEPAT, V10, P352, DOI 10.1038/nrgastro.2013.35
   Johansson MEV, 2011, P NATL ACAD SCI USA, V108, P4659, DOI 10.1073/pnas.1006451107
   Jokela R, 2022, GUT MICROBES, V14, DOI 10.1080/19490976.2022.2095775
   Kamboj AK, 2017, MAYO CLIN PROC, V92, P599, DOI 10.1016/j.mayocp.2016.11.017
   Kang HM, 2008, J CLIN GASTROENTEROL, V42, P29, DOI 10.1097/MCG.0b013e3180653cb7
   Kang JS, 2023, PLOS BIOL, V21, DOI 10.1371/journal.pbio.3002192
   Karhausen J, 2004, J CLIN INVEST, V114, P1098, DOI 10.1172/JCI200421086
   Kelly Caleb J, 2012, J Epithel Biol Pharmacol, V5, P67, DOI 10.2174/1875044301205010067
   Kennedy KM, 2023, NATURE, V613, P639, DOI 10.1038/s41586-022-05546-8
   Kerber EL, 2020, INT J MOL SCI, V21, DOI 10.3390/ijms21228551
   Kierans SJ, 2021, J PHYSIOL-LONDON, V599, P23, DOI 10.1113/JP280572
   Kim H, 2003, ANN NY ACAD SCI, V1010, P90, DOI 10.1196/annals.1299.014
   Korbecki J, 2021, INT J MOL SCI, V22, DOI 10.3390/ijms221910701
   Korbecki J, 2021, INT J MOL SCI, V22, DOI 10.3390/ijms22020843
   Kumar T, 2020, FRONT CELL INFECT MI, V10, DOI 10.3389/fcimb.2020.00227
   Lakshminarayanan B, 2013, J MED MICROBIOL, V62, P457, DOI 10.1099/jmm.0.052258-0
   Li CQ, 2024, NAT COMMUN, V15, DOI 10.1038/s41467-024-52076-0
   Li XX, 2009, PLOS ONE, V4, DOI 10.1371/journal.pone.0007985
   Li ZF, 2022, CHEM-BIOL INTERACT, V351, DOI 10.1016/j.cbi.2021.109759
   Liu YL, 2021, FRONT CELL INFECT MI, V11, DOI 10.3389/fcimb.2021.728929
   Lock JY, 2018, ADV DRUG DELIVER REV, V124, P34, DOI 10.1016/j.addr.2017.11.001
   Lopez-Mejia A, 2025, IUBMB LIFE, V77, DOI 10.1002/iub.70007
   Lordan C, 2024, MICROBIOL MOL BIOL R, V88, DOI 10.1128/mmbr.00094-23
   Luis AS, 2023, CELL HOST MICROBE, V31, P1087, DOI 10.1016/j.chom.2023.05.026
   Luo Z, 2022, SIGNAL TRANSDUCT TAR, V7, DOI 10.1038/s41392-022-01080-1
   Maldonado-Contreras A, 2011, ISME J, V5, P574, DOI 10.1038/ismej.2010.149
   Mangin I, 2018, FEMS MICROBIOL ECOL, V94, DOI 10.1093/femsec/fiy177
   Margolis KG, 2021, GASTROENTEROLOGY, V160, P1486, DOI 10.1053/j.gastro.2020.10.066
   Masoud GN, 2015, ACTA PHARM SIN B, V5, P378, DOI 10.1016/j.apsb.2015.05.007
   Medeiros PHQS, 2019, GUT MICROBES, V10, P615, DOI 10.1080/19490976.2018.1564430
   Mera RM, 2018, GUT, V67, P1239, DOI 10.1136/gutjnl-2016-311685
   Mitchell S, 2016, WIRES SYST BIOL MED, V8, P227, DOI 10.1002/wsbm.1331
   Muenchau S, 2019, MOL CELL BIOL, V39, DOI 10.1128/MCB.00553-18
   Nia FF, 2023, BIOTECHNOL APPL BIOC, V70, P1941, DOI 10.1002/bab.2501
   Noto JM, 2023, GUT MICROBES, V15, DOI 10.1080/19490976.2023.2263936
   Oh B, 2016, HELICOBACTER, V21, P493, DOI 10.1111/hel.12306
   Oosterlinck B, 2023, MICROBIOME, V11, DOI 10.1186/s40168-023-01534-w
   Osaki T, 2012, MICROB PATHOGENESIS, V53, P12, DOI 10.1016/j.micpath.2012.03.008
   Paone P, 2020, GUT, V69, P2232, DOI 10.1136/gutjnl-2020-322260
   Parsons BN, 2017, PLOS PATHOG, V13, DOI 10.1371/journal.ppat.1006653
   Pelaseyed T, 2014, IMMUNOL REV, V260, P8, DOI 10.1111/imr.12182
   Perrais M, 2014, GASTRIC CANCER, V17, P235, DOI 10.1007/s10120-013-0267-5
   Pham K, 2022, J PHYSIOL-LONDON, V600, P4169, DOI 10.1113/JP282772
   Pral LP, 2021, TRENDS IMMUNOL, V42, P604, DOI 10.1016/j.it.2021.05.004
   Qannita RA, 2024, PHARMACEUTICALS-BASE, V17, DOI 10.3390/ph17020195
   Qiu P, 2022, FRONT CELL INFECT MI, V12, DOI 10.3389/fcimb.2022.733992
   Qureshi N, 2019, APPL MICROBIOL BIOT, V103, P1573, DOI 10.1007/s00253-018-09580-3
   Reed S, 2015, NUTRIENTS, V7, P9768, DOI 10.3390/nu7125497
   Rohwer N, 2019, ONCOGENE, V38, P5670, DOI 10.1038/s41388-019-0816-4
   Saez A, 2023, INT J MOL SCI, V24, DOI 10.3390/ijms24021526
   Schneider H, 2018, SCI REP-UK, V8, DOI 10.1038/s41598-018-24148-x
   Schödel J, 2019, NAT REV NEPHROL, V15, P641, DOI 10.1038/s41581-019-0182-z
   Scholz H, 2021, NAT REV NEPHROL, V17, P335, DOI 10.1038/s41581-021-00394-7
   Schutte Kerstin, 2019, Curr Treat Options Gastroenterol, V17, P619, DOI 10.1007/s11938-019-00245-2
   Shao Y, 2019, NATURE, V574, P117, DOI 10.1038/s41586-019-1560-1
   Shao YR, 2021, OXID MED CELL LONGEV, V2021, DOI 10.1155/2021/8893663
   Sheng YH, 2013, MUCOSAL IMMUNOL, V6, P557, DOI 10.1038/mi.2012.98
   Sicard JF, 2017, FRONT CELL INFECT MI, V7, DOI 10.3389/fcimb.2017.00387
   Singhal R, 2021, J CLIN INVEST, V131, DOI 10.1172/JCI143691
   Sun LB, 2023, MOLECULES, V28, DOI 10.3390/molecules28207033
   Sutovska H, 2022, INT J MOL SCI, V23, DOI 10.3390/ijms23052885
   Szabo S, 2007, ANN NY ACAD SCI, V1113, P238, DOI 10.1196/annals.1391.033
   Tang B, 2021, INFECT DIS THER, V10, P317, DOI 10.1007/s40121-020-00372-9
   Taylor CT, 2008, J PHYSIOL-LONDON, V586, P4055, DOI 10.1113/jphysiol.2008.157669
   Taylor CT, 2017, NAT REV IMMUNOL, V17, P774, DOI 10.1038/nri.2017.103
   Thim L, 2002, EUR J CLIN INVEST, V32, P519, DOI 10.1046/j.1365-2362.2002.01014.x
   Valenzuela-Valderrama M, 2019, CANCERS, V11, DOI 10.3390/cancers11060799
   Van Hul M, 2024, GUT, V73, P1893, DOI 10.1136/gutjnl-2024-333378
   Van Welden S, 2017, NAT REV GASTRO HEPAT, V14, P596, DOI 10.1038/nrgastro.2017.101
   Varbanova M, 2011, DIGEST DIS, V29, P562, DOI 10.1159/000332989
   Verdu EF, 2012, AM J GASTROENTEROL, V107, P981, DOI 10.1038/ajg.2012.65
   Vimal D, 2000, MOL CELL BIOCHEM, V204, P107, DOI 10.1023/A:1007015312036
   Voigt RM, 2014, PLOS ONE, V9, DOI 10.1371/journal.pone.0097500
   Volchenkov R, 2017, FRONT IMMUNOL, V8, DOI 10.3389/fimmu.2017.00698
   Walsh MD, 2013, MODERN PATHOL, V26, P1642, DOI 10.1038/modpathol.2013.101
   Wang J, 2023, CELL MOL IMMUNOL, V20, P158, DOI 10.1038/s41423-022-00963-1
   Weidemann A, 2008, CELL DEATH DIFFER, V15, P621, DOI 10.1038/cdd.2008.12
   Wigerup C, 2016, PHARMACOL THERAPEUT, V164, P152, DOI 10.1016/j.pharmthera.2016.04.009
   Xie LW, 2014, MOL CELL BIOL, V34, P3013, DOI 10.1128/MCB.00324-14
   Xu WT, 2022, FRONT CELL INFECT MI, V12, DOI 10.3389/fcimb.2022.938608
   Xu ZY, 2020, CANCER MANAG RES, V12, P3053, DOI 10.2147/CMAR.S222878
   Xue X, 2016, ONCOTARGET, V7, P11567, DOI 10.18632/oncotarget.7272
   Xue X, 2014, AM J PHYSIOL-GASTR L, V307, pG187, DOI 10.1152/ajpgi.00112.2014
   Yang CH, 2021, HELICOBACTER, V26, DOI 10.1111/hel.12856
   Yatsunenko T, 2012, NATURE, V486, P222, DOI 10.1038/nature11053
   Yin HG, 2022, J NIPPON MED SCH, V89, P316, DOI 10.1272/jnms.JNMS.2022_89-307
   Yuan XY, 2024, NAT REV DRUG DISCOV, V23, P175, DOI 10.1038/s41573-023-00848-6
   Zhang P, 2014, CELL REP, V6, P1110, DOI 10.1016/j.celrep.2014.02.011
   Zhang Q, 2021, MOL MED REP, V23, DOI 10.3892/mmr.2020.11655
   Zhernakova A, 2016, SCIENCE, V352, P565, DOI 10.1126/science.aad3369
   Zhou XF, 2018, MOL CANCER RES, V16, P124, DOI 10.1158/1541-7786.MCR-17-0256
   Zilberstein B, 2007, CLINICS, V62, P47
NR 164
TC 0
Z9 0
U1 2
U2 2
PU ACADEMIC PRESS LTD- ELSEVIER SCIENCE LTD
PI LONDON
PA 24-28 OVAL RD, LONDON NW1 7DX, ENGLAND
SN 0882-4010
EI 1096-1208
J9 MICROB PATHOGENESIS
JI Microb. Pathog.
PD AUG
PY 2025
VL 205
AR 107615
DI 10.1016/j.micpath.2025.107615
PG 13
WC Immunology; Microbiology
WE Science Citation Index Expanded (SCI-EXPANDED)
SC Immunology; Microbiology
GA 2ZO5N
UT WOS:001495070700002
PM 40355054
DA 2025-08-07
ER

PT J
AU Lee, CM
   Hussain, Q
   Chuang, KP
   Minh, H
AF Lee, Chien Ming
   Hussain, Qasim
   Chuang, Kuo Pin
   Minh, Hoang
TI Enhancement of Oral Mucosal Regeneration Using Human Exosomal Therapy in
   SD Rats
SO BIOMEDICINES
LA English
DT Article
DE human exosomes; oral tissue regeneration; epithelial development;
   inflammatory regulation; collagen architecture; SD rats; wound healing;
   regenerative therapeutics
ID NANOPARTICLE
AB Background/Objectives: Oral cavity wound recovery presents unique challenges due to constant moisture exposure and functional mechanical stresses. Nanoscale extracellular vesicles (exosomes) with regenerative properties offer promising therapeutic potential for tissue regeneration, contributing to improved health outcomes. This study evaluated human exosomal preparations in promoting oral mucosal regeneration. Methods: We established standardized full-thickness wounds in the buccal mucosa of SD rats and divided subjects into experimental (receiving 50 billion human exosomes) and control (receiving carrier solution only) groups. Comprehensive wound assessment occurred at predetermined intervals (days 0, 3, 7, and 10) through photographic documentation, histological examination, and quantitative measurement. Results: Exosomal-treated tissues demonstrated statistically significant acceleration in closure rates (p < 0.05), achieving 87.3% reduction by day 10 versus 64.1% in the controls. Microscopic analysis revealed superior epithelial development, reduced inflammatory infiltration, and enhanced collagen architectural organization in exosomal-treated specimens. Semi-quantitative evaluation confirmed consistently superior healing metrics in the experimental group across all assessment timepoints. Conclusions: These findings demonstrate that human exosome preparations significantly enhance oral mucosal regeneration in SD rats, suggesting potential clinical applications for accelerating recovery following oral surgical procedures.
C1 [Lee, Chien Ming] Kao Yi Anim Hosp, Chiayi 600, Taiwan.
   [Hussain, Qasim] Natl Pingtung Univ Sci & Technol, Dept Trop Agr & Int Cooperat, Pingtung 912, Taiwan.
   [Chuang, Kuo Pin] Natl Pingtung Univ Sci & Technol, Int Coll, Int Degree Program Anim Vaccine Technol, Neipu Township 912, Pingtung, Taiwan.
   [Chuang, Kuo Pin] Natl Pingtung Univ Sci & Technol, Grad Inst Anim Vaccine Technol, Coll Vet Med, Neipu Township 912, Pingtung, Taiwan.
   [Chuang, Kuo Pin] Kaohsiung Med Univ, Sch Med, Kaohsiung 807, Taiwan.
   [Chuang, Kuo Pin] Natl Pingtung Univ Sci & Technol, Compan Anim Res Ctr, Neipu Township 912, Pingtung, Taiwan.
   [Minh, Hoang] Vietnam Natl Univ Agr, Fac Vet Med, Dept Anat & Histol, Hanoi 100000, Vietnam.
C3 National Pingtung University Science & Technology; National Pingtung
   University Science & Technology; National Pingtung University Science &
   Technology; Kaohsiung Medical University; National Pingtung University
   Science & Technology; Vietnam National University of Agriculture (VNUA)
RP Chuang, KP (corresponding author), Natl Pingtung Univ Sci & Technol, Int Coll, Int Degree Program Anim Vaccine Technol, Neipu Township 912, Pingtung, Taiwan.; Chuang, KP (corresponding author), Natl Pingtung Univ Sci & Technol, Grad Inst Anim Vaccine Technol, Coll Vet Med, Neipu Township 912, Pingtung, Taiwan.; Chuang, KP (corresponding author), Kaohsiung Med Univ, Sch Med, Kaohsiung 807, Taiwan.; Chuang, KP (corresponding author), Natl Pingtung Univ Sci & Technol, Compan Anim Res Ctr, Neipu Township 912, Pingtung, Taiwan.; Minh, H (corresponding author), Vietnam Natl Univ Agr, Fac Vet Med, Dept Anat & Histol, Hanoi 100000, Vietnam.
EM chase6383396@gmail.com; m11322352@st.npust.edu.tw;
   kpchuang@mail.npust.edu.tw; kira2108.hua@gmail.com
CR Chen LW, 2008, PLOS ONE, V3, DOI 10.1371/journal.pone.0001886
   Chen Y., 2022, Stem Cell Rev. Rep, V18, P1532
   Dragovic RA, 2011, NANOMED-NANOTECHNOL, V7, P780, DOI 10.1016/j.nano.2011.04.003
   Fakouri A, 2024, BURNS TRAUMA, V12, DOI 10.1093/burnst/tkae021
   Feng HT, 2025, BIOMARK RES, V13, DOI 10.1186/s40364-025-00801-2
   Geiger A, 2015, BIOCHEM BIOPH RES CO, V467, P303, DOI 10.1016/j.bbrc.2015.09.166
   He X., 2020, Ther, V11
   Hu JC, 2022, WORLD J STEM CELLS, V14, P318, DOI 10.4252/wjsc.v14.i5.318
   Jiang TC, 2020, STEM CELL RES THER, V11, DOI 10.1186/s13287-020-01723-6
   Kalluri R, 2020, SCIENCE, V367, P640, DOI 10.1126/science.aau6977
   Li SC, 2024, LIFE SCI, V357, DOI 10.1016/j.lfs.2024.123066
   Li YC, 2024, J NANOBIOTECHNOL, V22, DOI 10.1186/s12951-024-02684-1
   Lin TY, 2022, ANTIOXIDANTS-BASEL, V11, DOI 10.3390/antiox11112279
   Minutti CM, 2017, SEMIN CELL DEV BIOL, V61, P3, DOI 10.1016/j.semcdb.2016.08.006
   Mobarak H, 2024, ADV PHARM BULL, V14, P426, DOI 10.34172/apb.2024.022
   Pegtel DM, 2019, ANNU REV BIOCHEM, V88, P487, DOI 10.1146/annurev-biochem-013118-111902
   Phinney DG, 2017, STEM CELLS, V35, P851, DOI 10.1002/stem.2575
   Politis C, 2016, FRONT PHYSIOL, V7, DOI 10.3389/fphys.2016.00507
   Qin XC, 2023, FRONT IMMUNOL, V14, DOI 10.3389/fimmu.2023.1256687
   Qiu GG, 2018, STEM CELL RES THER, V9, DOI 10.1186/s13287-018-1069-9
   Rani S, 2016, ADV MATER, V28, P5542, DOI 10.1002/adma.201504009
   Saini Rajiv, 2010, J Surg Tech Case Rep, V2, P93, DOI 10.4103/2006-8808.73627
   Shabbir A, 2015, STEM CELLS DEV, V24, P1635, DOI 10.1089/scd.2014.0316
   Ti DD, 2016, SCI CHINA LIFE SCI, V59, P1305, DOI 10.1007/s11427-016-0240-4
   Ti DD, 2015, J TRANSL MED, V13, DOI 10.1186/s12967-015-0642-6
   Toma AI, 2021, TRANSL RES, V236, P17, DOI 10.1016/j.trsl.2021.06.003
   Wang L, 2017, SCI REP-UK, V7, DOI 10.1038/s41598-017-12919-x
   Xue ML, 2015, ADV WOUND CARE, V4, P119, DOI 10.1089/wound.2013.0485
   Zeng QL, 2021, WORLD J CLIN CASES, V9, P6218, DOI 10.12998/wjcc.v9.i22.6218
   Zhang JY, 2015, J TRANSL MED, V13, DOI 10.1186/s12967-015-0417-0
   Zhao B, 2017, J MOL HISTOL, V48, P121, DOI 10.1007/s10735-017-9711-x
   Zhao HX, 2023, FRONT CELL DEV BIOL, V11, DOI 10.3389/fcell.2023.1029671
   Zhao L., 2022, Bioact. Mater, V18, P460
   Zhao RL, 2016, INT J MOL SCI, V17, DOI 10.3390/ijms17122085
NR 34
TC 0
Z9 0
U1 1
U2 1
PU MDPI
PI BASEL
PA MDPI AG, Grosspeteranlage 5, CH-4052 BASEL, SWITZERLAND
EI 2227-9059
J9 BIOMEDICINES
JI Biomedicines
PD JUL 21
PY 2025
VL 13
IS 7
AR 1785
DI 10.3390/biomedicines13071785
PG 14
WC Biochemistry & Molecular Biology; Medicine, Research & Experimental;
   Pharmacology & Pharmacy
WE Science Citation Index Expanded (SCI-EXPANDED)
SC Biochemistry & Molecular Biology; Research & Experimental Medicine;
   Pharmacology & Pharmacy
GA 5IW7A
UT WOS:001536749100001
PM 40722855
DA 2025-08-07
ER

PT J
AU Lisco, G
   De Tullio, A
   Zupo, R
   Prete, M
   Piazzolla, G
   Racanelli, V
   Triggiani, V
AF Lisco, Giuseppe
   De Tullio, Anna
   Zupo, Roberta
   Prete, Marcella
   Piazzolla, Giuseppina
   Racanelli, Vito
   Triggiani, Vincenzo
TI Metabolic-associated enthesitis: a review on pathophysiology, clinical
   relevance, diagnostic challenges, and perspective on target treatments
SO IMMUNOLOGIC RESEARCH
LA English
DT Review
DE Enthesitis; Overweight; Obesity; Metabolic syndrome; Type 2 diabetes;
   Glucagon-like peptide 1 receptor agonists; Sodium-glucose transporter 2
   inhibitors
ID SOCIETY CLASSIFICATION CRITERIA; PSORIATIC-ARTHRITIS; OBESITY;
   SPONDYLOARTHRITIS; PATHOGENESIS; ADIPONECTIN; INSIGHTS; ACHILLES;
   DISEASE; IL-17
AB Entheses are specialized tissues that connect ligaments and tendons to the bone surface and are frequently involved in seronegative spondyloarthritis. Enthesitis can also be detected in patients with metabolic disorders (MD), regardless of baseline autoimmune rheumatic disease, posing real diagnostic challenges. The present review discusses the pathophysiology of enthesitis and metabolic-associated enthesitis, the clinical relevance of metabolic disorders on enthesitis-related outcomes, diagnostic challenges for adequate differential diagnosis, and possible therapeutic strategies to improve clinical outcomes. PubMed/MEDLINE and the Cochrane Library were searched for original articles, systematic reviews, and meta-analyses. References were screened according to a hierarchical analysis of studies by title, abstract, and full text, collected, presented, and discussed. Metabolic-associated enthesitis is attributable to mechanical stress/overload due to weight excess typically observed in metabolic disorders (MD), such as overweight/obese comorbid patients, metabolic syndrome (MS), and type 2 diabetes (T2D). Interleukin 1 beta, 6, 17, 18, and 23 and tumor necrosis factor-alpha play a crucial role in initiating and maintaining entheseal inflammation. Chronic hyperglycemia and insulin resistance lead to a vicious circle as they stimulate, upon activated, specialized T cells to produce these specific cytokines, thus maintaining entheseal inflammation chronically. MD is associated with more severe clinical presentation, worse response to pharmacological treatments, and poor entheseal outcomes also in patients with existing seronegative spondyloarthritis. Non-immune-mediated metabolic-associated enthesitis poses a real diagnostic challenge, possibly underestimating cases and potential misdiagnoses. From a therapeutic viewpoint, glucose control improvement and weight loss are associated with relevant amelioration of entheseal-related outcomes. Pharmacological and non-pharmacological interventions aiming to reduce body weight, improve glucose control and insulin sensitivity, and attenuate inflammation are desirable to achieve the therapeutic target. Glucagon-like peptide 1 receptor agonists and sodium-glucose co-transporter type 2 inhibitors, in add-on to non-steroidal anti-inflammatory drugs and immunomodulators when necessary, may have a therapeutic rationale in patients with metabolic-associated enthesitis. Awareness of metabolic-associated enthesitis is essential to improve the accuracy of differential diagnosis in patients with MD and prescribe appropriate therapeutic strategies. However, basic and clinical research is needed to understand the role of "antihyperglycemic" agents in better managing metabolic-associated enthesitis.
C1 [Lisco, Giuseppe; De Tullio, Anna; Zupo, Roberta; Piazzolla, Giuseppina; Triggiani, Vincenzo] Univ Bari Aldo Moro, Interdisciplinary Dept Med, Sect Nucl Med, Piazza Giulio Cesare 11, I-70124 Bari, Italy.
   [Prete, Marcella] Univ Bari, Med Sch, Dept Interdisciplinary Med, Rheumat & Syst Autoimmune Dis Unit, Bari, Italy.
   [Racanelli, Vito] Univ Trento, Dept Internal Med St Chiara Hosp, Ctr Med Sci CISMed, Trento, Italy.
C3 Universita degli Studi di Bari Aldo Moro; Universita degli Studi di Bari
   Aldo Moro; University of Trento
RP Triggiani, V (corresponding author), Univ Bari Aldo Moro, Interdisciplinary Dept Med, Sect Nucl Med, Piazza Giulio Cesare 11, I-70124 Bari, Italy.
EM vincenzo.triggiani@uniba.it
RI Racanelli, Vito/J-8511-2018; Zupo, Roberta/AAO-9103-2020; TRIGGIANI,
   VINCENZO/GSE-3588-2022; Lisco, Giuseppe/AAM-2388-2020
CR Abate M, 2014, CLIN RHEUMATOL, V33, P1517, DOI 10.1007/s10067-014-2524-3
   Abate M, 2014, FOOT ANKLE INT, V35, P44, DOI 10.1177/1071100713510496
   Amer Diabet Assoc Professional, 2024, DIABETES CARE, V47, pS145, DOI 10.2337/dc24-S008
   Araujo EG, 2020, RHEUMATOLOGY, V59, pI10, DOI 10.1093/rheumatology/keaa039
   Armaka M, 2008, J EXP MED, V205, P331, DOI 10.1084/jem.20070906
   Asano M, 2023, DIABETES OBES METAB, V25, P2290, DOI 10.1111/dom.15107
   Balint PV, Reliability of a consensus-based ultrasound definition and scoring for enthesitis in spondyloarthritis and psoriatic arthritis: an OMERACT US initiative
   Bliddal H, 2024, NEW ENGL J MED, V391, P1573, DOI 10.1056/NEJMoa2403664
   Bolam SM, 2021, AM J SPORT MED, V49, P3959, DOI 10.1177/03635465211049219
   Bridgewood C, 2020, IMMUNOL REV, V294, P27, DOI 10.1111/imr.12840
   Cambré I, 2018, NAT COMMUN, V9, DOI 10.1038/s41467-018-06933-4
   Castela I, 2022, CLIN NUTR, V41, P1660, DOI 10.1016/j.clnu.2022.06.021
   Chang GZ, 2022, J DERMATOL TREAT, V33, P1299, DOI 10.1080/09546634.2021.1882658
   Chen R, 2015, PLOS ONE, V10, DOI 10.1371/journal.pone.0123703
   Ciccia F, 2015, ANN RHEUM DIS, V74, P1739, DOI 10.1136/annrheumdis-2014-206323
   Coates LC, 2022, NAT REV RHEUMATOL, V18, P734, DOI 10.1038/s41584-022-00861-w
   Coates LC, 2022, NAT REV RHEUMATOL, V18, P465, DOI 10.1038/s41584-022-00798-0
   DEFRONZO RA, 1995, NEW ENGL J MED, V333, P541, DOI 10.1056/NEJM199508313330902
   Di Vincenzo A, 2023, DIABET METAB SYND OB, V16, P1885, DOI 10.2147/DMSO.S405374
   Dobrowolski Piotr, 2022, Arch Med Sci, V18, P1133, DOI 10.5114/aoms/152921
   Eder L, 2015, ANN RHEUM DIS, V74, P813, DOI 10.1136/annrheumdis-2013-204448
   Eder L, 2014, J RHEUMATOL, V41, P466, DOI 10.3899/jrheum.130949
   Eder L, 2011, ARTHRIT CARE RES, V63, P1091, DOI 10.1002/acr.20496
   Elrashidy RA, 2025, J BIOCHEM MOL TOXIC, V39, DOI 10.1002/jbt.70204
   Falasinnu T, 2022, ACR OPEN RHEUMATOL, V4, P890, DOI 10.1002/acr2.11488
   Falsetti P, 2022, REUMATOL CLIN, V18, P273, DOI 10.1016/j.reuma.2020.12.005
   Filippucci E, 2021, ANN RHEUM DIS, V80, P1373, DOI 10.1136/annrheumdis-2021-220478
   Fonseca V, 2003, AM J MED, V115, P42, DOI 10.1016/j.amjmed.2003.09.005
   Fonseca-Correa JI, 2021, FRONT MED-LAUSANNE, V8, DOI 10.3389/fmed.2021.777861
   Foretz M, 2023, NAT REV ENDOCRINOL, V19, P460, DOI 10.1038/s41574-023-00833-4
   Frühbeck G, 2018, ADIPOCYTE, V7, P57, DOI 10.1080/21623945.2017.1402151
   Gaffen SL, 2014, NAT REV IMMUNOL, V14, P585, DOI 10.1038/nri3707
   Gill T, 2015, CURR OPIN RHEUMATOL, V27, P319, DOI 10.1097/BOR.0000000000000187
   HAKEDA Y, 1985, BIOCHEM BIOPH RES CO, V126, P340, DOI 10.1016/0006-291X(85)90611-4
   Hauner H, 2002, DIABETES-METAB RES, V18, pS10, DOI 10.1002/dmrr.249
   Healy PJ, 2005, CURR OPIN RHEUMATOL, V17, P395, DOI 10.1097/01.bor.0000167753.01168.bd
   Huang H, 2009, CELL DEATH DIFFER, V16, P1332, DOI 10.1038/cdd.2009.74
   Hui W, 2012, ANN RHEUM DIS, V71, P455, DOI 10.1136/annrheumdis-2011-200372
   Iepsen EW, 2015, EXPERT REV CARDIOVAS, V13, P753, DOI 10.1586/14779072.2015.1054810
   Jafar TH, 2021, LANCET, V398, P283, DOI 10.1016/S0140-6736(21)01242-3
   Jin X, 2023, ACTA PHARM SIN B, V13, P2403, DOI 10.1016/j.apsb.2023.01.012
   Kanazawa I, 2012, CURR MED CHEM, V19, P5481, DOI 10.2174/092986712803833146
   Kawai T, 2021, AM J PHYSIOL-CELL PH, V320, pC375, DOI 10.1152/ajpcell.00379.2020
   Kehl AS, 2016, ARTHRITIS RHEUMATOL, V68, P312, DOI 10.1002/art.39458
   Kim J, 2011, NAT CELL BIOL, V13, P132, DOI 10.1038/ncb2152
   Klingberg E, 2020, ARTHRITIS RES THER, V22, DOI 10.1186/s13075-020-02350-5
   Klingberg E, 2019, ARTHRITIS RES THER, V21, DOI 10.1186/s13075-019-1810-5
   Knop FK, 2023, LANCET, V402, P705, DOI 10.1016/S0140-6736(23)01185-6
   Kongmalai T, 2023, FRONT ENDOCRINOL, V14, DOI 10.3389/fendo.2023.1216160
   Korbecki J, 2022, INT J MOL SCI, V23, DOI 10.3390/ijms23020792
   Lambadiari V, 2024, INT J MOL SCI, V25, DOI 10.3390/ijms25052475
   Landgren AJ, 2023, ARTHRITIS RES THER, V25, DOI 10.1186/s13075-023-03105-8
   Leung YY, 2023, RMD OPEN, V9, DOI 10.1136/rmdopen-2023-003157
   Lima ED, 2013, AN BRAS DERMATOL, V88, P1029, DOI 10.1590/abd1806-4841.20132653
   Lin L, 2022, J DERMATOL TREAT, V33, P1428, DOI 10.1080/09546634.2020.1826392
   Lisco G, 2024, NUTRIENTS, V16, DOI 10.3390/nu16010063
   Lisco G, 2022, FRONT ENDOCRINOL, V13, DOI 10.3389/fendo.2022.920541
   Liu LP, 2022, EVID-BASED COMPL ALT, V2022, DOI 10.1155/2022/4646245
   Makay B, 2016, J RHEUMATOL, V43, P937, DOI 10.3899/jrheum.151208
   Malavazos AE, 2023, ENDOCR DIAB MET C R, V2023, DOI 10.1530/EDM-23-0017
   Mathew AJ, 2022, SEMIN ARTHRITIS RHEU, V52, DOI 10.1016/j.semarthrit.2021.12.012
   Mauro D, 2021, SEMIN IMMUNOL, V58, DOI 10.1016/j.smim.2022.101607
   McGonagle D, 2005, ANN RHEUM DIS, V64, P58, DOI 10.1136/ard.2004.034264
   Meng ZY, 2021, INT IMMUNOPHARMACOL, V94, DOI 10.1016/j.intimp.2021.107492
   Micheroli R, 2017, ARTHRITIS RES THER, V19, DOI 10.1186/s13075-017-1372-3
   Michos ED, 2023, J AM HEART ASSOC, V12, DOI 10.1161/JAHA.122.029282
   Miranda-Filloy JA, 2013, CLIN EXP RHEUMATOL, V31, P365
   Montandon SA, 2017, GENES-BASEL, V8, DOI 10.3390/genes8100250
   Murray CJL, 2020, LANCET, V396, P1223, DOI [10.1016/S0140-6736(20)30752-2, 10.1016/S0140-6736(20)30925-9]
   Neve A, 2017, ANN MED, V49, P196, DOI 10.1080/07853890.2016.1243802
   Nogueiras R, 2023, NAT METAB, V5, P933, DOI 10.1038/s42255-023-00812-z
   Okur SC, 2017, J MED ULTRASOUND, V25, P150, DOI 10.1016/j.jmu.2017.03.011
   Papamargaritis D, 2024, LANCET REG HEALTH-EU, V39, DOI 10.1016/j.lanepe.2024.100853
   Peluso R, 2013, CLIN DEV IMMUNOL, DOI 10.1155/2013/631408
   Petrie JR, 2024, DIABETES OBES METAB, V26, P31, DOI 10.1111/dom.15756
   Polachek A, 2017, ARTHRIT CARE RES, V69, P1685, DOI 10.1002/acr.23174
   Qin XM, 2005, J NEUROSCI RES, V82, P51, DOI 10.1002/jnr.20612
   Ramiro S, 2023, ANN RHEUM DIS, V82, P19, DOI 10.1136/ard-2022-223296
   Ray K, 2012, NAT REV IMMUNOL, V12, P552, DOI 10.1038/nri3269
   Reilly SM, 2017, NAT REV ENDOCRINOL, V13, P633, DOI 10.1038/nrendo.2017.90
   Rena G, 2017, DIABETOLOGIA, V60, P1577, DOI 10.1007/s00125-017-4342-z
   Rivera FB, 2024, AM J PREVENT CARDIOL, V18, DOI 10.1016/j.ajpc.2024.100679
   Rudwaleit M, 2019, ANN RHEUM DIS, V78, DOI 10.1136/ard.2009.108233corr1
   Rudwaleit M, 2011, ANN RHEUM DIS, V70, P25, DOI 10.1136/ard.2010.133645
   Rudwaleit M, 2009, ANN RHEUM DIS, V68, P777, DOI 10.1136/ard.2009.108233
   Sabido-Sauri R, 2024, BEST PRACT RES CL RH, V38, DOI 10.1016/j.berh.2024.101966
   Sakellariou G, 2020, FRONT MED-LAUSANNE, V7, DOI 10.3389/fmed.2020.00141
   Sanabria-Mazo JP, 2022, FRONT IMMUNOL, V13, DOI 10.3389/fimmu.2022.945513
   Scheen AJ, 2023, ANN ENDOCRINOL-PARIS, V84, P316, DOI 10.1016/j.ando.2022.12.423
   Schett G, 2017, NAT REV RHEUMATOL, V13, P731, DOI 10.1038/nrrheum.2017.188
   Selmi C, 2014, AUTOIMMUN REV, V13, P546, DOI 10.1016/j.autrev.2014.01.005
   Sherlock JP, 2012, NAT MED, V18, P1069, DOI 10.1038/nm.2817
   Simons PJ, 2007, J ENDOCRINOL, V192, P289, DOI 10.1677/JOE-06-0047
   Steinert RE, 2014, AM J CLIN NUTR, V100, P514, DOI 10.3945/ajcn.114.083246
   Stoll ML, 2014, ARTHRITIS RES THER, V16, DOI 10.1186/s13075-014-0486-0
   Sukhanov S, 2021, CELL SIGNAL, V77, DOI 10.1016/j.cellsig.2020.109825
   Sumarac-Dumanovic M, 2013, IMMUNOBIOLOGY, V218, P1113, DOI 10.1016/j.imbio.2013.03.002
   Sumida Y, 2018, J GASTROENTEROL, V53, P362, DOI 10.1007/s00535-017-1415-1
   Taylor W, 2006, ARTHRITIS RHEUM, V54, P2665, DOI 10.1002/art.21972
   Thomopoulos S, 2010, J MUSCULOSKEL NEURON, V10, P35
   Toledano E, 2024, J CLIN MED, V13, DOI 10.3390/jcm13102959
   de Sousa ART, 2021, OBES SURG, V31, P5224, DOI 10.1007/s11695-021-05702-5
   Turner RT, 2013, J BONE MINER RES, V28, P22, DOI 10.1002/jbmr.1734
   Umirah F, 2021, DIABETES RES CLIN PR, V173, DOI 10.1016/j.diabres.2021.108689
   Ursini F, 2017, PLOS ONE, V12, DOI 10.1371/journal.pone.0174529
   Ursini F, 2017, J AM PODIAT MED ASSN, V107, P99, DOI 10.7547/16-059
   Usman MS, 2023, J AM COLL CARDIOL, V81, P2377, DOI 10.1016/j.jacc.2023.04.034
   Vaidya R, 2023, J DIABETES SCI TECHN, V17, P89, DOI 10.1177/19322968221100842
   Volpe S, 2023, FRONT ENDOCRINOL, V14, DOI 10.3389/fendo.2023.1240263
   Volpe S, 2022, NUTRIENTS, V14, DOI 10.3390/nu14214673
   Wang L, 2022, SEMIN ARTHRITIS RHEU, V52, DOI 10.1016/j.semarthrit.2021.11.002
   Wang SK, 2018, VASCULAR, V26, P608, DOI 10.1177/1708538118777657
   Wang W, 2014, J CLIN MICROBIOL, V52, P398, DOI 10.1128/JCM.01500-13
   Wilding JPH, 2021, NEW ENGL J MED, V384, P989, DOI 10.1056/NEJMoa2032183
   Winiarska A, 2021, INT J MOL SCI, V22, DOI 10.3390/ijms221910822
   Wu JL, 2022, INT IMMUNOPHARMACOL, V110, DOI 10.1016/j.intimp.2022.108893
   Xu XJ, 2019, DIABETES RES CLIN PR, V150, P167, DOI 10.1016/j.diabres.2019.03.002
   Yang Y, 2025, MOL CELL BIOCHEM, V480, P1241, DOI 10.1007/s11010-024-05066-1
   Yumuk V, 2015, OBESITY FACTS, V8, P402, DOI 10.1159/000442721
   Zabotti A, 2021, FRONT MED-LAUSANNE, V8, DOI 10.3389/fmed.2021.711875
   Zhang HY, 2017, J BIOMED RES, V31, P162, DOI 10.7555/JBR.31.20160088
   Zhao XY, 2023, ANN RHEUM DIS, V82, P1328, DOI 10.1136/ard-2023-224242
NR 122
TC 0
Z9 0
U1 0
U2 0
PU SPRINGER
PI NEW YORK
PA ONE NEW YORK PLAZA, SUITE 4600, NEW YORK, NY, UNITED STATES
SN 0257-277X
EI 1559-0755
J9 IMMUNOL RES
JI Immunol. Res.
PD JUL 11
PY 2025
VL 73
IS 1
AR 106
DI 10.1007/s12026-025-09655-0
PG 14
WC Immunology
WE Science Citation Index Expanded (SCI-EXPANDED)
SC Immunology
GA 4UC7B
UT WOS:001526712900001
PM 40646307
DA 2025-08-07
ER

PT J
AU Gao, WH
   Yan, ZE
   Zhou, H
   Xie, Y
   Wang, HL
   Yang, JM
   Yu, JB
   Ni, CM
   Liu, PR
   Xie, M
   Huang, L
   Ye, ZW
AF Gao, Weihang
   Yan, Zineng
   Zhou, Hong
   Xie, Yi
   Wang, Honglin
   Yang, Jiaming
   Yu, Jingbo
   Ni, Changmao
   Liu, Pengran
   Xie, Mao
   Huang, Li
   Ye, Zhewei
TI Revolutionizing brain-computer interfaces: overcoming biocompatibility
   challenges in implantable neural interfaces
SO JOURNAL OF NANOBIOTECHNOLOGY
LA English
DT Review
DE Brain-machine interface; Neurological conditions; Neurotechnology;
   Intracortical electrodes; Foreign body response; Biocompatibility
ID INTRACORTICAL ELECTRODE ARRAY; MICROGLIAL ATTACHMENT; MICROELECTRODE
   ARRAYS; CONDUCTING POLYMERS; NANOPOROUS GOLD; TISSUE-RESPONSE; FDA
   REGULATION; NITRIC-OXIDE; STIMULATION; SURFACE
AB Brain-computer interfaces (BCIs) exhibit significant potential for various applications, including neurofeedback training, neurological injury management, and language, sensory and motor rehabilitation. Neural interfacing electrodes are positioned between external electronic devices and the nervous system to capture complex neuronal activity data and promote the repair of damaged neural tissues. Implantable neural electrodes can record and modulate neural activities with both high spatial and high temporal resolution, offering a wide window for neuroscience research. Despite significant advancements over the years, conventional neural electrode interfaces remain insufficient for fully achieving these objectives, particularly in the context of long-term implantation. The primary limitation stems from the poor biocompatibility and mechanical mismatch between the interfacing electrodes and neural tissues, which induce a local immune response and scar tissue formation, thus decreasing the performance and useful lifespan. Therefore, neural interfaces should ideally exhibit appropriate stiffness and minimal foreign body reactions to mitigate neuroinflammation and enhance recording quality. This review provides an exhaustive analysis of the current understanding of the critical failure modes that may impact the performance of implantable neural electrodes. Additionally, this study provides a comprehensive overview of the current research on coating materials and design strategies for implanted neural interfaces and discusses the primary challenges currently facing long-term implantation of neural electrodes. Finally, we present our perspective and propose possible future research directions to improve implantable neural interfaces for BCIs.
C1 [Gao, Weihang; Yan, Zineng; Zhou, Hong; Xie, Yi; Wang, Honglin; Yang, Jiaming; Liu, Pengran; Xie, Mao; Ye, Zhewei] Huazhong Univ Sci & Technol, Union Hosp, Tongji Med Coll, Dept Orthoped, Wuhan, Peoples R China.
   [Gao, Weihang; Yan, Zineng; Zhou, Hong; Xie, Yi; Wang, Honglin; Yang, Jiaming; Liu, Pengran; Xie, Mao; Ye, Zhewei] Huazhong Univ Sci & Technol, Union Hosp, Tongji Med Coll, Intelligent Med Lab, Wuhan, Peoples R China.
   [Yu, Jingbo; Ni, Changmao; Huang, Li] Wuhan Neuracom Technol Dev Co LTD, Wuhan, Peoples R China.
C3 Huazhong University of Science & Technology; Huazhong University of
   Science & Technology
RP Xie, M; Ye, ZW (corresponding author), Huazhong Univ Sci & Technol, Union Hosp, Tongji Med Coll, Dept Orthoped, Wuhan, Peoples R China.; Xie, M; Ye, ZW (corresponding author), Huazhong Univ Sci & Technol, Union Hosp, Tongji Med Coll, Intelligent Med Lab, Wuhan, Peoples R China.; Huang, L (corresponding author), Wuhan Neuracom Technol Dev Co LTD, Wuhan, Peoples R China.
EM xiemao666@outlook.com; 13907130486@163.com; yezhewei@hust.edu.cn
FU Zhewei Ye
FX Not applicable.
CR Abidian MR., 2009, Multifunctional nanobiomaterials for neural interfaces, V19, P573
   Adewole DO, 2019, FRONT NEUROSCI-SWITZ, V13, DOI 10.3389/fnins.2019.00269
   Agorelius J, 2015, FRONT NEUROSCI-SWITZ, V9, DOI [10.3389/fnins.7015.00331, 10.3389/fnins.2015.00331]
   Ahnood A, 2023, CHEM SOC REV, V52, P1491, DOI 10.1039/d2cs00830k
   Ajiboye AB, 2017, LANCET, V389, P1821, DOI 10.1016/S0140-6736(17)30601-3
   Alizadeh R, 2019, CARBOHYD POLYM, V224, DOI 10.1016/j.carbpol.2019.115161
   Allen NJ, 2009, NATURE, V457, P675, DOI 10.1038/457675a
   Anderson L, 2016, NEURON, V92, P943, DOI 10.1016/j.neuron.2016.10.036
   Barrese JC, 2013, J NEURAL ENG, V10, DOI 10.1088/1741-2560/10/6/066014
   Baumann N, 2001, PHYSIOL REV, V81, P871, DOI 10.1152/physrev.2001.81.2.871
   Benabid AL, 2019, LANCET NEUROL, V18, P1112, DOI 10.1016/S1474-4422(19)30321-7
   Bennett C, 2019, BIOMATERIALS, V188, P144, DOI 10.1016/j.biomaterials.2018.09.040
   Bennett C, 2018, BIOMATERIALS, V164, P1, DOI 10.1016/j.biomaterials.2018.02.036
   Betz T, 2011, P NATL ACAD SCI USA, V108, P13420, DOI 10.1073/pnas.1106145108
   Bjugstad KB, 2010, J BIOMED MATER RES A, V95A, P79, DOI 10.1002/jbm.a.32809
   Block ML, 2007, NAT REV NEUROSCI, V8, P57, DOI 10.1038/nrn2038
   Boehler C, 2015, BIOMATERIALS, V67, P346, DOI 10.1016/j.biomaterials.2015.07.036
   Boehler C, 2020, NAT PROTOC, V15, DOI 10.1038/s41596-020-0389-2
   Boufidis D, 2025, NAT COMMUN, V16, DOI 10.1038/s41467-025-57016-0
   Boulingre M, 2023, CHEM COMMUN, V59, P14745, DOI 10.1039/d3cc05006h
   Bouton CE, 2016, NATURE, V533, P247, DOI 10.1038/nature17435
   Budday S, 2020, Fifty shades of brain: a review on the mechanical testing and modeling of brain tissue, V27, P1187
   Burblies N, 2016, PLOS ONE, V11, DOI 10.1371/journal.pone.0158571
   Butler CA, 2021, J NEUROCHEM, V158, P621, DOI 10.1111/jnc.15327
   Buzsáki G, 2012, NAT REV NEUROSCI, V13, P407, DOI 10.1038/nrn3241
   Canales A, 2015, NAT BIOTECHNOL, V33, P277, DOI 10.1038/nbt.3093
   Capeletti LB, 2016, ACS APPL MATER INTER, V8, P27553, DOI 10.1021/acsami.6b09393
   Carnicer-Lombarte A, 2025, ADV MATER, V37, DOI 10.1002/adma.202408308
   Carvalho-de-Souza JL, 2015, NEURON, V86, P207, DOI 10.1016/j.neuron.2015.02.033
   Casson AJ, 2008, IEEE ENG MED BIO, P5867, DOI 10.1109/IEMBS.2008.4650549
   Ceyssens F, 2017, J NEURAL ENG, V14, DOI 10.1088/1741-2552/14/1/014001
   Chalmers E, 2019, Increasing the conductivity and adhesion of polypyrrole hydrogels with electropolymerized polydopamine, V32, P234
   Chapman CAR, 2015, ACS APPL MATER INTER, V7, P7093, DOI 10.1021/acsami.5b00410
   Chen KY, 2024, J NEURAL ENG, V21, DOI 10.1088/1741-2552/ad5049
   Chen KY, 2021, BIOMATERIALS, V268, DOI 10.1016/j.biomaterials.2020.120526
   Chen YM, 2003, J CEREBR BLOOD F MET, V23, P137, DOI 10.1097/01.WCB.0000044631.80210.3C
   Cho KW, 2022, CHEM REV, V122, P5068, DOI 10.1021/acs.chemrev.1c00531
   Chung JE, 2019, NEURON, V101, P21, DOI 10.1016/j.neuron.2018.11.002
   Cobb MA, 1999, SURG NEUROL, V51, P99, DOI 10.1016/S0090-3019(97)00475-8
   Cruz A, 2013, Graded conducting titanium-iridium oxide coatings for bioelectrodes in neural systems, V534, P316
   Csicsvari J, 2003, J NEUROPHYSIOL, V90, P1314, DOI 10.1152/jn.00116.2003
   Cui YJ, 2021, ADV MATER, V33, DOI 10.1002/adma.202100221
   Daskalakis ZJ, 2014, BRAIN, V137, P1860, DOI 10.1093/brain/awu123
   Degenhart AD, 2016, J NEURAL ENG, V13, DOI 10.1088/1741-2560/13/4/046019
   Ding J, 2022, MATER HORIZ, V9, P2215, DOI 10.1039/d2mh00533f
   Dominguez-Paredes D, 2021, BRAIN STIMUL, V14, P1285, DOI 10.1016/j.brs.2021.08.001
   Dong M, 2023, Flexible neural recording electrodes based on reduced graphene oxide interfaces, V478
   Dong YS, 2001, GLIA, V36, P180, DOI 10.1002/glia.1107
   Du XJ, 2020, ACS APPL MATER INTER, V12, P56361, DOI 10.1021/acsami.0c17658
   Eles JR, 2017, BIOMATERIALS, V113, P279, DOI 10.1016/j.biomaterials.2016.10.054
   Eom K, 2014, SMALL, V10, P3853, DOI 10.1002/smll.201400599
   Ereifej ES, 2018, biotechnology: implantation of neural probes in the brain elicits oxidative stress, V6, P9
   Fabbro A, 2016, ACS NANO, V10, P615, DOI 10.1021/acsnano.5b05647
   Farina D, 2017, Aszmann ocjnbe: man/machine interface based on the discharge timings of spinal motor neurons after targeted muscle reinnervation, V2, P0025
   Fattahi P, 2014, ADV MATER, V26, P1846, DOI 10.1002/adma.201304496
   Faulk DM, 2014, BIOMATERIALS, V35, P8585, DOI 10.1016/j.biomaterials.2014.06.057
   Ferguson M, 2019, ADV HEALTHC MATER, V8, DOI 10.1002/adhm.201900558
   Flesher SN, 2021, SCIENCE, V372, P831, DOI 10.1126/science.abd0380
   Fong JS, 2012, AM J CLIN PATHOL, V138, P506, DOI 10.1309/AJCPGSNL9VDVNJMX
   Franz S, 2011, BIOMATERIALS, V32, P6692, DOI 10.1016/j.biomaterials.2011.05.078
   Franze K, 2013, ANNU REV BIOMED ENG, V15, P227, DOI 10.1146/annurev-bioeng-071811-150045
   Gajendiran M, 2017, Conductive biomaterials for tissue engineering applications, V51, P12
   Gao L, 2022, ADV MATER, V34, DOI 10.1002/adma.202107343
   Gao W, 2024, High-precision strategy for piezoelectric characterization of nano/microwire, V123
   Gao X, 2021, Interface, interaction, and intelligence in generalized brain-computer interfaces, V25, P671
   Ghane-Motlagh B, 2016, MAT SCI ENG C-MATER, V68, P642, DOI 10.1016/j.msec.2016.06.045
   Gilletti A, 2006, J NEURAL ENG, V3, P189, DOI 10.1088/1741-2560/3/3/001
   GOODWIN JL, 1995, BRAIN RES, V692, P207, DOI 10.1016/0006-8993(95)00646-8
   Green R, 2015, ADV MATER, V27, P7620, DOI 10.1002/adma.201501810
   Guan S, 2019, SCI ADV, V5, DOI 10.1126/sciadv.aav2842
   Guitchounts G, 2013, J NEURAL ENG, V10, DOI 10.1088/1741-2560/10/4/046016
   Gutowski SM, 2015, BIOMATERIALS, V44, P55, DOI 10.1016/j.biomaterials.2014.12.009
   He W, 2006, J NEURAL ENG, V3, P316, DOI 10.1088/1741-2560/3/4/009
   Hochberg LR, 2006, NATURE, V442, P164, DOI 10.1038/nature04970
   Hochberg LR, 2012, NATURE, V485, P372, DOI 10.1038/nature11076
   Hong GS, 2019, NAT REV NEUROSCI, V20, P330, DOI 10.1038/s41583-019-0140-6
   Hong W, 2022, Ultrathin gold microelectrode array using polyelectrolyte multilayers for flexible and transparent electro-optical neural interfaces, V32
   Hughes CL, 2021, ELIFE, V10, DOI 10.7554/eLife.65128
   Ivens S, 2007, BRAIN, V130, P535, DOI 10.1093/brain/awl317
   Jeong YC, 2020, ADV MATER, V32, DOI 10.1002/adma.201907522
   Jia CC, 2019, CHEM REV, V119, P9074, DOI 10.1021/acs.chemrev.9b00164
   Jun JJ, 2017, NATURE, V551, P232, DOI 10.1038/nature24636
   Karumbaiah L, 2013, BIOMATERIALS, V34, P8061, DOI 10.1016/j.biomaterials.2013.07.016
   Karumbaiah L, 2012, BIOMATERIALS, V33, P5983, DOI 10.1016/j.biomaterials.2012.05.021
   Khodagholy D, 2015, NAT NEUROSCI, V18, P310, DOI 10.1038/nn.3905
   Kim DH, 2010, ACTA BIOMATER, V6, P57, DOI 10.1016/j.actbio.2009.07.034
   Kim J, 2021, ADV MATER, V33, DOI 10.1002/adma.202005858
   Kim JU, 2022, ACS APPL MATER INTER, V14, P15035, DOI 10.1021/acsami.2c01929
   Kim S, 2009, BIOMED MICRODEVICES, V11, P453, DOI 10.1007/s10544-008-9251-y
   Kim TI, 2013, SCIENCE, V340, P211, DOI 10.1126/science.1232437
   Kim T, 2016, ACS NANO, V10, P4770, DOI 10.1021/acsnano.6b01355
   Kocabicak E, 2015, NEUROPSYCH DIS TREAT, V11, P1051, DOI 10.2147/NDT.S46583
   Kojabad ZD, 2019, Polypyrrole nanotube modified by gold nanoparticles for improving the neural microelectrodes, V23, P1533
   Kolarcik CL, 2012, ACTA BIOMATER, V8, P3561, DOI 10.1016/j.actbio.2012.06.034
   Kozai TDY, 2016, BIOMATERIALS, V87, P157, DOI 10.1016/j.biomaterials.2016.02.013
   Kozai TDY, 2015, ACS CHEM NEUROSCI, V6, P48, DOI 10.1021/cn500256e
   Kozai TDY, 2015, BIOMATERIALS, V37, P25, DOI 10.1016/j.biomaterials.2014.10.040
   Kozai TDY, 2012, NAT MATER, V11, P1065, DOI [10.1038/NMAT3468, 10.1038/nmat3468]
   Kozai TDY, 2012, J NEURAL ENG, V9, DOI 10.1088/1741-2560/9/6/066001
   Kozai TDJM, 2018, The history and horizons of microscale neural interfaces, V9, P445
   Kreutzberg GW, 1996, TRENDS NEUROSCI, V19, P312, DOI 10.1016/0166-2236(96)10049-7
   Kumar A, 2012, BRAIN BEHAV IMMUN, V26, P1191, DOI 10.1016/j.bbi.2012.06.008
   Kuzum D, 2014, NAT COMMUN, V5, DOI 10.1038/ncomms6259
   Laughlin SB, 2003, SCIENCE, V301, P1870, DOI 10.1126/science.1089662
   Lee H, 2005, J NEURAL ENG, V2, P81, DOI 10.1088/1741-2560/2/4/003
   Lee JM, 2023, NAT COMMUN, V14, DOI 10.1038/s41467-023-42860-9
   Leung BK, 2008, BIOMATERIALS, V29, P3289, DOI 10.1016/j.biomaterials.2008.03.045
   Li JN, 2023, INT J MOL SCI, V24, DOI 10.3390/ijms24065182
   Li XR, 2021, ACS APPL BIO MATER, V4, P8013, DOI 10.1021/acsabm.1c00923
   Lim C, 2022, ACS NANO, V16, P10431, DOI 10.1021/acsnano.2c00880
   Linnerbauer M, 2020, NEURON, V108, P608, DOI 10.1016/j.neuron.2020.08.012
   Liu LL, 2024, BIOSENS BIOELECTRON, V264, DOI 10.1016/j.bios.2024.116664
   Liu WC, 2024, SCI ADV, V10, DOI 10.1126/sciadv.adj7867
   Lok J, 2011, ACTA NEUROCHIR SUPPL, V111, P63, DOI 10.1007/978-3-7091-0693-8_11
   Luan L, 2017, SCI ADV, V3, DOI 10.1126/sciadv.1601966
   Maas AIR, 2022, LANCET NEUROL, V21, P1004, DOI 10.1016/S1474-4422(22)00309-X
   Macauley SL, 2011, J NEUROSCI, V31, P15575, DOI 10.1523/JNEUROSCI.3579-11.2011
   Maughan J, 2022, Appl Mater Today, P29
   Maynard EM, 1997, ELECTROEN CLIN NEURO, V102, P228, DOI 10.1016/S0013-4694(96)95176-0
   McLarnon JG, 2022, ANTIOXIDANTS-BASEL, V11, DOI 10.3390/antiox11010102
   Mendiola AS, 2020, NAT IMMUNOL, V21, P513, DOI 10.1038/s41590-020-0654-0
   Michelson NJ, 2018, J NEURAL ENG, V15, DOI 10.1088/1741-2552/aa9dae
   Misra A, 2014, J NEURAL ENG, V11, DOI 10.1088/1741-2560/11/2/026013
   Morais JM, 2010, AAPS J, V12, P188, DOI 10.1208/s12248-010-9175-3
   Mueller NN, 2024, Effects of micromachining on anti-oxidant elution from a mechanically-adaptive polymer, V34
   Nam J, 2020, ACS NANO, V14, P664, DOI 10.1021/acsnano.9b07396
   Nguyen TD, 2025, J NANOBIOTECHNOL, V23, DOI 10.1186/s12951-025-03104-8
   Nolta NF, 2015, BIOMATERIALS, V53, P753, DOI 10.1016/j.biomaterials.2015.02.081
   Norden DM, 2016, NEUROBIOL AGING, V44, P22, DOI 10.1016/j.neurobiolaging.2016.04.014
   Oakes RS, 2018, BIOMATERIALS, V154, P1, DOI 10.1016/j.biomaterials.2017.10.001
   Obidin N, 2020, ADV MATER, V32, DOI 10.1002/adma.201901482
   Ohm Y, 2021, NAT ELECTRON, V4, P185, DOI 10.1038/s41928-021-00545-5
   Orlemann C, 2024, ADV HEALTHC MATER, V13, DOI 10.1002/adhm.202304169
   Patrick E, 2011, J NEUROSCI METH, V198, P158, DOI 10.1016/j.jneumeth.2011.03.012
   Paviolo C, 2013, BIOTECHNOL BIOENG, V110, P2277, DOI 10.1002/bit.24889
   Perez-Juste J., 2005, Gold nanorods: synthesis, characterization and applications, V249, P1870
   Perrault SD, 2009, J AM CHEM SOC, V131, P17042, DOI 10.1021/ja907069u
   Petty MA, 2002, PROG NEUROBIOL, V68, P311, DOI 10.1016/S0301-0082(02)00128-4
   Potter KA, 2012, J NEURAL ENG, V9, DOI 10.1088/1741-2560/9/4/046020
   Prasad A, 2012, Sanchez jcjjone: comprehensive characterization and failure modes of tungsten microwire arrays in chronic neural implants, V9
   Prasad Abhishek, 2014, Front Neuroeng, V7, P2, DOI 10.3389/fneng.2014.00002
   Pulicharla MR., 2024, Sciences, V12, P109
   Ravikumar M, 2014, BIOMATERIALS, V35, P8049, DOI 10.1016/j.biomaterials.2014.05.084
   Rinoldi C, 2023, ACS APPL MATER INTER, V15, P6283, DOI 10.1021/acsami.2c17025
   Robbins EM, 2024, ACS APPL MATER INTER, V16, P40570, DOI 10.1021/acsami.4c06692
   Rochford AE, 2020, ADV MATER, V32, DOI 10.1002/adma.201903182
   Rodrigues RO, 2024, J NANOBIOTECHNOL, V22, DOI 10.1186/s12951-024-02720-0
   Rossant C, 2016, NAT NEUROSCI, V19, P634, DOI 10.1038/nn.4268
   Rousche PJ, 1998, J NEUROSCI METH, V82, P1, DOI 10.1016/S0165-0270(98)00031-4
   Rui Y, 2011, Parylene-based implantable Pt-black coated flexible 3-D hemispherical microelectrode arrays for improved neural interfaces, V17, P437
   Salatino JW, 2017, NAT BIOMED ENG, V1, P862, DOI 10.1038/s41551-017-0154-1
   Salatino JW, 2017, J NEUROPHYSIOL, V118, P194, DOI 10.1152/jn.00162.2017
   Sanders JE, 2000, J BIOMED MATER RES, V52, P231, DOI 10.1002/1097-4636(200010)52:1<231::AID-JBM29>3.0.CO;2-E
   Savya SP, 2022, BIOMATERIALS, V289, DOI 10.1016/j.biomaterials.2022.121784
   Schiavone G, 2020, NEURON, V108, P238, DOI 10.1016/j.neuron.2020.10.010
   Schmidt EM, 2015, BRAIN BEHAV IMMUN, V47, P178, DOI 10.1016/j.bbi.2014.11.012
   Schroeder ME, 2013, BIOMACROMOLECULES, V14, P3112, DOI 10.1021/bm4007369
   Seker E, 2012, ADV HEALTHC MATER, V1, P172, DOI 10.1002/adhm.201200002
   Serruya MD, 2002, NATURE, V416, P141, DOI 10.1038/416141a
   Sharon A, 2021, FRONT NEUROSCI-SWITZ, V15, DOI 10.3389/fnins.2021.646914
   Shin U, 2022, IEEE J SOLID-ST CIRC, V57, P3243, DOI [10.1109/JSSC.2022.3204508, 10.1109/jssc.2022.3204508]
   Shu Q, 2024, Injectable hydrogels for bioelectronics: A viable alternative to traditional hydrogels
   Skousen JL, 2015, BIOMATERIALS, V36, P33, DOI 10.1016/j.biomaterials.2014.08.039
   Sofroniew MV, 2010, ACTA NEUROPATHOL, V119, P7, DOI 10.1007/s00401-009-0619-8
   Steins H, 2022, MICROSYST NANOENG, V8, DOI 10.1038/s41378-022-00466-z
   Sunwoo SH, 2020, MATTER-US, V3, P1923, DOI 10.1016/j.matt.2020.10.020
   Tang H, 2022, ACS NANO, V16, P17931, DOI 10.1021/acsnano.2c03414
   Thielen B, 2023, J NEURAL ENG, V20, DOI 10.1088/1741-2552/acb086
   Thrivikraman G, 2014, BIOMATERIALS, V35, P6219, DOI 10.1016/j.biomaterials.2014.04.018
   Toda H, 2011, NEUROIMAGE, V54, P203, DOI 10.1016/j.neuroimage.2010.08.003
   Tsai CW, 2023, IEEE T BIOMED CIRC S, V17, P1202, DOI 10.1109/TBCAS.2023.3327509
   Turco A, 2016, Malitesta cjjosse: templateless synthesis of polypyrrole nanowires by non-static solution-surface electropolymerization, V20, P2143
   Turner JN, 1999, EXP NEUROL, V156, P33, DOI 10.1006/exnr.1998.6983
   Van Mil AHM, 2002, J APPL PHYSIOL, V92, P962, DOI 10.1152/japplphysiol.00616.2001
   Vitale F, 2018, PLOS ONE, V13, DOI 10.1371/journal.pone.0206137
   Wadhwa R, 2006, J CONTROL RELEASE, V110, P531, DOI 10.1016/j.jconrel.2005.10.027
   Wan CX, 2024, ACS SENSORS, V9, P5253, DOI 10.1021/acssensors.4c01445
   Wandelt SK, 2024, NAT HUM BEHAV, V8, DOI 10.1038/s41562-024-01867-y
   Wang XZ, 2024, NAT COMMUN, V15, DOI 10.1038/s41467-024-53720-5
   Wang XY, 2024, ACS NANO, V18, P34272, DOI 10.1021/acsnano.4c12429
   Wang Y, 2025, BIOSENS BIOELECTRON, V267, DOI 10.1016/j.bios.2024.116837
   Webster P, 2024, NAT MED, V30, P1508, DOI 10.1038/d41591-024-00031-3
   Wei SY, 2024, NAT COMMUN, V15, DOI 10.1038/s41467-024-44805-2
   Welle CG, 2012, IEEE PULSE, V3, P37, DOI 10.1109/MPUL.2011.2181022
   Wellman SM, 2020, BIOMATERIALS, V239, DOI 10.1016/j.biomaterials.2020.119842
   Wellman SM, 2019, FRONT NEUROSCI-SWITZ, V13, DOI 10.3389/fnins.2019.00493
   Wellman SM, 2018, ADV FUNCT MATER, V28, DOI 10.1002/adfm.201701269
   Wilton DK, 2023, NAT MED, DOI 10.1038/s41591-023-02566-3
   Woeppel KM, 2021, ADV HEALTHC MATER, V10, DOI 10.1002/adhm.202002150
   Wu CH, 2019, ACS APPL MATER INTER, V11, P22152, DOI 10.1021/acsami.9b05520
   Xu CH, 2020, MATTER-US, V2, P1414, DOI 10.1016/j.matt.2020.03.020
   Xu Y, 2019, ACS APPL MATER INTER, V11, P7715, DOI 10.1021/acsami.8b19482
   Yang QR, 2024, ADV HEALTHC MATER, V13, DOI 10.1002/adhm.202302362
   Yang QQ, 2019, GLIA, V67, P1017, DOI 10.1002/glia.23571
   Yang QS, 2021, NAT MATER, V20, P1559, DOI 10.1038/s41563-021-01051-x
   Yong J, 2014, ADV HEALTHC MATER, V3, P1862, DOI 10.1002/adhm.201400027
   Yu Z, 2024, IEEE Trans Neural Netw Learn Syst
   Zhang EN, 2021, Mechanically matched silicone brain implants reduce brain foreign body response, V6
   Zhang HY, 2024, INT J SURG, V110, P5745, DOI 10.1097/JS9.0000000000002022
   Zhang HN, 2013, ACS NANO, V7, P7619, DOI 10.1021/nn402074y
   Zhang L, 2013, TISSUE ENG PT A, V19, P1909, DOI [10.1089/ten.tea.2012.0622, 10.1089/ten.TEA.2012.0622]
   Zhi B, 2018, RSC ADV, V8, P4779, DOI 10.1039/c7ra12728f
   Zhou FF, 2024, J NANOBIOTECHNOL, V22, DOI 10.1186/s12951-024-03023-0
   Zhou T, 2017, P NATL ACAD SCI USA, V114, P5894, DOI 10.1073/pnas.1705509114
   Zhu H, 2024, NANOMATERIALS-BASEL, V14, DOI 10.3390/nano14020231
NR 205
TC 0
Z9 0
U1 4
U2 4
PU BMC
PI LONDON
PA CAMPUS, 4 CRINAN ST, LONDON N1 9XW, ENGLAND
EI 1477-3155
J9 J NANOBIOTECHNOL
JI J. Nanobiotechnol.
PD JUL 10
PY 2025
VL 23
IS 1
AR 498
DI 10.1186/s12951-025-03573-x
PG 23
WC Biotechnology & Applied Microbiology; Nanoscience & Nanotechnology
WE Science Citation Index Expanded (SCI-EXPANDED)
SC Biotechnology & Applied Microbiology; Science & Technology - Other
   Topics
GA 4SU5W
UT WOS:001525825800002
PM 40640801
DA 2025-08-07
ER

PT J
AU Li, N
   Mu, WW
   Xia, ZX
   Ma, QP
   Feng, RH
   Gu, PP
   Yang, QL
   Gao, SY
   Zhang, WH
   Wei, SY
   Zheng, Y
   Zhao, W
   Liu, YJ
   Zhang, N
AF Li, Nan
   Mu, Weiwei
   Xia, Zhenxing
   Ma, Qingping
   Feng, Ruihua
   Gu, Panpan
   Yang, Qinglin
   Gao, Shuying
   Zhang, Weihan
   Wei, Suyun
   Zheng, Yi
   Zhao, Wei
   Liu, Yongjun
   Zhang, Na
TI Soluble-microneedle enhance three T-cell activation signals as efficient
   tumor vaccines for melanoma prevention and treatment
SO JOURNAL OF CONTROLLED RELEASE
LA English
DT Article
DE Microneedles; Therapeutic tumor vaccines; Three T -cell activation
   signals; Melanoma prevention and treatment
AB Therapeutic tumor vaccines, which activate self-T cells to eliminate tumors, hold tremendous promise in future cancer immunotherapy with high specificity and low side effects. To effectively activate T cell, dendritic cells (DCs) need simultaneously provide three indispensable signals to naive T cells, including MHC-antigen signal, costimulation signal and cytokine stimulation. However, current marketed therapeutic tumor vaccines still suffer from lacking the ability to activate three stimulation signals at the same time, which resulted to the low response rate and unsatisfied therapeutic efficiency. Here, we proposed a soluble microneedle-based tumor vaccines (TR12@LGMN) which facilitate triple activation of antigen presentation and induce high immune response rate. First, the melanoma-specific antigen tyrosinaserelated protein-2 (Trp2), Resiquimod (R848), and IL-12 mRNA coloaded liposomes (TR-12@LIPO) was prepared. The TR-12@LIPO ensured triple-activating three essential signals of antigen presentation through enhancing the binding of MHC I-antigen peptides to T cell receptor (TCR), the binding of CD80/86 on DCs to CD28 on T cells, and the release of cytokines for T cells activation. Second, TR12@LIPO was co-dispersed in polyvinylpyrrolidone-polyvinyl alcohol (PVP-PVA) matrix with granulocytemacrophage colony stimulating factor (GM-CSF) to prepare TR-12@LGMN by mold method. The TR12@LGMN was quadrilateral shape with sufficient mechanical strength for skin piercing. After skin insertion, TR-12@LGMN dissolved in the skin interstitial fluid to release GM-CSF and TR-12@LIPO. DCs were recruited by GM-CSF and uptaked TR-12@LIPO. TR-12@LIPO showed enhancement of cross-presentation by antigen cytoplasmic delivery, DCs maturation and IL-12 secretion. In vivo results showed that TR-12@LGMN could efficiently activate CD8+ T cells, induce antigen-specific cytotoxic T cells (CTLs) and memory T cell (Tm). Ultimately, strong anti-tumor immunity and long-term durable tumor control were achieved in the B16F10 tumor prevention and treatment model. Overall, our work proposes a triple-activated antigen presentation strategy and designs a microneedle-based tumor vaccine for skin delivery, revealing a potential promising direction for the development of new therapeutic tumor vaccines methods.
C1 [Li, Nan; Mu, Weiwei; Xia, Zhenxing; Ma, Qingping; Feng, Ruihua; Gu, Panpan; Yang, Qinglin; Gao, Shuying; Zhang, Weihan; Wei, Suyun; Liu, Yongjun; Zhang, Na] Shandong Univ, Dept Pharmaceut, Key Lab Chem Biol, Sch Pharmaceut Sci,Cheeloo Coll Med,Minist Educ,NM, Jinan, Peoples R China.
   [Zheng, Yi; Zhao, Wei] Shandong Univ, Inst Clin Pharmacol, Sch Pharmaceut Sci, Dept Clin Pharm,Cheeloo Coll Med, Jinan, Peoples R China.
C3 Shandong University; Shandong University
RP Liu, YJ (corresponding author), Shandong Univ, Dept Pharmaceut, Key Lab Chem Biol, Sch Pharmaceut Sci,Cheeloo Coll Med,Minist Educ,NM, Jinan, Peoples R China.; Zhao, W (corresponding author), Shandong Univ, Inst Clin Pharmacol, Sch Pharmaceut Sci, Dept Clin Pharm,Cheeloo Coll Med, Jinan, Peoples R China.
EM zhao4wei2@hotmail.com; liuyongjun@sdu.edu.cn
FU National Natural Science Foundation of China [82173756, 82173757,
   82204295, 82373957]; Shandong Excellent Youth Fund [ZR2022YQ76];
   International Postdoctoral Exchange Fellowship Program 2021 by the
   Office of China Postdoctoral Council [PC2021040]
FX This work was supported by National Natural Science Foundation of China
   (82173756, 82173757, 82204295, 82373957) and Shandong Excellent Youth
   Fund (ZR2022YQ76) . WWM acknowledges the International Postdoctoral
   Exchange Fellowship Program 2021 by the Office of China Postdoctoral
   Council (NO. PC2021040) . We thank Translational Medicine Core Facility
   of Shandong University for consultation and instrument availability that
   supported this work. We thank the Microscopy Characterization Facility
   of Shandong University for the help of CLSM. Furthermore, we appreciate
   Pharmaceutical biology sharing platform of Shandong University for
   supporting the cell-related experiments.
CR Badrinath S, 2022, NATURE, V606, P992, DOI 10.1038/s41586-022-04772-4
   Cao LM, 2024, J NANOBIOTECHNOL, V22, DOI 10.1186/s12951-024-02590-6
   Chang LL, 2023, BIOMATERIALS, V297, DOI 10.1016/j.biomaterials.2023.122104
   Dong H, 2023, ADV SCI, V10, DOI 10.1002/advs.202301339
   Dosta P, 2023, THERANOSTICS, V13, P1, DOI 10.7150/thno.73966
   Edwards C, 2024, ADV MATER, V36, DOI 10.1002/adma.202407870
   ElTanbouly MA, 2021, NAT REV IMMUNOL, V21, P257, DOI 10.1038/s41577-020-00454-2
   Fan T, 2023, SIGNAL TRANSDUCT TAR, V8, DOI 10.1038/s41392-023-01674-3
   Gu YZ, 2020, ACTA PHARMACOL SIN, V41, P959, DOI 10.1038/s41401-020-0415-5
   Guillot AJ, 2020, PHARMACEUTICS, V12, DOI 10.3390/pharmaceutics12060569
   Gupta J, 2021, ASSAY DRUG DEV TECHN, V19, P97, DOI 10.1089/adt.2020.1022
   Hancock WW, 1996, P NATL ACAD SCI USA, V93, P13967, DOI 10.1073/pnas.93.24.13967
   Kim E, 2020, EBIOMEDICINE, V55, DOI 10.1016/j.ebiom.2020.102743
   Kim NW, 2018, ACS NANO, V12, P9702, DOI 10.1021/acsnano.8b04146
   Lin MJ, 2022, NAT CANCER, V3, P911, DOI 10.1038/s43018-022-00418-6
   Liu C, 2022, NAT NANOTECHNOL, V17, P531, DOI 10.1038/s41565-022-01098-0
   Liu MR, 2024, NAT NANOTECHNOL, V19, DOI 10.1038/s41565-023-01580-3
   Liu XY, 2023, PHARMACEUTICS, V15, DOI 10.3390/pharmaceutics15051407
   Lynn GM, 2020, NAT BIOTECHNOL, V38, P320, DOI 10.1038/s41587-019-0390-x
   Patil A, 2022, COLLOID SURFACE A, V640, DOI 10.1016/j.colsurfa.2022.128431
   Pishesha N, 2022, NAT REV IMMUNOL, V22, P751, DOI 10.1038/s41577-022-00707-2
   Ruan SY, 2021, BIOMATER SCI-UK, V9, P8065, DOI 10.1039/d1bm01249e
   Sartawi Z, 2022, J CONTROL RELEASE, V348, P186, DOI 10.1016/j.jconrel.2022.05.045
   Saxena M, 2021, NAT REV CANCER, V21, P360, DOI 10.1038/s41568-021-00346-0
   Sheng T, 2021, ADV DRUG DELIVER REV, V179, DOI 10.1016/j.addr.2021.113919
   Tambunlertchai S, 2022, PHARMACEUTICS, V14, DOI 10.3390/pharmaceutics14102076
   Wang Q, 2022, J CONTROL RELEASE, V351, P102, DOI 10.1016/j.jconrel.2022.09.015
   Wculek SK, 2020, NAT REV IMMUNOL, V20, P7, DOI 10.1038/s41577-019-0210-z
   Wherry EJ, 2015, NAT REV IMMUNOL, V15, P486, DOI 10.1038/nri3862
   Yang D, 2023, J CONTROL RELEASE, V357, P641, DOI 10.1016/j.jconrel.2023.04.031
   Yu XQ, 2023, POLYMERS-BASEL, V15, DOI 10.3390/polym15204059
NR 31
TC 0
Z9 0
U1 19
U2 19
PU ELSEVIER
PI AMSTERDAM
PA RADARWEG 29, 1043 NX AMSTERDAM, NETHERLANDS
SN 0168-3659
EI 1873-4995
J9 J CONTROL RELEASE
JI J. Control. Release
PD JUL 10
PY 2025
VL 383
AR 113726
DI 10.1016/j.jconrel.2025.113726
PG 13
WC Chemistry, Multidisciplinary; Pharmacology & Pharmacy
WE Science Citation Index Expanded (SCI-EXPANDED)
SC Chemistry; Pharmacology & Pharmacy
GA 2XX2A
UT WOS:001493935300001
PM 40233828
DA 2025-08-07
ER

PT J
AU Yu, SX
   Jiang, LL
   Song, M
   Yang, T
   Yuan, M
   Chen, X
   Shu, HF
AF Yu, Sixun
   Jiang, Lingli
   Song, Min
   Yang, Tao
   Yuan, Ma
   Chen, Xin
   Shu, Haifeng
TI Regulation of BBB function and pathological evolution of PD by
   microenvironment "spatiotemporal gradient": unique advantages of
   microfluidic chips
SO FRONTIERS IN AGING NEUROSCIENCE
LA English
DT Review
DE microfluidic chip; blood-brain barrier; Parkinson's disease;
   spatiotemporal gradients; organoid models; pathological simulation
ID BLOOD-BRAIN-BARRIER; MODEL; DYNAMICS; PLATFORM; STRESS; CELLS;
   TECHNOLOGY; ACTIVATION; SYSTEMS; ASSAY
AB Parkinson's disease (PD), a prevalent neurodegenerative disorder, exhibits an exceedingly intricate pathological process characterized by multifaceted neuronal loss, inflammatory responses, protein misfolding, and blood-brain barrier (BBB) dysfunction. In the pathogenesis of PD, the BBB serves not only as a protective interface for the central nervous system but also actively contributes to the regulation of neural microenvironment homeostasis. Consequently, its impaired functionality can markedly exacerbate disease progression. Within the in vivo microenvironment, factors such as chemical gradients, fluid shear stress, and physical-mechanical signals play pivotal roles in modulating cellular behavior and organ function. The spatiotemporal dynamics of these gradients critically influence BBB integrity and neuroinflammatory responses. However, traditional in vitro models struggle to faithfully replicate such multidimensional dynamic microenvironmental changes. Recently, microfluidic chip technology has emerged as a transformative platform capable of simulating in vivo conditions through precise control of microenvironmental spatiotemporal gradients. This review examines the advancements of microfluidic chips in reproducing in vivo dynamic microenvironment gradients, regulating BBB function, and elucidating the pathological evolution of PD. It delves into the fundamental principles of microfluidic technology, gradient generation and control methodologies, and provides examples of BBB organoid models and PD pathological environment simulations constructed on this platform. Additionally, it systematically evaluates the technical bottlenecks, standardization challenges, and data integration issues associated with current model development, while exploring the potential for future technological convergence and interdisciplinary collaboration in advancing PD precision simulation and personalized treatment.
C1 [Yu, Sixun; Jiang, Lingli; Song, Min; Yang, Tao; Yuan, Ma; Chen, Xin; Shu, Haifeng] Western Theater Gen Hosp, Dept Neurosurg, Chengdu, Peoples R China.
RP Chen, X; Shu, HF (corresponding author), Western Theater Gen Hosp, Dept Neurosurg, Chengdu, Peoples R China.
EM Chenxin0852@163.com; shuhaifeng@swjtu.edu.cn
FU Department of Science and Technology of Sichuan Province
   [2024NSFSC0619]; Medical Innovation Project [21WQ040]; Hospital
   Management Project of Western Command General Hospital [2021-XZYG-B22,
   2021-XZYG-B21]
FX The author(s) declare that financial support was received for the
   research and/or publication of this article. This work was supported by
   Department of Science and Technology of Sichuan Province (Grant No.
   2024NSFSC0619); Medical Innovation Project (Grant No. 21WQ040); Hospital
   Management Project of Western Command General Hospital (Grant Nos.
   2021-XZYG-B22 and 2021-XZYG-B21).
CR Al-Bachari S, 2020, FRONT PHYSIOL, V11, DOI 10.3389/fphys.2020.593026
   Amirifar L, 2022, BIOMATERIALS, V285, DOI 10.1016/j.biomaterials.2022.121531
   Andrews AM, 2018, J CEREBR BLOOD F MET, V38, P888, DOI 10.1177/0271678X17708690
   Arandian A, 2019, SMALL, V15, DOI 10.1002/smll.201900737
   Aydin Hakan Berk, 2024, Methods Mol Biol, V2764, P265, DOI 10.1007/978-1-0716-3674-9_17
   Bonifácio ED, 2019, COMPUT METH PROG BIO, V182, DOI 10.1016/j.cmpb.2019.105039
   Booth R, 2014, LAB CHIP, V14, P1880, DOI 10.1039/c3lc51304a
   Booth R, 2012, LAB CHIP, V12, P1784, DOI 10.1039/c2lc40094d
   Brown JA, 2014, J NEUROINFLAMM, V11, DOI 10.1186/s12974-014-0183-6
   Canfield SG, 2017, J NEUROCHEM, V140, P874, DOI 10.1111/jnc.13923
   Chakraborty A, 2020, J CLIN NEUROSCI, V76, P1, DOI 10.1016/j.jocn.2020.03.047
   Chen B, 2022, FRONT BIOENG BIOTECH, V10, DOI 10.3389/fbioe.2022.851712
   Christoffersson Jonas, 2018, Bioengineering (Basel), V5, DOI 10.3390/bioengineering5020036
   Chung S, 2010, ANN BIOMED ENG, V38, P1164, DOI 10.1007/s10439-010-9899-3
   Cong X, 2020, CELL SIGNAL, V66, DOI 10.1016/j.cellsig.2019.109485
   Coundouris SP, 2020, NEUROSCI BIOBEHAV R, V108, P34, DOI 10.1016/j.neubiorev.2019.10.016
   Crockett J, 2010, J THROMB HAEMOST, V8, P1584, DOI 10.1111/j.1538-7836.2010.03883.x
   Cucullo L, 2007, EPILEPSIA, V48, P505, DOI 10.1111/j.1528-1167.2006.00960.x
   Cui B, 2022, BMB REP, V55, P213, DOI 10.5483/BMBRep.2022.55.5.043
   Dao L, 2024, CELL STEM CELL, V31, DOI 10.1016/j.stem.2024.04.019
   Dessalles CA, 2022, BIOFABRICATION, V14, DOI 10.1088/1758-5090/ac2baa
   Doupé DP, 2016, CURR TOP DEV BIOL, V117, P221, DOI 10.1016/bs.ctdb.2015.11.005
   Dura G, 2021, BIOMATER SCI-UK, V9, P2542, DOI 10.1039/d0bm01966f
   Economou AD, 2020, CURR TOP DEV BIOL, V137, P363, DOI 10.1016/bs.ctdb.2019.10.012
   Fernandes JTS, 2016, FRONT NEUROSCI-SWITZ, V10, DOI 10.3389/fnins.2016.00511
   Ferraz MDMM, 2020, SCI REP-UK, V10, DOI 10.1038/s41598-020-57816-y
   Forloni G, 2021, PROG MOL BIOL TRANSL, V177, P175, DOI 10.1016/bs.pmbts.2020.11.001
   Frossard L, 2019, DATA BRIEF, V25, DOI 10.1016/j.dib.2019.104195
   Frost TS, 2019, MICROMACHINES-BASEL, V10, DOI 10.3390/mi10080533
   Galie PA, 2014, P NATL ACAD SCI USA, V111, P7968, DOI 10.1073/pnas.1310842111
   Giannoni P, 2018, CLIN SCI, V132, P361, DOI 10.1042/CS20171634
   Griep LM, 2013, BIOMED MICRODEVICES, V15, P145, DOI 10.1007/s10544-012-9699-7
   Han FB, 2020, ADV EXP MED BIOL, V1266, P21, DOI 10.1007/978-981-15-4370-8_3
   Heithoff BP, 2021, GLIA, V69, P436, DOI 10.1002/glia.23908
   Huang AQ, 2020, CURR TOP DEV BIOL, V137, P79, DOI 10.1016/bs.ctdb.2019.11.016
   Hubatsch L, 2020, CURR TOP DEV BIOL, V137, P247, DOI 10.1016/bs.ctdb.2019.11.006
   Jeon H, 2020, J MED FOOD, V23, P1231, DOI 10.1089/jmf.2019.4640
   Jorgensen LH, 2020, ANN CLIN BIOCHEM, V57, P249, DOI 10.1177/0004563220920903
   Kabandana GKM, 2022, ANAL METHODS-UK, V14, P2885, DOI 10.1039/d2ay00798c
   Kadry H, 2020, FLUIDS BARRIERS CNS, V17, DOI 10.1186/s12987-020-00230-3
   Kawakita S, 2022, SMALL, V18, DOI 10.1002/smll.202201401
   Kim C, 2012, LAB CHIP, V12, P5186, DOI 10.1039/c2lc40172j
   Kimura H, 2018, DRUG METAB PHARMACOK, V33, P43, DOI 10.1016/j.dmpk.2017.11.003
   Kumar A, 2023, ANALYST, V148, P2045, DOI 10.1039/d2an01968j
   Lashkaripour A, 2021, NAT COMMUN, V12, DOI 10.1038/s41467-020-20284-z
   Lazdon E, 2020, J NEURAL TRANSM, V127, P149, DOI 10.1007/s00702-020-02154-6
   Lee H, 2014, FRONT BIOSCI-LANDMRK, V19, P272, DOI 10.2741/4206
   Li L, 2012, ANAL CHEM, V84, P6444, DOI 10.1021/ac3013708
   Liu C, 2021, ADV SCI, V8, DOI 10.1002/advs.202004433
   Matsuhisa K, 2018, J NAT MED-TOKYO, V72, P448, DOI 10.1007/s11418-017-1167-5
   McIntyre D, 2022, LAB CHIP, V22, P2925, DOI 10.1039/d2lc00254j
   Medina-Flores F, 2020, BRAIN BEHAV IMMUN, V89, P118, DOI 10.1016/j.bbi.2020.05.077
   Meghani N, 2020, ARCH PHARM RES, V43, P503, DOI 10.1007/s12272-020-01236-z
   Mehta A, 2022, ADV BIOL-GER, V6, DOI 10.1002/adbi.202200152
   Mir M, 2022, ACS SENSORS, V7, P1237, DOI 10.1021/acssensors.2c00333
   Modarres HP, 2018, J CONTROL RELEASE, V273, P108, DOI 10.1016/j.jconrel.2018.01.024
   Nakagawa S, 2009, NEUROCHEM INT, V54, P253, DOI 10.1016/j.neuint.2008.12.002
   Nallasamy P, 2021, INT J MOL SCI, V22, DOI 10.3390/ijms222212486
   Nicoli S, 2021, CIRC RES, V128, P511, DOI 10.1161/CIRCRESAHA.121.318799
   Noorani B, 2021, PHARMACEUTICS, V13, DOI 10.3390/pharmaceutics13091474
   Oghabian MA, 2022, BASIC CLIN NEUROSCI, V13, P117, DOI 10.32598/bcn.2022.575.1
   Pajares M, 2020, CELLS-BASEL, V9, DOI 10.3390/cells9071687
   Palma-Florez S, 2023, J NANOBIOTECHNOL, V21, DOI 10.1186/s12951-023-01798-2
   Pan YJ, 2018, ADV DRUG DELIVER REV, V135, P62, DOI 10.1016/j.addr.2018.04.009
   Pasman T, 2018, J R SOC INTERFACE, V15, DOI 10.1098/rsif.2018.0351
   Pediaditakis I, 2021, NAT COMMUN, V12, DOI 10.1038/s41467-021-26066-5
   Peña JS, 2020, BRAIN SCI, V10, DOI 10.3390/brainsci10060330
   Petrovskaya AV, 2022, MOL BIOL+, V56, P1020, DOI [10.1134/S0026893322060140, 10.31857/S0026898422060179]
   Poddar MS, 2024, LAB CHIP, V24, DOI 10.1039/d4lc00238e
   Reich MM, 2022, BRAIN, V145, P1410, DOI 10.1093/brain/awac012
   Rifes P, 2020, NAT BIOTECHNOL, V38, P1357, DOI 10.1038/s41587-020-0590-4
   Rocha EM, 2018, NEUROBIOL DIS, V109, P249, DOI 10.1016/j.nbd.2017.04.004
   Roth M, 2025, J CEREBR BLOOD F MET, V45, P617, DOI 10.1177/0271678X241261946
   Ryu JY, 2021, MOL MED, V27, DOI 10.1186/s10020-021-00291-6
   Saidijam M, 2018, XENOBIOTICA, V48, P506, DOI 10.1080/00498254.2017.1328148
   Saorin G, 2023, SEMIN CELL DEV BIOL, V144, P41, DOI 10.1016/j.semcdb.2022.10.001
   Schiera G, 2024, CELLS-BASEL, V13, DOI 10.3390/cells13020150
   Seidi A, 2011, BIOMICROFLUIDICS, V5, DOI 10.1063/1.3580756
   Sharma S, 2021, MOL NEUROBIOL, V58, P65, DOI 10.1007/s12035-020-02080-4
   Shemesh J, 2015, LAB CHIP, V15, P4114, DOI 10.1039/c5lc00633c
   Shen F, 2014, BIOMICROFLUIDICS, V8, DOI 10.1063/1.4866358
   Shinohara H, 2016, PHILOS T R SOC A, V374, DOI 10.1098/rsta.2015.0325
   Smith KJ, 2017, EXP PHYSIOL, V102, P1356, DOI 10.1113/EP086249
   Sofela S, 2020, INTEGR BIOL-UK, V12, P150, DOI 10.1093/intbio/zyaa011
   Song DP, 2022, CNS NEUROSCI THER, V28, P862, DOI 10.1111/cns.13832
   Song TY, 2023, ADV SCI, V10, DOI 10.1002/advs.202206004
   Tofaris GK, 2022, CELL MOL LIFE SCI, V79, DOI 10.1007/s00018-022-04240-2
   Toth Andrea, 2011, Recent Pat CNS Drug Discov, V6, P107
   Tunç BS, 2021, BRAIN RES, V1759, DOI 10.1016/j.brainres.2021.147366
   Tysnes OB, 2017, J NEURAL TRANSM, V124, P901, DOI 10.1007/s00702-017-1686-y
   van der Helm MW, 2016, TISSUE BARRIERS, V4, DOI 10.1080/21688370.2016.1142493
   Vatine GD, 2019, CELL STEM CELL, V24, P995, DOI 10.1016/j.stem.2019.05.011
   Voirin AC, 2020, BRAIN RES, V1730, DOI 10.1016/j.brainres.2020.146647
   Von Stetina Jessica R, 2018, Development, V145, DOI 10.1242/dev.157115
   Wang EY, 2021, J MOL CELL CARDIOL, V160, P97, DOI 10.1016/j.yjmcc.2021.06.012
   Whelan R, 2021, PHARMACEUTICS, V13, DOI 10.3390/pharmaceutics13111980
   Wu QR, 2020, BIOMED ENG ONLINE, V19, DOI 10.1186/s12938-020-0752-0
   Xiao N, 2018, J TISSUE ENG REGEN M, V12, P705, DOI 10.1002/term.2490
   Yang C, 2015, BBA-MOL CELL RES, V1853, P1889, DOI 10.1016/j.bbamcr.2015.05.001
   Zheng LL, 2021, ACS SENSORS, V6, P823, DOI 10.1021/acssensors.0c01846
   Zheng YS, 2021, BIOMOLECULES, V11, DOI 10.3390/biom11121779
   Zhenyukh O, 2018, J CELL MOL MED, V22, P4948, DOI 10.1111/jcmm.13759
   Zhou T, 2020, ADV SCI, V7, DOI 10.1002/advs.201903661
   Zhu LY, 2024, BIOFABRICATION, V16, DOI 10.1088/1758-5090/ad1116
NR 104
TC 0
Z9 0
U1 0
U2 0
PU FRONTIERS MEDIA SA
PI LAUSANNE
PA AVENUE DU TRIBUNAL FEDERAL 34, LAUSANNE, CH-1015, SWITZERLAND
SN 1663-4365
J9 FRONT AGING NEUROSCI
JI Front. Aging Neurosci.
PD JUL 9
PY 2025
VL 17
AR 1599509
DI 10.3389/fnagi.2025.1599509
PG 13
WC Geriatrics & Gerontology; Neurosciences
WE Science Citation Index Expanded (SCI-EXPANDED)
SC Geriatrics & Gerontology; Neurosciences & Neurology
GA 5DM2X
UT WOS:001533082600001
PM 40703678
DA 2025-08-07
ER

PT J
AU Li, Q
   Zhao, XM
   Wang, AN
   Hang, TT
   Zhao, JP
   Zhang, SK
   Zeng, LF
   Wang, WG
AF Li, Qi
   Zhao, Xiumei
   Wang, Anning
   Hang, Tingting
   Zhao, Jianpeng
   Zhang, Shengkai
   Zeng, Lingfeng
   Wang, Weiguo
TI From molecular mechanism to plant intervention: the bidirectional
   regulation of inflammation and oxidative stress in bone aging
SO FRONTIERS IN ENDOCRINOLOGY
LA English
DT Review
DE osteoporosis; bone aging; cartilage injury; inflammatory response;
   oxidative stress; signaling pathways; plant-based natural products
ID RHIZOMA-DRYNARIAE; TOTAL FLAVONOIDS; OSTEOPOROSIS
AB This article systematically elaborates the central role of inflammatory response and oxidative stress in osteoporosis (OP) and cartilage injury, and reveals the molecular mechanism by which the two damage bone homeostasis through NF-kappa B, RANKL and other signaling pathways. Studies have shown that plant natural products (such as hesperidin, curcumin, Epimedin B, etc.) can improve bone metabolism imbalance and delay the process of bone aging by regulating inflammatory factors (TNF-alpha, IL-1 beta) and antioxidant pathways (Nrf2/HO-1). Osteoporosis and cartilage damage promote each other to form a vicious cycle, and the intervention of plant active ingredients can target this common pathological process. Based on the current evidence, the strategy of combining anti-inflammation, anti-oxidation and mechanical regulation may provide a new direction for the prevention and treatment of bone aging-related diseases.
C1 [Li, Qi; Wang, Weiguo] Shandong Univ Tradit Chinese Med, Dept Orthoped, Affiliated Hosp, Jinan, Shandong, Peoples R China.
   [Zhao, Xiumei] Shandong Mental Hlth Ctr, Dept Clin Psychol 2, Jinan, Shandong, Peoples R China.
   [Wang, Anning; Hang, Tingting; Zhao, Jianpeng; Zhang, Shengkai; Wang, Weiguo] Shandong Tradit Chinese Med Univ, Sch Clin Med 1, Jinan, Shandong, Peoples R China.
   [Zeng, Lingfeng] Guangzhou Univ Chinese Med, Dept Orthoped, Affiliated Hosp 2, Guangzhou, Peoples R China.
C3 Shandong University of Traditional Chinese Medicine; Shandong University
   of Traditional Chinese Medicine; Guangzhou University of Chinese
   Medicine
RP Wang, WG (corresponding author), Shandong Univ Tradit Chinese Med, Dept Orthoped, Affiliated Hosp, Jinan, Shandong, Peoples R China.; Wang, WG (corresponding author), Shandong Tradit Chinese Med Univ, Sch Clin Med 1, Jinan, Shandong, Peoples R China.; Zeng, LF (corresponding author), Guangzhou Univ Chinese Med, Dept Orthoped, Affiliated Hosp 2, Guangzhou, Peoples R China.
EM zenglf6768@163.com; 60170005@sdutcm.edu.cn
RI zhong, feng/G-4623-2015; wang, anning/HHC-8932-2022
FU Health Commission of Shandong Province10.13039/501100020206
   [GB_CACM_2024005]; Zhuanggu Shenjin pill in the treatment of
   perimenopausal osteoporosis and Health Commission of Shandong Province;
   [M20241721]
FX No Statement Available
CR Arafa EA, 2023, BIOMED PHARMACOTHER, V161, DOI 10.1016/j.biopha.2023.114461
   Bian ZQ, 2025, FREE RADICAL BIO MED, V233, P39, DOI 10.1016/j.freeradbiomed.2025.03.027
   Bonato A, 2023, ADV HEALTHC MATER, V12, DOI 10.1002/adhm.202202271
   Chai S, 2024, PHYTOMEDICINE, V128, DOI 10.1016/j.phymed.2024.155516
   Chan KM, 2022, J ORTHOP RES, V40, P2780, DOI 10.1002/jor.25306
   Chen BH, 2023, BIOMED PHARMACOTHER, V168, DOI 10.1016/j.biopha.2023.115751
   Chen CY, 2024, INT IMMUNOPHARMACOL, V142, DOI 10.1016/j.intimp.2024.112893
   Chen GY, 2022, DRUG DES DEV THER, V16, P1743, DOI 10.2147/DDDT.S354946
   Chen LX, 2024, OSTEOPOROSIS INT, V35, P1007, DOI 10.1007/s00198-024-07037-0
   Chen L, 2021, FREE RADICAL BIO MED, V163, P356, DOI 10.1016/j.freeradbiomed.2020.12.235
   Chen P, 2022, J CELL MOL MED, V26, P2038, DOI 10.1111/jcmm.17227
   Chen T, 2024, FRONT IMMUNOL, V15, DOI 10.3389/fimmu.2024.1371463
   Chen TT, 2024, BIOMED PHARMACOTHER, V174, DOI 10.1016/j.biopha.2024.116523
   Chen X, 2024, EMBO MOL MED, V16, P294, DOI 10.1038/s44321-024-00025-1
   Chen YZ, 2023, ARCH BIOCHEM BIOPHYS, V747, DOI 10.1016/j.abb.2023.109764
   Chu LY, 2020, J BONE MINER RES, V35, P505, DOI 10.1002/jbmr.3909
   Dauenhauer LA, 2024, J ORTHOP RES, V42, P2450, DOI 10.1002/jor.25921
   Deng LY, 2023, INFLAMM RES, V72, P281, DOI 10.1007/s00011-022-01672-1
   Deng XH, 2024, PHYTOMEDICINE, V124, DOI 10.1016/j.phymed.2023.155282
   Dwivedi G, 2022, ARTHRITIS RES THER, V24, DOI 10.1186/s13075-022-02881-z
   Ebeling PR, 2022, ENDOCR REV, V43, P240, DOI 10.1210/endrev/bnab028
   Fan JB, 2023, FREE RADICAL BIO MED, V208, P807, DOI 10.1016/j.freeradbiomed.2023.09.032
   Fang XH, 2023, COMB CHEM HIGH T SCR, V26, P2401, DOI 10.2174/1386207326666230223165730
   Föger-Samwald U, 2022, INT J MOL SCI, V23, DOI 10.3390/ijms23052701
   Fu FD, 2023, J CELL MOL MED, V27, P3601, DOI 10.1111/jcmm.17928
   Fu HX, 2024, AM J TRANSL RES, V16, P6457, DOI 10.62347/XHHF1440
   Gao Y, 2012, BRIT J ORAL MAX SURG, V50, pE86, DOI 10.1016/j.bjoms.2011.11.007
   Gayatri MB, 2022, CELL DEATH DISCOV, V8, DOI 10.1038/s41420-022-01077-3
   Gong W, 2022, OXID MED CELL LONGEV, V2022, DOI 10.1155/2022/5410377
   Guo ZY, 2024, REDOX BIOL, V76, DOI 10.1016/j.redox.2024.103345
   Han MC, 2025, J ORTHOP SURG RES, V20, DOI 10.1186/s13018-024-05398-0
   He HT, 2022, FRONT CELL DEV BIOL, V9, DOI 10.3389/fcell.2021.791880
   Hong C, 2024, FRONT ENDOCRINOL, V15, DOI 10.3389/fendo.2024.1404697
   Iantomasi T, 2023, INT J MOL SCI, V24, DOI 10.3390/ijms24043772
   Jayakumar P, 2024, CLIN ORTHOP RELAT R, V482, P633, DOI 10.1097/CORR.0000000000003003
   Jia PT, 2017, MOL MED REP, V16, P6285, DOI 10.3892/mmr.2017.7340
   Jiang CM, 2025, APPL BIOCHEM BIOTECH, V197, P4586, DOI 10.1007/s12010-025-05232-1
   Jin Y, 2022, J NANOBIOTECHNOL, V20, DOI 10.1186/s12951-022-01681-6
   Jin YJ, 2021, MOLECULES, V26, DOI 10.3390/molecules26030662
   Kushioka J, 2023, INFLAMM REGEN, V43, DOI 10.1186/s41232-023-00279-1
   Lai WW, 2024, CURR RES FOOD SCI, V8, DOI 10.1016/j.crfs.2024.100699
   LeBoff MS, 2022, OSTEOPOROSIS INT, V33, P2049, DOI 10.1007/s00198-021-05900-y
   Li HL, 2023, GERIATR ORTHOP SURG, V14, DOI 10.1177/21514593231195237
   Li KX, 2024, CELLS-BASEL, V13, DOI 10.3390/cells13050441
   Li MZ, 2022, ACTA BIOMATER, V140, P23, DOI 10.1016/j.actbio.2021.12.006
   Li Q, 2023, COMPUT METH PROG BIO, V230, DOI 10.1016/j.cmpb.2023.107353
   Liu D, 2021, J TRADIT CHIN MED, V41, P959, DOI 10.19852/j.cnki.jtcm.2021.06.013
   Liu HM, 2025, SCI REP-UK, V15, DOI 10.1038/s41598-025-91311-6
   Liu L, 2024, FISH SHELLFISH IMMUN, V150, DOI 10.1016/j.fsi.2024.109657
   Liu MF, 2024, J ORTHOP SURG-HONG K, V32, DOI 10.1177/10225536241273924
   Liu QH, 2024, INT J BIOL MACROMOL, V270, DOI 10.1016/j.ijbiomac.2024.132370
   Liu RX, 2023, BONE RES, V11, DOI 10.1038/s41413-023-00296-3
   Liu Y, 2023, CURR CANCER DRUG TAR, V23, P792, DOI 10.2174/1568009623666230418121130
   Lu JJ, 2024, CELL MOL BIOL LETT, V29, DOI 10.1186/s11658-024-00614-5
   Mariano A, 2022, CURR ISSUES MOL BIOL, V44, P3481, DOI 10.3390/cimb44080240
   Men ZT, 2022, ANN TRANSL MED, V10, DOI 10.21037/atm-22-3724
   Munteanu C, 2024, INT J MOL SCI, V25, DOI 10.3390/ijms25158250
   Qin H, 2021, FRONT PHARMACOL, V11, DOI 10.3389/fphar.2020.581049
   Riegger J, 2023, CELL MOL BIOL LETT, V28, DOI 10.1186/s11658-023-00489-y
   Robert M, 2024, REDOX BIOL, V74, DOI 10.1016/j.redox.2024.103228
   Shang P, 2024, OPEN MED-WARSAW, V19, DOI 10.1515/med-2024-0943
   Shi JQ, 2025, INFLAMM RES, V74, DOI 10.1007/s00011-025-01998-6
   Shi KR, 2025, CELL BIOCHEM BIOPHYS, V83, P1703, DOI 10.1007/s12013-024-01579-0
   Shi L, 2021, J ETHNOPHARMACOL, V270, DOI 10.1016/j.jep.2021.113825
   Shi XQ, 2022, J ETHNOPHARMACOL, V297, DOI 10.1016/j.jep.2022.115536
   Si YH, 2024, BIOMED PHARMACOTHER, V173, DOI 10.1016/j.biopha.2024.116422
   Sun KQ, 2021, FRONT PHARMACOL, V12, DOI 10.3389/fphar.2021.629968
   Sun ZL, 2024, MOD RHEUMATOL, DOI 10.1093/mr/roae015
   Tan ZJ, 2022, IMMUNOPHARM IMMUNOT, V44, P850, DOI 10.1080/08923973.2022.2088384
   Tang L, 2020, J BONE MINER METAB, V38, P14, DOI 10.1007/s00774-019-01029-5
   Tao HQ, 2021, PHARMACOL RES, V174, DOI 10.1016/j.phrs.2021.105967
   Tao ZS, 2022, MOL MED, V28, DOI 10.1186/s10020-022-00503-7
   Tian HL, 2022, J CELL MOL MED, V26, P2163, DOI 10.1111/jcmm.17238
   Tong M, 2024, J ORTHOP SURG RES, V19, DOI 10.1186/s13018-024-04866-x
   Wang G, 2022, J CELL PHYSIOL, V237, P1790, DOI 10.1002/jcp.30642
   Wang GW, 2024, FRONT BIOSCI-LANDMRK, V29, DOI 10.31083/j.fbl2907266
   Wang H, 2024, SCI REP-UK, V14, DOI 10.1038/s41598-024-64952-2
   Wang JY, 2022, OXID MED CELL LONGEV, V2022, DOI 10.1155/2022/9205908
   Wang XH, 2024, MOL MED, V30, DOI 10.1186/s10020-024-00957-x
   Wang XL, 2023, INT IMMUNOPHARMACOL, V115, DOI 10.1016/j.intimp.2022.109624
   Wang XZ, 2024, INT IMMUNOPHARMACOL, V130, DOI 10.1016/j.intimp.2024.111755
   Wong AKO, 2024, CALCIFIED TISSUE INT, V116, DOI 10.1007/s00223-024-01315-z
   Xia XT, 2024, J CELL MOL MED, V28, DOI 10.1111/jcmm.18508
   Xiao JC, 2023, LIFE SCI, V322, DOI 10.1016/j.lfs.2022.121326
   Xu JT, 2024, INT J BIOL MACROMOL, V258, DOI 10.1016/j.ijbiomac.2023.129004
   Zhang CF, 2024, FASEB J, V38, DOI 10.1096/fj.202301882R
   Zhang C, 2023, BIOMED PHARMACOTHER, V163, DOI 10.1016/j.biopha.2023.114834
   Zhang JB, 2024, IMMUN INFLAMM DIS, V12, DOI 10.1002/iid3.1211
   Zhang L, 2022, FRONT IMMUNOL, V13, DOI 10.3389/fimmu.2022.1005665
   Zhang Q, 2021, J BIOCHEM MOL TOXIC, V35, DOI 10.1002/jbt.22832
   Zhang YX, 2025, INT IMMUNOPHARMACOL, V147, DOI 10.1016/j.intimp.2024.113996
   Zhao ZJ, 2024, BIOACT MATER, V32, P319, DOI 10.1016/j.bioactmat.2023.10.013
   Zheng Q, 2023, HUM CELL, V36, P1978, DOI 10.1007/s13577-023-00959-7
   Zhou JH, 2023, FOODS, V12, DOI 10.3390/foods12020275
   Zhu JQ, 2023, INT J MOL SCI, V24, DOI 10.3390/ijms24021518
   Zhu XP, 2024, FRONT IMMUNOL, V15, DOI 10.3389/fimmu.2024.1333086
   Zhuang RY, 2024, FRONT ENDOCRINOL, V15, DOI 10.3389/fendo.2024.1410581
NR 97
TC 0
Z9 0
U1 1
U2 1
PU FRONTIERS MEDIA SA
PI LAUSANNE
PA AVENUE DU TRIBUNAL FEDERAL 34, LAUSANNE, CH-1015, SWITZERLAND
SN 1664-2392
J9 FRONT ENDOCRINOL
JI Front. Endocrinol.
PD JUL 9
PY 2025
VL 16
AR 1634580
DI 10.3389/fendo.2025.1634580
PG 12
WC Endocrinology & Metabolism
WE Science Citation Index Expanded (SCI-EXPANDED)
SC Endocrinology & Metabolism
GA 5CQ3Z
UT WOS:001532511300001
PM 40704144
DA 2025-08-07
ER

PT J
AU Cheng, CW
   Earle, SL
   Povstyan, OV
   Randall, C
   Smith, KA
   Debant, M
   Macrae, FL
   Beech, DG
   Mcgrane, A
   Bartoli, F
   Chuntharpursat-Bon, E
   Cubbon, RM
   Griffin, KJ
   Bailey, MA
   Kalli, AC
   Morley, LC
   Witte, KK
   Beech, DJ
AF Cheng, Chew W.
   Earle, Sophie L.
   Povstyan, Oleksandr V.
   Randall, Chloe
   Smith, Katie A.
   Debant, Marjolaine
   Macrae, Fraser L.
   Beech, Daniel G.
   Mcgrane, Anna
   Bartoli, Fiona
   Chuntharpursat-Bon, Eulashini
   Cubbon, Richard M.
   Griffin, Kathryn J.
   Bailey, Marc A.
   Kalli, Antreas C.
   Morley, Lara C.
   Witte, Klaus K.
   Beech, David J.
TI PIEZO1 variant implications for biological understanding and
   human health
SO OPEN BIOLOGY
LA English
DT Review
DE non-selective cation channel; calcium channel; calcium signalling;
   mechanical force; shear stress; endothelium
ID HEREDITARY XEROCYTOSIS; GENETIC-VARIANTS; IRON-METABOLISM;
   VARICOSE-VEINS; MUTATIONS; PRESSURE; CHANNEL; TRANSDUCTION; ASSOCIATION;
   HOMEOSTASIS
AB The large membrane protein PIEZO1 assembles as trimers to form exceptional mechanical force-sensing ion channels of eukaryotes. When these channels are activated by force, cell membrane permeability to calcium ions and other ions increases rapidly, coupling force to cell function through ionic control. In humans and other species, PIEZO1 is both widely expressed and functional across major systems that include the cardiovascular, haematological and musculoskeletal systems, thereby serving diverse needs. In this narrative review of the scientific literature, we address what has been learned about PIEZO1 from associations of its gene variation with human characteristics. A particular physiological importance of PIEZO1 is emerging in lymphatics and thus in the control of tissue fluid homeostasis with relevance to the disease conditions of non-immune fetal hydrops and generalized lymphatic dysplasia. Other vascular relevance is seen in lower limb venous varicosities. PIEZO1 may be non-essential in red blood cells but the amplification of its function by gene variation quite selectively alters these cells, leading to haemolytic anaemia and other related disturbances that may be only mildly adverse and confer survival advantage. We speculate on what else might be learned in humans, guided by knowledge from PIEZO1 studies in mice, and describe how knowledge accumulated to date highlights new opportunities for PIEZO1 understanding and pathways to patient benefit.
C1 [Cheng, Chew W.; Earle, Sophie L.; Povstyan, Oleksandr V.; Randall, Chloe; Smith, Katie A.; Debant, Marjolaine; Macrae, Fraser L.; Mcgrane, Anna; Bartoli, Fiona; Chuntharpursat-Bon, Eulashini; Cubbon, Richard M.; Griffin, Kathryn J.; Bailey, Marc A.; Kalli, Antreas C.; Morley, Lara C.; Witte, Klaus K.; Beech, David J.] Univ Leeds, Leeds Inst Cardiovasc & Metab Med, Sch Med, Leeds LS2 9JT, England.
   [Earle, Sophie L.; Morley, Lara C.] Univ Leeds, Acad Dept Obstet & Gynaecol, Sch Med, Leeds LS2 9JT, England.
   [Beech, Daniel G.] Calderdale & Huddersfield NHS Fdn Trust, Huddersfield HD3 3EA, England.
   [Griffin, Kathryn J.] Leeds Teaching Hosp NHS Trust, Dept Histopathol, Leeds, England.
   [Witte, Klaus K.] Leeds Teaching Hosp NHS Trust, Dept Cardiol, Leeds, England.
   [Bailey, Marc A.] Leeds Gen Infirm, Leeds Vasc Inst, Leeds, England.
C3 University of Leeds; University of Leeds; University of Leeds;
   University of Leeds; Leeds General Infirmary; University of Leeds
RP Beech, DJ (corresponding author), Univ Leeds, Leeds Inst Cardiovasc & Metab Med, Sch Med, Leeds LS2 9JT, England.
EM c.w.cheng@leeds.ac.uk; s.l.earle@leeds.ac.uk; o.povstyan@leeds.ac.uk;
   umcsr@leeds.ac.uk; bs15kas@leeds.ac.uk; m.debant@leeds.ac.uk;
   medfma@leeds.ac.uk; dannybeech1993@gmail.com; bs18a2m@leeds.ac.uk;
   f.bartoli@leeds.ac.uk; medechu@leeds.ac.uk; R.Cubbon@leeds.ac.uk;
   k.j.griffin@leeds.ac.uk; m.a.bailey@leeds.ac.uk; a.kalli@leeds.ac.uk;
   l.c.morley@leeds.ac.uk; k.k.witte@leeds.ac.uk; d.j.beech@leeds.ac.uk
RI Macrae, Fraser/AAN-8377-2021
FU British Heart Foundation (BHF); Tommy's Preterm Birth Centre; NIHR
   Academic Clinical Lectureship; BHF [PG/21/10515, FS/PhD/22/29312,
   FS/4yPhD/P/20/34012, FS/4yPhD/F/22/34182, RG/17/11/33042]; Sir Henry
   Wellcome career development fellowship [215861/Z/19/Z]; BHF career
   development fellowship; National Institute for Health and Care
   Research(NIHR) Leeds Biomedical Research Centre (BRC) [NIHR203331]; UKRI
   BBSRC [APP22657]; Wellcome [110044/Z/15/Z]; Wellcome Trust
   [215861/Z/19/Z, 110044/Z/15/Z] Funding Source: Wellcome Trust
FX C.W.C., M.D., F.B., E.C.-B. and K.J.G. were supported by British Heart
   Foundation (BHF) Mautner fellowships. L.C.M., S.L.E. and D.J.B.were
   supported in part by the Tommy's Preterm Birth Centre. L.C.M. was
   supported by a NIHR Academic Clinical Lectureship. O.V.P. was supported
   by BHF grant PG/21/10515. C.R., K.A.S. and A.M. were supported by BHF
   PhD studentships FS/PhD/22/29312, FS/4yPhD/P/20/34012 and
   FS/4yPhD/F/22/34182. F.L.M. was supported by a Sir Henry Wellcome career
   development fellowship 215861/Z/19/Z. M.A.B. was supportedby a BHF
   career development fellowship. R.M.C. and D.J.B. were supported in part
   by the National Institute for Health and Care Research(NIHR) Leeds
   Biomedical Research Centre (BRC) NIHR203331. The views expressed are
   those of the author(s) and not necessarily those ofthe NHS, the NIHR or
   the Department of Health and Social Care. A.C.K. and D.J.B. were
   supported in part by UKRI BBSRC research grant APP22657. Some of the
   background research was supported by BHF RG/17/11/33042 and Wellcome
   110044/Z/15/Z grants to D.J.B
CR Ahmed WUR, 2022, NAT COMMUN, V13, DOI 10.1038/s41467-022-30765-y
   Al-Deri N, 2021, J MED GENET, V58, P592, DOI 10.1136/jmedgenet-2020-107016
   Al-Kouatly HB, 2021, GENET MED, V23, P1325, DOI 10.1038/s41436-021-01121-0
   Albuisson J, 2013, NAT COMMUN, V4, DOI 10.1038/ncomms2899
   Alhazmi W, 2023, RESPIR MED CASE REP, V44, DOI 10.1016/j.rmcr.2023.101872
   Amado NG, 2024, NAT COMMUN, V15, DOI 10.1038/s41467-023-44594-0
   Andolfo I, 2020, AM J HEMATOL, V95, P188, DOI 10.1002/ajh.25683
   Andolfo I, 2019, FRONT PHYSIOL, V10, DOI 10.3389/fphys.2019.00258
   Andolfo I, 2018, AM J HEMATOL, V93, P1509, DOI 10.1002/ajh.25276
   Andolfo I, 2018, HAEMATOLOGICA, V103, pE94, DOI 10.3324/haematol.2017.180687
   Andolfo I, 2013, BLOOD, V121, P3925, DOI 10.1182/blood-2013-02-482489
   Anwar MA, 2012, CIRC-CARDIOVASC GENE, V5, P460, DOI 10.1161/CIRCGENETICS.112.963439
   Attardi E, 2024, HEMASPHERE, V8, DOI 10.1002/hem3.112
   Bae C, 2013, P NATL ACAD SCI USA, V110, pE1162, DOI 10.1073/pnas.1219777110
   Bartoli F, 2022, CELLS-BASEL, V11, DOI 10.3390/cells11071199
   Baxter SL, 2020, SCI REP-UK, V10, DOI 10.1038/s41598-020-76026-0
   Berridge MJ, 2003, NAT REV MOL CELL BIO, V4, P517, DOI 10.1038/nrm1155
   Bluteau O, 2018, BLOOD, V131, P717, DOI 10.1182/blood-2017-09-806489
   Bolte AC, 2020, NAT COMMUN, V11, DOI 10.1038/s41467-020-18113-4
   Brewer CJ, 2023, PRENATAL DIAG, V43, P1556, DOI 10.1002/pd.6451
   Brylka LJ, 2024, BONE RES, V12, DOI 10.1038/s41413-024-00315-x
   Byrne AB, 2022, SCI TRANSL MED, V14, DOI 10.1126/scitranslmed.abm4869
   Campas O, 2024, NAT REV MOL CELL BIO, V25, P252, DOI 10.1038/s41580-023-00688-7
   Chen X, 2022, GENOMICS, V114, DOI 10.1016/j.ygeno.2022.110351
   Chen Y, 2021, FRONT GENET, V12, DOI 10.3389/fgene.2021.684555
   Chen ZW, 2025, J GENET GENOMICS, V52, P539, DOI 10.1016/j.jgg.2024.06.005
   Cheng CW., 2020, medRxiv, DOI [10.1101/2020.1106.1101.20119651, DOI 10.1101/2020.1106.1101.20119651]
   Cheng J, 2023, SCIENCE, V381, P1303, DOI 10.1126/science.adg7492
   Choi D, 2024, NAT NEUROSCI, V27, P913, DOI 10.1038/s41593-024-01604-8
   Choi D, 2022, CIRC RES, V131, pE2, DOI 10.1161/CIRCRESAHA.121.320565
   Choi D, 2019, JCI INSIGHT, V4, DOI 10.1172/jci.insight.125068
   Chong JH, 2021, BIOPHYS J, V120, P1343, DOI 10.1016/j.bpj.2021.02.003
   Chuntharpursat-Bon E, 2023, COMMUN BIOL, V6, DOI 10.1038/s42003-023-04706-4
   Clapham DE, 2007, CELL, V131, P1047, DOI 10.1016/j.cell.2007.11.028
   Correa ARE, 2021, PRENATAL DIAG, V41, P1414, DOI 10.1002/pd.6022
   Coste B, 2010, SCIENCE, V330, P55, DOI 10.1126/science.1193270
   Crew VK, 2023, BLOOD, V141, P135, DOI 10.1182/blood.2022016504
   Cui SM, 2021, EMERG CRIT CARE MED, V1, P86, DOI 10.1097/EC9.0000000000000018
   Datkhaeva I, 2018, AM J MED GENET A, V176, P2829, DOI 10.1002/ajmg.a.40533
   de Haan HG, 2014, THROMB RES, V134, P1186, DOI 10.1016/j.thromres.2014.09.018
   De Vecchis D, 2021, BIOPHYS J, V120, P1510, DOI 10.1016/j.bpj.2021.02.006
   Barreto RD, 2016, ANN HEMATOL, V95, P1545, DOI 10.1007/s00277-016-2716-9
   Dempsey E, 2021, BJOG-INT J OBSTET GY, V128, P1012, DOI 10.1111/1471-0528.16546
   Douguet D, 2019, CELL, V179, P340, DOI 10.1016/j.cell.2019.08.049
   Du J, 2024, J CLIN INVEST, V134, DOI 10.1172/JCI176577
   Evans EL, 2020, BLOOD, V136, P140, DOI 10.1182/blood.2019004174
   Fathalla BM, 2021, HUM MUTAT, V42, pE1, DOI 10.1002/humu.24165
   Faucherre A, 2020, J MOL CELL CARDIOL, V143, P51, DOI 10.1016/j.yjmcc.2020.03.013
   Filser M, 2021, BLOOD, V137, P1828, DOI 10.1182/blood.2020008424
   Fotiou E, 2015, NAT COMMUN, V6, DOI 10.1038/ncomms9085
   Fritzsche M, 2020, COMMUN BIOL, V3, DOI 10.1038/s42003-020-01197-5
   Fukaya E, 2018, CIRCULATION, V138, P2869, DOI 10.1161/CIRCULATIONAHA.118.035584
   Fustino NJ, 2024, ANN AFR MED, V23, P743, DOI 10.4103/aam.aam_29_24
   Gallagher PG, 2017, BLOOD, V130, P2699, DOI 10.1182/blood-2017-04-590810
   Ghesh L, 2023, CLIN GENET, V103, P560, DOI 10.1111/cge.14274
   Glogowska E, 2025, CELL REP, V44, DOI 10.1016/j.celrep.2025.115542
   Glogowska E, 2017, BLOOD, V130, P1845, DOI 10.1182/blood-2017-05-786004
   Gnanasambandam R, 2018, HEMASPHERE, V2, DOI 10.1097/HS9.0000000000000055
   Götschi T, 2023, J APPL PHYSIOL, V135, P165, DOI 10.1152/japplphysiol.00573.2022
   Goodman MB, 2023, J GEN PHYSIOL, V155, DOI 10.1085/jgp.202213248
   Gordon K, 2021, LYMPHAT RES BIOL, V19, P25, DOI 10.1089/lrb.2020.0104
   Gordon K, 2020, J MED GENET, V57, P653, DOI 10.1136/jmedgenet-2019-106084
   Guo W, 2020, HUM MUTAT, V41, P432, DOI 10.1002/humu.23935
   Guo YSR, 2017, ELIFE, V6, DOI 10.7554/eLife.33660
   Han S, 2022, FRONT GENET, V13, DOI 10.3389/fgene.2022.856046
   Hasstedt SJ, 2009, BLOOD, V114, P3084, DOI 10.1182/blood-2009-05-219485
   Henkel C, 2023, ANN RHEUM DIS, V82, P384, DOI 10.1136/ard-2022-223199
   Hirano K, 2022, LIFE SCI ALLIANCE, V6, DOI 10.26508/lsa.202201783
   Hu Y, 2021, AM J HUM GENET, V108, P874, DOI 10.1016/j.ajhg.2021.04.003
   Imashuku S, 2016, INT J HEMATOL, V104, P125, DOI 10.1007/s12185-016-1970-x
   Iolascon A, 2019, BRIT J HAEMATOL, V187, P13, DOI 10.1111/bjh.16126
   Jamwal M, 2020, J MOL DIAGN, V22, P579, DOI 10.1016/j.jmoldx.2020.01.007
   Jiang F, 2021, NAT COMMUN, V12, DOI 10.1038/s41467-021-21178-4
   Jiang J., 2025, bioRxiv, DOI [10.1101/2025.02.18.638930, DOI 10.1101/2025.02.18.638930]
   Jiang Y, 2021, TRENDS BIOCHEM SCI, V46, P472, DOI 10.1016/j.tibs.2021.01.008
   Jurynec MJ, 2024, medRxiv, DOI [10.1101/2024.09.03.24312969, 10.1101/2024.09.03.24312969, DOI 10.1101/2024.09.03.24312969]
   Kager L, 2018, BRIT J HAEMATOL, V182, P251, DOI 10.1111/bjh.15389
   Kedar PS, 2019, INT J HEMATOL, V110, P618, DOI 10.1007/s12185-019-02716-9
   Kinsella JA, 2024, BRIT J PHARMACOL, V181, P4714, DOI 10.1111/bph.17351
   Koster AK, 2024, P NATL ACAD SCI USA, V121, DOI 10.1073/pnas.2415934121
   Kovesi T, 2023, AM J MED GENET A, V191, P2188, DOI 10.1002/ajmg.a.63237
   Lane WJ, 2024, TRANSFUSION, V64, P1633, DOI 10.1111/trf.17965
   Lee S, 2021, EUR J MED GENET, V64, DOI 10.1016/j.ejmg.2021.104295
   Lee Y, 2024, MOL DIAGN THER, V28, P311, DOI 10.1007/s40291-024-00703-3
   Li J, 2014, NATURE, V515, P279, DOI 10.1038/nature13701
   Li JV, 2021, COMMUN BIOL, V4, DOI 10.1038/s42003-021-02528-w
   Lichtenstein L, 2024, SCI ADV, V10, DOI 10.1126/sciadv.adq3075
   Lim XR, 2024, NAT COMMUN, V15, DOI 10.1038/s41467-024-52969-0
   Ludlow MJ., 2023, medRxiv, DOI [10.1101/2023.1108.1101.23292554, DOI 10.1101/2023.1108.1101.23292554]
   Lukacs V, 2015, NAT COMMUN, V6, DOI 10.1038/ncomms9329
   Ma NY, 2022, SCI ADV, V8, DOI 10.1126/sciadv.abn0485
   Ma S, 2021, CELL, V184, P969, DOI 10.1016/j.cell.2021.01.024
   Ma S, 2018, CELL, V173, P443, DOI 10.1016/j.cell.2018.02.047
   Maciak K, 2020, BLOOD CELL MOL DIS, V80, DOI 10.1016/j.bcmd.2019.102378
   Mammadova-Bach E, 2023, ARTERIOSCL THROM VAS, V43, P1339, DOI 10.1161/ATVBAHA.123.318341
   Mansour-Hendili L, 2020, ORPHANET J RARE DIS, V15, DOI 10.1186/s13023-020-01425-5
   Martin-Almedina S, 2021, PHYSIOL REV, V101, P1809, DOI 10.1152/physrev.00006.2020
   Martin-Almedina S, 2018, J PHYSIOL-LONDON, V596, P985, DOI 10.1113/JP275718
   Mastromoro G, 2021, EUR J MED GENET, V64, DOI 10.1016/j.ejmg.2020.104106
   Matrongolo MJ, 2024, J CLIN INVEST, V134
   Michelini S, 2020, LYMPHOLOGY, V53, P141
   Milev MP, 2018, J MED GENET, V55, P753, DOI 10.1136/jmedgenet-2018-105441
   Moffatt CJ, 2017, INT WOUND J, V14, P772, DOI 10.1111/iwj.12694
   Monti R, 2022, NAT COMMUN, V13, DOI 10.1038/s41467-022-32864-2
   Moradian N, 2023, ALLERGY ASTHMA CL IM, V19, DOI 10.1186/s13223-023-00804-4
   More TA, 2020, ANN HEMATOL, V99, P715, DOI 10.1007/s00277-020-03955-1
   Mousavi SAR, 2021, P NATL ACAD SCI USA, V118, DOI 10.1073/pnas.2102188118
   Murciano N, 2023, J GEN PHYSIOL, V155, DOI 10.1085/jgp.202213132
   Murthy SE, 2017, NAT REV MOL CELL BIO, V18, P771, DOI 10.1038/nrm.2017.92
   Mustacich DJ, 2022, AM J MED, V135, pE31, DOI 10.1016/j.amjmed.2021.09.007
   Najafi K, 2021, SCI REP-UK, V11, DOI 10.1038/s41598-021-86309-9
   Nakahara E, 2023, HUM GENOME VAR, V10, DOI 10.1038/s41439-023-00235-y
   Nakamichi R, 2022, SCI TRANSL MED, V14, DOI 10.1126/scitranslmed.abj5557
   Nguetse CN, 2020, P NATL ACAD SCI USA, V117, P9074, DOI 10.1073/pnas.1919843117
   NIH, 2025, Homo sapiens (human)
   NIH, 2025, Lymphatic malformation 6
   Oliveira PD, 2020, BLOOD CELL MOL DIS, V82, DOI 10.1016/j.bcmd.2020.102413
   Parsonage G, 2023, BRIT J PHARMACOL, V180, P2039, DOI 10.1111/bph.15996
   Passini FS, 2021, NAT BIOMED ENG, V5, P1457, DOI 10.1038/s41551-021-00716-x
   Petkova-Kirova P, 2024, INT J MOL SCI, V25, DOI 10.3390/ijms25031416
   Phuyal S, 2023, TRENDS CELL BIOL, V33, P1049, DOI 10.1016/j.tcb.2023.05.001
   Picard V, 2019, HAEMATOLOGICA, V104, P1554, DOI 10.3324/haematol.2018.205328
   Pinto VM, 2023, AM J HEMATOL, V98, pE130, DOI 10.1002/ajh.26901
   Qi QW, 2020, GENES-BASEL, V11, DOI 10.3390/genes11121397
   Ranade SS, 2014, P NATL ACAD SCI USA, V111, P10347, DOI 10.1073/pnas.1409233111
   Rapetti-Mauss R, 2017, HAEMATOLOGICA, V102, pE415, DOI 10.3324/haematol.2017.171389
   Risinger M, 2018, AM J HEMATOL, V93, pE67, DOI 10.1002/ajh.24996
   Rode B, 2017, NAT COMMUN, V8, DOI 10.1038/s41467-017-00429-3
   Rogerson D, 2023, PRENATAL DIAG, V43, P703, DOI 10.1002/pd.6345
   Romero LO, 2019, NAT COMMUN, V10, DOI 10.1038/s41467-019-09055-7
   Rooks H, 2019, HAEMATOLOGICA, V104, pE91, DOI 10.3324/haematol.2018.202697
   Rotordam MG, 2019, HAEMATOLOGICA, V104, pE179, DOI 10.3324/haematol.2018.201160
   Russo R, 2018, AM J HEMATOL, V93, P672, DOI 10.1002/ajh.25058
   Scimone C, 2022, MICROVASC RES, V141, DOI 10.1016/j.mvr.2022.104342
   Segel M, 2019, NATURE, V573, P130, DOI 10.1038/s41586-019-1484-9
   Shamseldin HE, 2018, GENET MED, V20, P420, DOI 10.1038/gim.2017.111
   Shan YY, 2024, bioRxiv, DOI [10.1101/2024.07.14.603468, 10.1101/2024.07.14.603468, DOI 10.1101/2024.07.14.603468]
   Shi J, 2020, CELL REP, V33, DOI 10.1016/j.celrep.2020.108225
   Shi YF, 2023, CHINESE J CANCER RES, V35, P536, DOI 10.21147/j.issn.1000-9604.2023.05.10
   Smelser DT, 2022, J VASC SURG-VENOUS L, V10, P382, DOI 10.1016/j.jvsv.2021.07.007
   Solis AG, 2019, NATURE, V573, P69, DOI 10.1038/s41586-019-1485-8
   Song A, 2020, FRONT ENDOCRINOL, V11, DOI 10.3389/fendo.2020.00356
   Sparks TN, 2020, NEW ENGL J MED, V383, P1746, DOI 10.1056/NEJMoa2023643
   Sparks TN, 2019, GENET MED, V21, P1339, DOI 10.1038/s41436-018-0352-6
   Spier I, 2016, FAM CANCER, V15, P281, DOI 10.1007/s10689-016-9870-z
   Srivastava N, 2020, P NATL ACAD SCI USA, V117, P2506, DOI 10.1073/pnas.1905730117
   Stewart GW, 2023, BRIT J HAEMATOL, V203, P509, DOI 10.1111/bjh.19093
   Stolyar H, 2021, BMJ CASE REP, V14, DOI 10.1136/bcr-2020-240682
   Stray-Pedersen A, 2017, J ALLERGY CLIN IMMUN, V139, P232, DOI 10.1016/j.jaci.2016.05.042
   Sun Q, 2022, J HUM GENET, V67, P87, DOI 10.1038/s10038-021-00968-0
   Sun WJ, 2019, ELIFE, V8, DOI 10.7554/eLife.47454
   Thye T, 2022, J HUM GENET, V67, P65, DOI 10.1038/s10038-021-00958-2
   Tranter JD, 2024, COMPR PHYSIOL, V14, P5269, DOI 10.1002/cphy.c230005
   Tsuchiya M, 2018, NAT COMMUN, V9, DOI 10.1038/s41467-018-04436-w
   Van Hout CV, 2020, NATURE, V586, P749, DOI 10.1038/s41586-020-2853-0
   Vignes S, 2022, AM J MED GENET A, V188, P243, DOI 10.1002/ajmg.a.62476
   Vora NL, 2017, GENET MED, V19, P1207, DOI 10.1038/gim.2017.33
   Wang J, 2022, CELL REP, V38, DOI 10.1016/j.celrep.2022.110342
   Wang SP, 2020, NAT COMMUN, V11, DOI 10.1038/s41467-020-16026-w
   Wang SP, 2016, J CLIN INVEST, V126, P4527, DOI 10.1172/JCI87343
   Wu J, 2017, TRENDS BIOCHEM SCI, V42, P57, DOI 10.1016/j.tibs.2016.09.004
   Yamaguchi Y, 2021, FRONT PHYSIOL, V12, DOI 10.3389/fphys.2021.736585
   Yang XZ, 2022, NATURE, V604, P377, DOI 10.1038/s41586-022-04574-8
   Yates CL, 2017, GENET MED, V19, P1171, DOI 10.1038/gim.2017.31
   Yoshida S, 2019, SAGE OPEN MED CASE R, V7, DOI 10.1177/2050313X19849265
   Yu ZY, 2022, NAT CARDIOVASC RES, V1, P577, DOI 10.1038/s44161-022-00082-0
   Yuan S, 2021, J AM HEART ASSOC, V10, DOI 10.1161/JAHA.121.022286
   Zama D, 2020, ITAL J PEDIATR, V46, DOI 10.1186/s13052-020-00864-x
   Zarychanski R, 2012, BLOOD, V120, P1908, DOI 10.1182/blood-2012-04-422253
   Zhang DD, 2024, PLOS GENET, V20, DOI 10.1371/journal.pgen.1011339
   Zhang MQ, 2021, J NEUROINTERV SURG, V13, P568, DOI 10.1136/neurintsurg-2020-016469
   Zhang Tianyuan, 2021, Zhonghua Yi Xue Yi Chuan Xue Za Zhi, V38, P937, DOI 10.3760/cma.j.cn511374-20200729-00564
   Zhang YH, 2021, HYPERTENSION, V78, P647, DOI 10.1161/HYPERTENSIONAHA.121.17177
   Zhao JN, 2025, MOL CELL BIOCHEM, V480, P2423, DOI 10.1007/s11010-024-05115-9
   Zhao QC, 2018, NATURE, V554, P487, DOI 10.1038/nature25743
   Zhou XY, 2021, FRONT GENET, V12, DOI 10.3389/fgene.2021.616392
   Zhou ZJ, 2023, SCIENCE, V381, P799, DOI 10.1126/science.adh8190
   Zhou ZJ, 2021, FRONT PHARMACOL, V12, DOI 10.3389/fphar.2021.766416
   Zhu JJ, 2023, P NATL ACAD SCI USA, V120, DOI 10.1073/pnas.2300291120
NR 179
TC 0
Z9 0
U1 1
U2 1
PU ROYAL SOC
PI LONDON
PA 6-9 CARLTON HOUSE TERRACE, LONDON SW1Y 5AG, ENGLAND
EI 2046-2441
J9 OPEN BIOL
JI Open Biol
PD JUL 9
PY 2025
VL 15
IS 7
AR 240345
DI 10.1098/rsob.240345
PG 38
WC Biochemistry & Molecular Biology
WE Science Citation Index Expanded (SCI-EXPANDED)
SC Biochemistry & Molecular Biology
GA 4QQ7E
UT WOS:001524362400003
PM 40628291
DA 2025-08-07
ER

PT J
AU Jayan, S
   John, J
   Manoj, KM
   Midhun, TU
   Rahul, RS
   Deepak, DR
   Krishnan, V
AF Jayan, Swathi
   John, Jeena
   Manoj, K. Madhav
   Midhun, T. U.
   Rahul, R. S.
   Deepak, D. R.
   Krishnan, Vinod
TI KEAP1-NRF2-IKK(3 crosstalk protects periodontal ligament fibroblasts
   subjected to mechanical vibratory forces
SO ARCHIVES OF ORAL BIOLOGY
LA English
DT Article
DE Periodontal ligament; KEAP1 protein; Cytoprotection; IKKbeta protein
ID TOOTH MOVEMENT; KEAP1; NRF2
AB Objectives: When cells experience acute trauma from forces, cytoprotective molecules such as NRF2 and activation of inflammatory pathways led by NFkB are synthesized and released. An action-binding protein, KEAP1, plays a central role in these activities. The present study aimed to determine the effect of differential magnitudes of vibratory mechanical force application on the KEAP1 molecule and its downstream regulators, such as NRF2 and IKK(3. Design: A fibroblast cell culture was performed on periodontal ligament cells scraped from atraumatically extracted premolar teeth. These cells were subjected to low (50 Hz), medium, (100 Hz) high (150 Hz), and very high (200 Hz) vibratory settings for 20 min at 0, 24, and 48 h. mRNA and protein analysis of KEAP1, NRF2, and IKK(3 was performed using real-time PCR, indirect ELISA test, and Western blot, respectively. Results: The results indicated that vibratory mechanical force application interfered with cultured periodontal ligament fibroblasts' normal growth and homeostasis. While KEAP1's mRNA expression and protein activity were downregulated, NRF2's and IKK(3's were upregulated. As force magnitude increases, KEAP1's down-regulation increases, while NRF2 and IKK(3's upregulation continues. Conclusions: The study revealed an inverse relationship between KEAP1, NRF2, and IKK(3 in periodontal ligament fibroblasts subjected to mechanical forces. A decrease in KEAP1 and an increase in NRF2 and IKK(3 mRNA and protein levels to different vibrational frequencies can evoke cytoprotective responses in the cells.
C1 [Jayan, Swathi; John, Jeena; Krishnan, Vinod] Sri Sankara Dent Coll, Dept Orthodont, Trivandrum 695318, Kerala, India.
RP Krishnan, V (corresponding author), Sri Sankara Dent Coll, Dept Orthodont, Trivandrum 695318, Kerala, India.
EM vikrishnan@yahoo.com
CR Adelusi TI, 2020, BIOMED PHARMACOTHER, V123, DOI 10.1016/j.biopha.2019.109732
   Agrawal A., 2021, Journal of Indian Orthodontic. Society, V55, P230
   Anggayasti WL, 2020, ENG LIFE SCI, V20, P232, DOI 10.1002/elsc.201900154
   Azeem Muhammad, 2019, Dental Press J. Orthod., V24, P49, DOI 10.1590/2177-6709.24.2.049-055.oar
   Baird PN, 2020, NAT REV DIS PRIMERS, V6, DOI 10.1038/s41572-020-00231-4
   Carthew RW, 2021, TRENDS GENET, V37, P389, DOI 10.1016/j.tig.2020.09.018
   Chaussy C, 2001, J ENDOUROL, V15, P437, DOI 10.1089/089277901300189501
   Di XP, 2023, SIGNAL TRANSDUCT TAR, V8, DOI 10.1038/s41392-023-01501-9
   Gujar AN, 2023, KOREAN J ORTHOD, V53, P307, DOI 10.4041/kjod23.076
   Hammad M, 2023, ANTIOXIDANTS-BASEL, V12, DOI 10.3390/antiox12071371
   Hinz M, 2014, EMBO REP, V15, P46, DOI 10.1002/embr.201337983
   Horie Y, 2021, COMMUN BIOL, V4, DOI 10.1038/s42003-021-02100-6
   Huang YJ, 2024, J TRANSL MED, V22, DOI 10.1186/s12967-024-05944-8
   Humphrey JD, 2014, NAT REV MOL CELL BIO, V15, P802, DOI 10.1038/nrm3896
   Iqbal MJ, 2024, CELL COMMUN SIGNAL, V22, DOI 10.1186/s12964-023-01398-5
   Jiang ZY, 2013, PLOS ONE, V8, DOI 10.1371/journal.pone.0075076
   Kang MI, 2004, P NATL ACAD SCI USA, V101, P2046, DOI 10.1073/pnas.0308347100
   Kanzaki H, 2014, J BIOL CHEM, V289, P5536, DOI 10.1074/jbc.A113.478545
   Kim JE, 2010, CELL SIGNAL, V22, P1645, DOI 10.1016/j.cellsig.2010.06.004
   Kopacz A, 2020, FREE RADICAL BIO MED, V157, P63, DOI 10.1016/j.freeradbiomed.2020.03.023
   Lee DY, 2021, ANTIOXIDANTS-BASEL, V10, DOI 10.3390/antiox10050743
   Lee DF, 2009, MOL CELL, V36, P131, DOI 10.1016/j.molcel.2009.07.025
   Lee SM, 2020, MED CHEM RES, V29, P846, DOI 10.1007/s00044-020-02539-y
   Leethanakul C, 2018, J WORLD FED ORTHOD, V7, P106, DOI 10.1016/j.ejwf.2018.07.005
   Ngo V, 2022, ANTIOXIDANTS-BASEL, V11, DOI 10.3390/antiox11122345
   Nishimura M, 2008, AM J ORTHOD DENTOFAC, V133, P572, DOI 10.1016/j.ajodo.2006.01.046
   Pagella P, 2021, STAR PROTOC, V2, DOI 10.1016/j.xpro.2021.100953
   Sancilio S, 2022, INT J MOL SCI, V23, DOI 10.3390/ijms23116026
   Song YJ, 2024, FRONT CELL DEV BIOL, V11, DOI 10.3389/fcell.2023.1332049
   Taguchi K, 2021, CANCERS, V13, DOI 10.3390/cancers13010046
   Ulasov AV, 2022, LIFE SCI, V291, DOI 10.1016/j.lfs.2021.120111
   Wang RL, 2023, BIOMOLECULES, V13, DOI 10.3390/biom13020353
   Wardyn JD, 2015, BIOCHEM SOC T, V43, P621, DOI 10.1042/BST20150014
   Xi X, 2022, FRONT CELL DEV BIOL, V9, DOI 10.3389/fcell.2021.816000
NR 34
TC 0
Z9 0
U1 0
U2 0
PU PERGAMON-ELSEVIER SCIENCE LTD
PI OXFORD
PA THE BOULEVARD, LANGFORD LANE, KIDLINGTON, OXFORD OX5 1GB, ENGLAND
SN 0003-9969
EI 1879-1506
J9 ARCH ORAL BIOL
JI Arch. Oral Biol.
PD OCT
PY 2025
VL 178
AR 106345
DI 10.1016/j.archoralbio.2025.106345
EA JUL 2025
PG 9
WC Dentistry, Oral Surgery & Medicine
WE Science Citation Index Expanded (SCI-EXPANDED)
SC Dentistry, Oral Surgery & Medicine
GA 5DJ4C
UT WOS:001533007200001
PM 40633148
DA 2025-08-07
ER

PT J
AU Kalairaj, MS
   George, I
   George, SM
   Farfán, SE
   Lee, YJ
   Rivera-Tarazona, LK
   Wang, ST
   Abdelrahman, MK
   Tasmim, S
   Dana, A
   Zimmern, PE
   Subashchandrabose, S
   Ware, TH
AF Kalairaj, Manivannan Sivaperuman
   George, Iris
   George, Sasha M.
   Farfan, Sofia E.
   Lee, Yoo Jin
   Rivera-Tarazona, Laura K.
   Wang, Suitu
   Abdelrahman, Mustafa K.
   Tasmim, Seelay
   Dana, Asaf
   Zimmern, Philippe E.
   Subashchandrabose, Sargurunathan
   Ware, Taylor H.
TI Controlled Release of Microorganisms from Engineered Living Materials
SO ACS APPLIED MATERIALS & INTERFACES
LA English
DT Article
DE controlled release; engineered living materials; probiotics; sustained
   release; zero-order release
ID URINARY-TRACT-INFECTIONS; PROBIOTICS; BACTERIURIA; DELIVERY;
   ENCAPSULATION; TRANSITION; HYDROGELS; STRAINS; CELLS
AB Probiotics offer therapeutic benefits by modulating the local microbiome, the host immune response, and the proliferation of pathogens. Probiotics have the potential to treat complex diseases, but their persistence or colonization is required at the target site for effective treatment. Although probiotic persistence can be achieved by repeated delivery, no biomaterial that releases clinically relevant doses of metabolically active probiotics in a sustained manner has been previously described. Here, we encapsulate stiff probiotic microorganisms within relatively less stiff hydrogels and show a generic mechanism where these microorganisms proliferate and induce hydrogel fracture, resulting in microbial release. Importantly, this fracture-based mechanism leads to microorganism release with zero-order release kinetics. Using this mechanism, small (similar to 1 mu L) engineered living materials (ELMs) release >10(8) colony-forming-units (CFUs) of Escherichia coli in 2 h. This release is sustained for at least 100 days. Cell release can be varied by more than 3 orders of magnitude by varying initial cell loading and modulating the mechanical properties of the encapsulating matrix. As the governing mechanism of microbial release is entirely mechanical, we demonstrate the controlled release of model Gram-negative, Gram-positive, and fungal probiotics from multiple hydrogel matrices.
C1 [Kalairaj, Manivannan Sivaperuman; Farfan, Sofia E.; Lee, Yoo Jin; Rivera-Tarazona, Laura K.; Tasmim, Seelay; Dana, Asaf; Ware, Taylor H.] Texas A&M Univ, Dept Biomed Engn, College Stn, TX 77843 USA.
   [George, Iris; Subashchandrabose, Sargurunathan] Texas A&M Univ, Coll Vet Med & Biomed Sci, Dept Vet Pathobiol, College Stn, TX 77843 USA.
   [George, Sasha M.; Wang, Suitu; Abdelrahman, Mustafa K.; Ware, Taylor H.] Texas A&M Univ, Dept Mat Sci & Engn, College Stn, TX 77843 USA.
   [Farfan, Sofia E.] Pontificia Univ Catolica Chile, Sch Engn, Santiago 7820436, Chile.
   [Zimmern, Philippe E.] Univ Texas Southwestern Med Ctr, Dept Urol, Dallas, TX 75390 USA.
C3 Texas A&M University System; Texas A&M University College Station; Texas
   A&M University System; Texas A&M University College Station; Texas A&M
   University System; Texas A&M University College Station; Pontificia
   Universidad Catolica de Chile; University of Texas System; University of
   Texas Southwestern Medical Center
RP Ware, TH (corresponding author), Texas A&M Univ, Dept Biomed Engn, College Stn, TX 77843 USA.; Subashchandrabose, S (corresponding author), Texas A&M Univ, Coll Vet Med & Biomed Sci, Dept Vet Pathobiol, College Stn, TX 77843 USA.; Ware, TH (corresponding author), Texas A&M Univ, Dept Mat Sci & Engn, College Stn, TX 77843 USA.
EM sarguru@cvm.tamu.edu; taylor.ware@tamu.edu
RI Ware, Taylor/A-7130-2017; Sivaperuman Kalairaj, Manivannan/G-5768-2015;
   Kalairaj, Manivannan/G-5768-2015
OI Sivaperuman Kalairaj, Manivannan/0000-0002-3218-7135; 
FU National Institutes of Health [R56EB032395]; National Institute of
   Biomedical Imaging and Bioengineering of the National Institutes of
   Health [DK114224, RRID:SCR_022128]; National Institutes of Health
FX Research reported in this publication was partially supported by the
   National Institute of Biomedical Imaging and Bioengineering of the
   National Institutes of Health under Award No. R56EB032395 (T.H.W., S.S.,
   and P.E.Z.). This material is also partially based upon work supported
   by the National Institutes of Health under Grant No. DK114224 (S.S.).
   The Funders had no role in study design, data collection and analysis,
   decision to publish, or preparation of the manuscript. The content is
   solely the responsibility of the authors and does not necessarily
   represent the official views of the funders. Some of the graphics were
   created with BioRender.com. The use of Texas A&M University Microscopy
   and Imaging Center Core Facility (RRID:SCR_022128) is acknowledged.
CR Abid R, 2022, J FUNGI, V8, DOI 10.3390/jof8050444
   Akbari V, 2016, NUTR REV, V74, P774, DOI 10.1093/nutrit/nuw039
   ANDERSSON P, 1991, INFECT IMMUN, V59, P2915, DOI 10.1128/IAI.59.9.2915-2921.1991
   Anselmo AC, 2016, ADV MATER, V28, P9486, DOI 10.1002/adma.201603270
   Azevedo MS, 2011, CARIES RES, V45, P510, DOI 10.1159/000331210
   Babaei F, 2022, NEUROSCI LETT, V778, DOI 10.1016/j.neulet.2022.136600
   Bakry SM, 2023, INFLAMMOPHARMACOLOGY, V31, P1423, DOI 10.1007/s10787-023-01158-4
   Bhusari S, 2022, ADV SCI, V9, DOI 10.1002/advs.202106026
   Bober JR, 2018, ANNU REV BIOMED ENG, V20, P277, DOI 10.1146/annurev-bioeng-062117-121019
   CANAL T, 1989, J BIOMED MATER RES, V23, P1183, DOI 10.1002/jbm.820231007
   Cao ZP, 2019, NAT COMMUN, V10, DOI 10.1038/s41467-019-11390-8
   Cook CM, 2023, INT J FOOD SCI NUTR, V74, P645, DOI 10.1080/09637486.2023.2246693
   Cook MT, 2012, J CONTROL RELEASE, V162, P56, DOI 10.1016/j.jconrel.2012.06.003
   Diep E, 2021, BIOMATER SCI-UK, V9, P4364, DOI 10.1039/d0bm02205e
   Duraj-Thatte AM, 2018, SCI REP-UK, V8, DOI 10.1038/s41598-018-21834-8
   Falagas ME, 2006, DRUGS, V66, P1253, DOI 10.2165/00003495-200666090-00007
   Fukuda N, 2023, SCI REP-UK, V13, DOI 10.1038/s41598-023-28800-z
   García-Cayuela T, 2014, FOOD RES INT, V57, P44, DOI 10.1016/j.foodres.2014.01.010
   George I, 2024, INFECT IMMUN, V92, DOI 10.1128/iai.00173-24
   Gontran E, 2018, J APPL POLYM SCI, V135, DOI 10.1002/app.46287
   Gu QZ, 2022, ADV COLLOID INTERFAC, V309, DOI 10.1016/j.cis.2022.102781
   Heavey MK, 2024, NAT COMMUN, V15, DOI 10.1038/s41467-024-48128-0
   Hill C, 2014, NAT REV GASTRO HEPAT, V11, P506, DOI 10.1038/nrgastro.2014.66
   Jacobsen C, 2018, ANNU REV FOOD SCI T, V9, P525, DOI 10.1146/annurev-food-030117-012348
   Kang JT, 2017, SOFT MATTER, V13, P6372, DOI 10.1039/c7sm01479a
   Kato M, 1996, MAT SCI ENG A-STRUCT, V211, P95, DOI 10.1016/0921-5093(95)10091-1
   LACROIX C, 1990, APPL MICROBIOL BIOT, V32, P403, DOI 10.1007/BF00903773
   Laracuente ML, 2020, J CONTROL RELEASE, V327, P834, DOI 10.1016/j.jconrel.2020.09.020
   Latif A, 2023, FRONT MICROBIOL, V14, DOI 10.3389/fmicb.2023.1216674
   Lau LJ, 2024, FOOD BIOENG, V3, P41, DOI 10.1002/fbe2.12078
   Lee JW, 2018, NAT CHEM BIOL, V14, P530, DOI 10.1038/s41589-018-0056-x
   Lee J, 2024, ACS BIOMATER SCI ENG, V10, P2956, DOI 10.1021/acsbiomaterials.4c00105
   Lehtoranta L, 2022, FRONT MICROBIOL, V13, DOI 10.3389/fmicb.2022.819958
   Lerner A, 2019, MICROORGANISMS, V7, DOI 10.3390/microorganisms7040104
   Li TY, 2021, POLYMER, V213, DOI 10.1016/j.polymer.2020.123207
   Luan Q, 2022, ACS NANO, V16, P2198, DOI 10.1021/acsnano.1c08244
   MCKENNA GB, 1994, POLYMER, V35, P5737, DOI 10.1016/S0032-3861(05)80049-7
   Miller LE, 2017, ANN GASTROENTEROL, V30, P629, DOI 10.20524/aog.2017.0192
   Molinari S, 2021, MATTER-US, V4, P3095, DOI 10.1016/j.matt.2021.08.001
   Nagpal R, 2018, SCI REP-UK, V8, DOI 10.1038/s41598-018-30114-4
   Narasimhan B, 1997, J CONTROL RELEASE, V47, P13, DOI 10.1016/S0168-3659(96)01611-2
   O'Brien CE, 2022, PEDIATR RES, V91, P627, DOI 10.1038/s41390-020-01350-0
   Oh JJ, 2023, ADV MATER, DOI 10.1002/adma.202305505
   PEPPAS NA, 1977, J APPL POLYM SCI, V21, P1763, DOI 10.1002/app.1977.070210704
   Praveschotinunt P, 2019, NAT COMMUN, V10, DOI 10.1038/s41467-019-13336-6
   Rajab S, 2020, ANAEROBE, V62, DOI 10.1016/j.anaerobe.2019.102103
   Razavi S, 2021, FOOD HYDROCOLLOID, V120, DOI 10.1016/j.foodhyd.2021.106882
   Rivera-Tarazona LK, 2020, SCI ADV, V6, DOI 10.1126/sciadv.aax8582
   Rivera-Tarazona LK, 2022, BIOMATER ADV, V143, DOI 10.1016/j.bioadv.2022.213182
   Rodrigo-Navarro A, 2021, NAT REV MATER, V6, P1175, DOI 10.1038/s41578-021-00350-8
   Roos V, 2006, INFECT IMMUN, V74, P615, DOI 10.1128/IAI.74.1.615-624.2006
   Saha A, 2018, ACS APPL MATER INTER, V10, P13373, DOI 10.1021/acsami.8b02719
   Sankaran S, 2019, SMALL, V15, DOI 10.1002/smll.201804717
   Saxelin M, 2005, CURR OPIN BIOTECH, V16, P204, DOI 10.1016/j.copbio.2005.02.003
   Sharma H, 2023, CARBOHYDR POLYM TECH, V5, DOI 10.1016/j.carpta.2023.100301
   Shen NT, 2017, GASTROENTEROLOGY, V152, P1889, DOI 10.1053/j.gastro.2017.02.003
   Slizewska K, 2020, BIOLOGY-BASEL, V9, DOI 10.3390/biology9120423
   Song CH, 2022, P NATL ACAD SCI USA, V119, DOI 10.1073/pnas.2117904119
   Staerk K, 2024, J INFECT DIS, V231, pe355, DOI 10.1093/infdis/jiae404
   Stamatopoulos K, 2021, SMALL, V17, DOI 10.1002/smll.202004573
   Suez J, 2019, NAT MED, V25, P716, DOI 10.1038/s41591-019-0439-x
   Sundén F, 2010, J UROLOGY, V184, P179, DOI 10.1016/j.juro.2010.03.024
   Tang TC, 2021, NAT CHEM BIOL, V17, P724, DOI 10.1038/s41589-021-00779-6
   Tuson HH, 2012, MOL MICROBIOL, V84, P874, DOI 10.1111/j.1365-2958.2012.08063.x
   Tzakri T, 2024, EUR J PHARM SCI, V201, DOI 10.1016/j.ejps.2024.106853
   Vargason AM, 2021, NAT BIOMED ENG, V5, P951, DOI 10.1038/s41551-021-00698-w
   Wang F, 2017, CLIN RES HEPATOL GAS, V41, P466, DOI 10.1016/j.clinre.2017.04.004
   Wang XY, 2020, SCI ADV, V6, DOI 10.1126/sciadv.abb1952
   YOSHIDA R, 1991, POLYM J, V23, P1111, DOI 10.1295/polymj.23.1111
   Zhang QT, 2021, P NATL ACAD SCI USA, V118, DOI 10.1073/pnas.2107107118
NR 70
TC 0
Z9 0
U1 1
U2 1
PU AMER CHEMICAL SOC
PI WASHINGTON
PA 1155 16TH ST, NW, WASHINGTON, DC 20036 USA
SN 1944-8244
EI 1944-8252
J9 ACS APPL MATER INTER
JI ACS Appl. Mater. Interfaces
PD JUL 8
PY 2025
VL 17
IS 28
BP 40326
EP 40339
DI 10.1021/acsami.5c11155
EA JUL 2025
PG 14
WC Nanoscience & Nanotechnology; Materials Science, Multidisciplinary
WE Science Citation Index Expanded (SCI-EXPANDED)
SC Science & Technology - Other Topics; Materials Science
GA 4YX5H
UT WOS:001527069700001
PM 40626548
DA 2025-08-07
ER

PT J
AU Klein, D
AF Klein, Diana
TI The vascular endothelium as decision maker in lung injury
SO FRONTIERS IN CELL AND DEVELOPMENTAL BIOLOGY
LA English
DT Review
DE vascular dysfunction; damage; endothelial activation; pulmonary
   endothelium; lung injury; inflammation
ID NITRIC-OXIDE SYNTHASE; NECROSIS-FACTOR-ALPHA; OXIDATIVE STRESS;
   CELL-ADHESION; DYSFUNCTION; RADIATION; PEROXYNITRITE; ACTIVATION;
   LEUKOCYTES; HEALTH
AB The vascular endothelium is the largest organ in the human body, capable of performing a wide range of cellular signaling and synthetic functions. It is also subjected to considerable mechanical stress due to the shear forces generated by blood flow, which amounts to approximately 10,000 L per day. The endothelial layer plays a crucial role in regulating vascular tone locally and controlling the extravasation of certain blood components. Additionally, it is integral to the coagulation process. The endothelium serves as the entry point for immune cells, which migrate from the bloodstream to surrounding tissues by passing through the endothelial layer. This underscores the importance of proper endothelial function for the health of the body's tissues and organs. When the endothelium fails to perform these functions adequately, leading to endothelial dysfunction, pathological conditions are more likely to develop. Notably, acute lung injury and its severe form, acute respiratory distress syndrome (ARDS), are often associated with endothelial dysfunction. ARDS refers to pulmonary edema with increased vascular permeability resulting from various pulmonary or systemic insults. In most cases, an exaggerated inflammatory and pro-thrombotic response to the initial insult causes disruption of the alveolar-capillary membrane and leakage of vascular fluid. This review emphasizes the central role of the vascular endothelium in acute conditions and seeks to clarify the concepts and interplay between endothelial activation, dysfunction, and damage.
C1 [Klein, Diana] Univ Duisburg Essen, Univ Hosp, Inst Cell Biol Canc Res, Essen, Germany.
C3 University of Duisburg Essen
RP Klein, D (corresponding author), Univ Duisburg Essen, Univ Hosp, Inst Cell Biol Canc Res, Essen, Germany.
EM diana.klein@uk-essen.de
FU Federal Ministry of Education and Research (BMBF) [16LW0293]; Open
   Access Publication Fund of the University of Duisburg-Essen
FX The author(s) declare that financial support was received for the
   research and/or publication of this article. This work was supported by
   the Federal Ministry of Education and Research (BMBF) (LuOrgNTT:
   16LW0293 to DK). We acknowledge the support from the Open Access
   Publication Fund of the University of Duisburg-Essen.
CR Aird WC, 2007, CIRC RES, V100, P174, DOI 10.1161/01.RES.0000255690.03436.ae
   Alexander Y, 2021, CARDIOVASC RES, V117, P29, DOI 10.1093/cvr/cvaa085
   Alvarez DF, 2008, AM J PHYSIOL-LUNG C, V294, pL419, DOI 10.1152/ajplung.00314.2007
   Amersfoort J, 2022, NAT REV IMMUNOL, V22, P576, DOI 10.1038/s41577-022-00694-4
   Augustin HG, 2024, CELL, V187, P4833, DOI 10.1016/j.cell.2024.07.012
   Augustin HG, 2017, SCIENCE, V357, DOI 10.1126/science.aal2379
   Baeuerle PA, 1998, CELL, V95, P729, DOI 10.1016/S0092-8674(00)81694-3
   Bartesaghi S, 2018, REDOX BIOL, V14, P618, DOI 10.1016/j.redox.2017.09.009
   Baselet B, 2019, CELL MOL LIFE SCI, V76, P699, DOI 10.1007/s00018-018-2956-z
   Beckman JS, 1996, AM J PHYSIOL-CELL PH, V271, pC1424
   BEVILACQUA MP, 1985, J CLIN INVEST, V76, P2003, DOI 10.1172/JCI112200
   Bian FH, 2023, NAT COMMUN, V14, DOI 10.1038/s41467-023-38177-2
   Brandon KD, 2024, AM J PHYSIOL-CELL PH, V327, pC1073, DOI 10.1152/ajpcell.00605.2023
   BUTCHER EC, 1990, AM J PATHOL, V136, P3
   Carman CV, 2004, J CELL BIOL, V167, P377, DOI 10.1083/jcb.200404129
   Chopra S, 2022, SCI REP-UK, V12, DOI 10.1038/s41598-022-24051-6
   Cyr AR, 2020, CRIT CARE CLIN, V36, P307, DOI 10.1016/j.ccc.2019.12.009
   De Palma M, 2024, NAT CANCER, V5, P827, DOI 10.1038/s43018-024-00780-7
   Ergün S, 2011, ANTIOXID REDOX SIGN, V15, P981, DOI 10.1089/ars.2010.3507
   Fajardo LF, 2008, MED RADIOL RADIAT ON, P19
   Farahani A, 2025, PHARMACOL RES, V216, DOI 10.1016/j.phrs.2025.107781
   Fliesser E, 2025, JCI INSIGHT, V10, DOI 10.1172/jci.insight.191059
   Fliesser E, 2024, AM J RESP CELL MOL, V71, P318, DOI 10.1165/rcmb.2024-0046OC
   Franceschi C, 2018, NAT REV ENDOCRINOL, V14, P576, DOI 10.1038/s41574-018-0059-4
   Gallo G, 2022, FRONT MED-LAUSANNE, V8, DOI 10.3389/fmed.2021.798958
   Geller DA, 1998, CANCER METAST REV, V17, P7, DOI 10.1023/A:1005940202801
   Gillich A, 2020, NATURE, V586, P785, DOI 10.1038/s41586-020-2822-7
   Gimbrone MA, 1997, J CLIN INVEST, V99, P1809, DOI 10.1172/JCI119346
   Giri H, 2024, J THROMB HAEMOST, V22, P905, DOI 10.1016/j.jtha.2024.01.006
   Golden TN, 2022, FRONT PHARMACOL, V12, DOI 10.3389/fphar.2021.761496
   Goligorsky MS, 2009, NAT REV NEPHROL, V5, P423, DOI 10.1038/nrneph.2009.87
   Gow AJ, 1998, AM J PHYSIOL-LUNG C, V274, pL112, DOI 10.1152/ajplung.1998.274.1.L112
   Gu WJ, 2024, J INFLAMM RES, V17, P3801, DOI 10.2147/JIR.S464838
   Guo Q, 2024, SIGNAL TRANSDUCT TAR, V9, DOI 10.1038/s41392-024-01757-9
   HADDAD IY, 1994, J CLIN INVEST, V94, P2407, DOI 10.1172/JCI117607
   Hallahan DE, 1998, CANCER RES, V58, P5484
   Hansel C, 2021, INT J MOL SCI, V22, DOI 10.3390/ijms22137064
   Hansel C, 2020, INT J MOL SCI, V21, DOI 10.3390/ijms21093279
   Hellweg CE, 2015, CANCER LETT, V368, P275, DOI 10.1016/j.canlet.2015.02.019
   Herkenne S, 2020, CELL METAB, V31, P987, DOI 10.1016/j.cmet.2020.04.007
   Hernández-Corbacho MJ, 2015, J BIOL CHEM, V290, P25356, DOI 10.1074/jbc.M115.658658
   Higashi Y, 2014, TRENDS CARDIOVAS MED, V24, P165, DOI 10.1016/j.tcm.2013.12.001
   Hokama LT, 2022, MICROVASC RES, V140, DOI 10.1016/j.mvr.2021.104303
   Hough RF, 2024, AM J RESP CELL MOL, V71, P388, DOI 10.1165/rcmb.2024-0330ST
   Huertas A, 2018, EUR RESPIR J, V51, DOI 10.1183/13993003.00745-2017
   Hunt BJ, 1998, BRIT MED J, V316, P1328, DOI 10.1136/bmj.316.7141.1328
   John Anitha, 2001, Pathology and Oncology Research, V7, P14
   Kellner M, 2017, ADV EXP MED BIOL, V967, P105, DOI 10.1007/978-3-319-63245-2_8
   Klein D, 2018, FRONT ONCOL, V8, DOI 10.3389/fonc.2018.00367
   Klein D, 2017, ANTIOXID REDOX SIGN, V26, P563, DOI 10.1089/ars.2016.6748
   Klein D, 2010, HISTOL HISTOPATHOL, V25, P681, DOI 10.14670/HH-25.681
   KOBZIK L, 1993, AM J RESP CELL MOL, V9, P371, DOI 10.1165/ajrcmb/9.4.371
   KUBES P, 1991, P NATL ACAD SCI USA, V88, P4651, DOI 10.1073/pnas.88.11.4651
   Kunder CA, 2011, BLOOD, V118, P5383, DOI 10.1182/blood-2011-07-358432
   Le NT, 2022, CLIN SCI, V136, P379, DOI 10.1042/CS20211096
   Susan WSL, 2022, ACTA PHARMACOL SIN, V43, P251, DOI 10.1038/s41401-021-00647-y
   Li XR, 2019, CELL METAB, V30, P414, DOI 10.1016/j.cmet.2019.08.011
   Liao JK, 2013, J CLIN INVEST, V123, P540, DOI 10.1172/JCI66843
   Libby P, 2024, SCIENCE, V386, P972, DOI 10.1126/science.add2962
   Liu T, 2017, SIGNAL TRANSDUCT TAR, V2, DOI 10.1038/sigtrans.2017.23
   Long ME, 2022, CLIN SCI, V136, P747, DOI 10.1042/CS20210879
   Lowry JL, 2013, J BIOL CHEM, V288, P4174, DOI 10.1074/jbc.M112.436022
   Lugrin J, 2014, BIOL CHEM, V395, P203, DOI 10.1515/hsz-2013-0241
   Malaviya R, 2017, PHARMACOL THERAPEUT, V180, P90, DOI 10.1016/j.pharmthera.2017.06.008
   Mamdouh Z, 2003, NATURE, V421, P748, DOI 10.1038/nature01300
   Maniatis NA, 2008, VASC PHARMACOL, V49, P119, DOI 10.1016/j.vph.2008.06.009
   Männel DN, 2000, CHEM IMMUNOL, V74, P141
   Matthay MA, 2019, NAT REV DIS PRIMERS, V5, DOI 10.1038/s41572-019-0069-0
   Massad KM, 2025, AM J PHYSIOL-LUNG C, V328, pL877, DOI 10.1152/ajplung.00296.2024
   Mukhopadhyay S, 2006, RESP RES, V7, DOI 10.1186/1465-9921-7-125
   Muller WA, 2014, AM J PATHOL, V184, P886, DOI 10.1016/j.ajpath.2013.12.033
   Muller WA, 2011, ANNU REV PATHOL-MECH, V6, P323, DOI 10.1146/annurev-pathol-011110-130224
   Mussbacher M, 2019, FRONT IMMUNOL, V10, DOI 10.3389/fimmu.2019.00085
   Naderi-Meshkin H, 2024, FRONT BIOSCI-LANDMRK, V29, DOI 10.31083/j.fbl2906223
   Nass J, 2021, FRONT CELL DEV BIOL, V9, DOI 10.3389/fcell.2021.813995
   Neumann P, 2006, AM J PHYSIOL-LUNG C, V290, pL674, DOI 10.1152/ajplung.00391.2005
   Ng CT, 2025, CYTOKINE, V190, DOI 10.1016/j.cyto.2025.156922
   Niethamer TK, 2020, ELIFE, V9, DOI 10.7554/eLife.53072
   Orfanos S. E., 2006, Applied physiology in intensive care medicine, P171
   Papageorgiou C, 2018, CLIN APPL THROMB-HEM, V24, p8S, DOI 10.1177/1076029618806424
   Parra-Bonilla G, 2010, AM J PHYSIOL-LUNG C, V299, pL513, DOI 10.1152/ajplung.00274.2009
   Pi XC, 2018, CIRC RES, V123, P477, DOI 10.1161/CIRCRESAHA.118.313237
   Pilátová MB, 2023, ADV MED SCI-POLAND, V68, P417, DOI 10.1016/j.advms.2023.10.004
   Pitt BR, 2002, AM J RESP CELL MOL, V26, P6, DOI 10.1165/ajrcmb.26.1.f224
   Pokharel MD, 2024, REDOX BIOL, V70, DOI 10.1016/j.redox.2024.103049
   Poulos MG, 2016, NAT COMMUN, V7, DOI 10.1038/ncomms13829
   Pruessmeyer J, 2014, BLOOD, V123, P4077, DOI 10.1182/blood-2013-09-511543
   Przysinda A, 2020, CURR CARDIOL REP, V22, DOI 10.1007/s11886-020-1275-9
   QIAO RL, 1991, J APPL PHYSIOL, V71, P2152, DOI 10.1152/jappl.1991.71.6.2152
   Qiao XY, 2024, CELL COMMUN SIGNAL, V22, DOI 10.1186/s12964-024-01620-y
   Rafii S, 2016, NATURE, V529, P316, DOI 10.1038/nature17040
   Raslan AA, 2024, NAT COMMUN, V15, DOI 10.1038/s41467-024-49545-x
   Ricard N, 2021, NAT REV CARDIOL, V18, P565, DOI 10.1038/s41569-021-00517-4
   Richards M, 2022, ELIFE, V11, DOI 10.7554/eLife.78517
   Rochette L, 2018, PHARMACOL THERAPEUT, V182, P115, DOI 10.1016/j.pharmthera.2017.08.015
   Sashindranath M, 2021, STROKE, V52, P1895, DOI 10.1161/STROKEAHA.120.032711
   Satyamitra MM, 2016, RADIAT RES, V186, P99, DOI 10.1667/RR14436.1
   Schulz B, 2008, CIRC RES, V102, P1192, DOI 10.1161/CIRCRESAHA.107.169805
   Schupp JC, 2021, CIRCULATION, V144, P286, DOI 10.1161/CIRCULATIONAHA.120.052318
   Sharma GP, 2022, TOXICS, V10, DOI 10.3390/toxics10120747
   Sikkema L, 2023, NAT MED, V29, P1563, DOI 10.1038/s41591-023-02327-2
   SIMIONESCU N, 1978, J CELL BIOL, V79, P27, DOI 10.1083/jcb.79.1.27
   Soh UJK, 2010, BRIT J PHARMACOL, V160, P191, DOI 10.1111/j.1476-5381.2010.00705.x
   Sonveaux P., 2017, Endothelial dysfunction-old concepts and new challenges
   Stevens RP, 2021, AM J PHYSIOL-LUNG C, V321, pL358, DOI 10.1152/ajplung.00131.2021
   Szabo C, 2007, NAT REV DRUG DISCOV, V6, P662, DOI 10.1038/nrd2222
   Taha M, 2017, PULM CIRC, V7, P755, DOI 10.1177/2045893217743710
   Tiruppathi C, 2001, AM J PHYSIOL-LUNG C, V281, pL958, DOI 10.1152/ajplung.2001.281.4.L958
   Travaglini KJ, 2020, NATURE, V587, DOI 10.1038/s41586-020-2922-4
   Trimm E, 2023, NAT REV CARDIOL, V20, P197, DOI 10.1038/s41569-022-00770-1
   Uetani K, 2001, AM J PHYSIOL-LUNG C, V280, pL1179, DOI 10.1152/ajplung.2001.280.6.L1179
   van den Eshof BL, 2017, ARTERIOSCL THROM VAS, V37, P1891, DOI 10.1161/ATVBAHA.117.309926
   van Hinsbergh VWM, 2012, SEMIN IMMUNOPATHOL, V34, P93, DOI 10.1007/s00281-011-0285-5
   Vandenbroucke E, 2008, ANN NY ACAD SCI, V1123, P134, DOI 10.1196/annals.1420.016
   Venkatesulu BP, 2018, JACC-BASIC TRANSL SC, V3, P563, DOI 10.1016/j.jacbts.2018.01.014
   Vestweber D, 2015, NAT REV IMMUNOL, V15, P692, DOI 10.1038/nri3908
   Wang JH, 2024, BIOCHEM PHARMACOL, V220, DOI 10.1016/j.bcp.2023.115973
   Wang L, 2024, CELLS-BASEL, V13, DOI 10.3390/cells13010039
   Wang X, 2024, MEDCOMM, V5, DOI 10.1002/mco2.651
   Wang YHW, 2016, J MOL BIOL, V428, P5019, DOI 10.1016/j.jmb.2016.11.003
   Wiesemann A, 2019, ANTIOXID REDOX SIGN, V30, P213, DOI 10.1089/ars.2017.7458
   Xu SW, 2023, ACTA PHARMACOL SIN, V44, P695, DOI 10.1038/s41401-022-00998-0
   Xu SW, 2021, PHARMACOL REV, V73, P924, DOI 10.1124/pharmrev.120.000096
   Zebda N, 2013, J BIOL CHEM, V288, P18290, DOI 10.1074/jbc.M112.432757
   Zhang HL, 2023, INT IMMUNOPHARMACOL, V117, DOI 10.1016/j.intimp.2023.109902
   Zhang LH, 2022, JCI INSIGHT, V7, DOI 10.1172/jci.insight.158079
   Zhao YT, 2017, MEDIAT INFLAMM, V2017, DOI 10.1155/2017/9081521
   Zindel J, 2020, ANNU REV PATHOL-MECH, V15, P493, DOI 10.1146/annurev-pathmechdis-012419-032847
NR 128
TC 0
Z9 0
U1 1
U2 1
PU FRONTIERS MEDIA SA
PI LAUSANNE
PA AVENUE DU TRIBUNAL FEDERAL 34, LAUSANNE, CH-1015, SWITZERLAND
SN 2296-634X
J9 FRONT CELL DEV BIOL
JI Front. Cell. Dev. Biol.
PD JUL 7
PY 2025
VL 13
AR 1564627
DI 10.3389/fcell.2025.1564627
PG 11
WC Cell Biology; Developmental Biology
WE Science Citation Index Expanded (SCI-EXPANDED)
SC Cell Biology; Developmental Biology
GA 5BF6J
UT WOS:001531545800001
PM 40692751
DA 2025-08-07
ER

PT J
AU Santori, D
   Fausto, AM
   Gelli, A
   Pifferi, AR
   Dottarelli, S
   Cucci, S
   Di Donato, F
   Grifoni, G
   Sezzi, E
AF Santori, Davide
   Fausto, Anna Maria
   Gelli, Alessio
   Pifferi, Anna Rita
   Dottarelli, Samuele
   Cucci, Sofia
   Di Donato, Francesca
   Grifoni, Goffredo
   Sezzi, Erminia
TI Impact of Salmonella enteritidis Infection and Mechanical Stress
   on Antimicrobial Peptide Expression in Hermetia illucens
SO INSECTS
LA English
DT Article
DE Hermetia illucens; antimicrobial peptides; AMPs; BSF;
   Salmonella enteritidis; Salmonella
   typhimurium
ID INNATE; RESISTANCE; DEFENSINS; HEMOLYMPH; ANIMALS; HEALTH; ROLES; FLY
AB Hermetia illucens, the black soldier fly, is a common and widespread fly of the family Stratiomyidae. Its ability to grow on contaminated substrates suggests the production of antimicrobial peptides that enable its survival. This study aimed to verify the impact of direct and indirect infection with Salmonella enteritidis on the expression of defensins and cecropins in Hermetia illucens larvae. In addition to an infection with a microorganism, it was interesting to verify if the expression of peptides and the relative action of hemolymph changed in larvae subjected to mechanical stress by abdominal puncture. The peptide fraction of the hemolymph of infected larvae was tested using antibiogram and minimum inhibitory concentration tests against Salmonella enteritidis and Salmonella typhimurium. Both molecular and microbiological tests were carried out at three different time points, on larvae not subjected to any treatment (T-0), four hours after treatment (T-1), and 24 h after treatment (T-2). The results of the microbiological tests showed the antimicrobial action of the peptide fraction of the hemolymph against both S. typhimurium and S. enteritidis; for the latter one, the action was more marked. Interesting results were also found for larvae subjected only to mechanical stress by puncture. Molecular tests on the expression of defensins and cecropins were in full agreement with those obtained in the microbiological tests, with expression more pronounced in larvae infected directly with Salmonella enteritidis. Temporal and condition-specific regulation of defensins and cecropins highlights the complexity of the immune response and suggests sophisticated mechanisms by which the host fine-tunes antimicrobial peptide expression to enhance pathogen defense while preventing excessive immune activation.
C1 [Santori, Davide; Gelli, Alessio; Pifferi, Anna Rita; Dottarelli, Samuele; Cucci, Sofia; Di Donato, Francesca; Grifoni, Goffredo; Sezzi, Erminia] Ist Zooprofilatt Sperimentale Lazio & Toscana M Al, I-00149 Rome, RM, Italy.
   [Santori, Davide; Fausto, Anna Maria] Univ Tuscia, Dept Innovat Biol Agrofood & Forest Syst DIBAF, Via San Camillo De Lellis Snc, I-01100 Viterbo, VT, Italy.
C3 Tuscia University
RP Santori, D (corresponding author), Ist Zooprofilatt Sperimentale Lazio & Toscana M Al, I-00149 Rome, RM, Italy.; Santori, D (corresponding author), Univ Tuscia, Dept Innovat Biol Agrofood & Forest Syst DIBAF, Via San Camillo De Lellis Snc, I-01100 Viterbo, VT, Italy.
EM davide.santori@izslt.it; fausto@unitus.it; alessio.gelli@izslt.it;
   annarita.pifferi@izslt.it; samuele.dottarelli@izslt.it;
   sofia.cucci-esterno@izslt.it; francesca.didonato@izslt.it;
   goffredo.grifoni@izslt.it; erminia.sezzi@izslt.it
RI Fausto, Anna/AAB-6778-2020
FU Italian Ministry of Health;  [IZSLT RC 12/22]
FX The research project was funded by the Italian Ministry of Health in the
   framework of the program IZSLT RC 12/22.
CR Kojour MAM, 2020, ENTOMOL RES, V50, P282, DOI 10.1111/1748-5967.12437
   Andrejko M, 2009, COMP BIOCHEM PHYS B, V152, P118, DOI 10.1016/j.cbpb.2008.10.008
   [Anonymous], 2019, ECRE Weekly Bulletin
   [Anonymous], 2003, Regulation (EC) 1831/2003. Regulation (EC) 1831/2003 of the European Parliament and of the Council of 22 September 2003 on Additives for Use in Animal Nutrition
   Auza F. A., 2020, IOP Conference Series: Earth and Environmental Science, V492, DOI 10.1088/1755-1315/492/1/012024
   Azmiera N, 2023, J PURE APPL MICROBIO, V17, P2493, DOI 10.22207/JPAM.17.4.47
   Bengtsson B, 2014, UPSALA J MED SCI, V119, P96, DOI 10.3109/03009734.2014.901445
   Boman HG, 2003, J INTERN MED, V254, P197, DOI 10.1046/j.1365-2796.2003.01228.x
   Brady D, 2019, INT J MOL SCI, V20, DOI 10.3390/ijms20235862
   Bruno D, 2023, INSECT SCI, V30, P912, DOI 10.1111/1744-7917.13111
   Bruno D, 2021, FRONT IMMUNOL, V12, DOI 10.3389/fimmu.2021.745160
   Bulet P, 2004, IMMUNOL REV, V198, P169, DOI 10.1111/j.0105-2896.2004.0124.x
   Buonocore F, 2021, ANTIBIOTICS-BASEL, V10, DOI 10.3390/antibiotics10020212
   Candian V, 2023, INSECT SCI, V30, P933, DOI 10.1111/1744-7917.13165
   Castanon JIR, 2007, POULTRY SCI, V86, P2466, DOI 10.3382/ps.2007-00249
   Chantziaras I, 2014, J ANTIMICROB CHEMOTH, V69, P827, DOI 10.1093/jac/dkt443
   Chattopadhyay MK, 2014, FRONT MICROBIOL, V5, DOI 10.3389/fmicb.2014.00334
   Critchlow JT, 2019, PHILOS T R SOC B, V374, DOI 10.1098/rstb.2019.0066
   European Food Safety Authority, 2025, EFSA J, V23, DOI 10.2903/j.efsa.2025.9237
   Ferrari RG, 2019, APPL ENVIRON MICROB, V85, DOI 10.1128/AEM.00591-19
   Fratini F, 2025, ANIMALS-BASEL, V15, DOI 10.3390/ani15020282
   Fu J, 2023, SIGNAL TRANSDUCT TAR, V8, DOI 10.1038/s41392-023-01553-x
   Gal-Mor O, 2014, FRONT MICROBIOL, V5, DOI 10.3389/fmicb.2014.00391
   Ghimpeteanu OM, 2022, FOODS, V11, DOI 10.3390/foods11101430
   Guo LL, 2023, FRONT MICROBIOL, V14, DOI 10.3389/fmicb.2023.1133241
   Hancock REW, 2006, NAT BIOTECHNOL, V24, P1551, DOI 10.1038/nbt1267
   Harlystiarini H., 2019, Bul. Peternak, V43, P125, DOI [10.21059/buletinpeternak.v43i2.42833, DOI 10.21059/BULETINPETERNAK.V43I2.42833]
   Hendriksen RS, 2011, FOODBORNE PATHOG DIS, V8, P887, DOI 10.1089/fpd.2010.0787
   Herman N, 2024, SCI REP-UK, V14, DOI 10.1038/s41598-024-80133-7
   Hillyer JF, 2016, DEV COMP IMMUNOL, V58, P102, DOI 10.1016/j.dci.2015.12.006
   Imamura M, 2006, INSECT BIOCHEM MOLEC, V36, P429, DOI 10.1016/j.ibmb.2006.03.002
   Jin N, 2022, INT J MOL SCI, V23, DOI 10.3390/ijms23095036
   Landers TF, 2012, PUBLIC HEALTH REP, V127, P4, DOI 10.1177/003335491212700103
   Lee KS, 2020, INSECTS, V11, DOI 10.3390/insects11100704
   Li J, 2017, FRONT PHARMACOL, V8, DOI 10.3389/fphar.2017.00364
   Li ZZ, 2017, SCI REP-UK, V7, DOI 10.1038/s41598-017-10839-4
   Lin ZB, 2021, ENVIRON GEOCHEM HLTH, V43, P1741, DOI 10.1007/s10653-020-00759-0
   Little TJ, 2004, TRENDS ECOL EVOL, V19, P58, DOI 10.1016/j.tree.2003.11.011
   Liu SH, 2017, COMP BIOCHEM PHYS B, V206, P1, DOI 10.1016/j.cbpb.2017.01.004
   Luo YH, 2024, J INSECTS FOOD FEED, V10, P1197, DOI 10.1163/23524588-20230048
   Makarova O, 2016, PHILOS T R SOC B, V371, DOI 10.1098/rstb.2015.0296
   Mangoni ML, 2016, EXP DERMATOL, V25, P167, DOI 10.1111/exd.12929
   Manniello MD, 2021, CELL MOL LIFE SCI, V78, P4259, DOI 10.1007/s00018-021-03784-z
   Martynowycz MW, 2019, ACS INFECT DIS, V5, P1214, DOI 10.1021/acsinfecdis.9b00066
   Mastore M, 2015, INNATE IMMUN-LONDON, V21, P392, DOI 10.1177/1753425914542446
   Menkem Elisabeth Zeuko'O, 2019, Acta Ecologica Sinica - International Journal, V39, P411, DOI 10.1016/j.chnaes.2018.10.004
   Nakagawa A, 2023, INT J MOL SCI, V24, DOI 10.3390/ijms242115765
   Nogueira Rafaela, 2024, Revista de Ciencias Agroveterinarias, V23, P153, DOI 10.5965/223811712312024153
   Oliver SP, 2011, FOODBORNE PATHOG DIS, V8, P337, DOI 10.1089/fpd.2010.0730
   Oppenheim JJ, 2003, ANN RHEUM DIS, V62, P17, DOI 10.1136/ard.62.suppl_2.ii17
   Raj PA, 2002, FEMS MICROBIOL LETT, V206, P9, DOI 10.1016/S0378-1097(01)00496-7
   Romoli O, 2017, SCI REP-UK, V7, DOI 10.1038/s41598-017-01162-z
   Saadoun JH, 2022, TRENDS FOOD SCI TECH, V122, P40, DOI 10.1016/j.tifs.2022.02.018
   Shinohara NKS, 2008, CIENC SAUDE COLETIVA, V13, P1675, DOI 10.1590/S1413-81232008000500031
   Scieuzo C, 2023, INSECTS, V14, DOI 10.3390/insects14050464
   Shah P, 2025, J INSECTS FOOD FEED, V11, P751, DOI 10.1163/23524588-00001211
   Siva-Jothy MT, 2002, PHYSIOL ENTOMOL, V27, P206, DOI 10.1046/j.1365-3032.2002.00286.x
   Szczepanik K, 2024, ANN ANIM SCI, V24, P77, DOI 10.2478/aoas-2023-0071
   Tettamanti G., 2022, Atti della Accademia Nazionale Italiana di Entomologia, Rendiconti Anno LXX, P95
   Vallet-Gely I, 2008, NAT REV MICROBIOL, V6, P302, DOI 10.1038/nrmicro1870
   Viljakainen L, 2015, BRIEF FUNCT GENOMICS, V14, P407, DOI 10.1093/bfgp/elv002
   Wu QH, 2018, TOXINS, V10, DOI 10.3390/toxins10110461
   Xia J, 2021, ANIMALS-BASEL, V11, DOI 10.3390/ani11071937
   Yi HY, 2014, APPL MICROBIOL BIOT, V98, P5807, DOI 10.1007/s00253-014-5792-6
   Zhang SY, 2022, SCI TOTAL ENVIRON, V826, DOI 10.1016/j.scitotenv.2022.154163
   Zhang Y, 2024, ENTOMOL GEN, DOI 10.1127/entomologia/2023/2488
NR 66
TC 0
Z9 0
U1 0
U2 0
PU MDPI
PI BASEL
PA MDPI AG, Grosspeteranlage 5, CH-4052 BASEL, SWITZERLAND
EI 2075-4450
J9 INSECTS
JI Insects
PD JUL 4
PY 2025
VL 16
IS 7
AR 692
DI 10.3390/insects16070692
PG 20
WC Entomology
WE Science Citation Index Expanded (SCI-EXPANDED)
SC Entomology
GA 5GW4X
UT WOS:001535388500001
PM 40725322
DA 2025-08-07
ER

PT J
AU Sun, N
   Cao, LS
   Xia, WY
   Wang, JM
   Wu, QF
AF Sun, Ning
   Cao, Li-Shuang
   Xia, Wan-Yu
   Wang, Jun-Meng
   Wu, Qiao-Feng
TI Gut sensory neurons as regulators of neuro-immune-microbial
   interactions: from molecular mechanisms to precision therapy for IBD/IBS
SO JOURNAL OF NEUROINFLAMMATION
LA English
DT Review
DE Inflammatory bowel disease (IBD); Irritable bowel syndrome (IBS);
   Sensory neurons; Neuro-immunology; Microorganism
ID DORSAL-ROOT GANGLION; IRRITABLE-BOWEL-SYNDROME; PRIMARY AFFERENT
   NEURONS; FUNCTIONAL GASTROINTESTINAL DISORDERS; NICOTINIC
   ACETYLCHOLINE-RECEPTORS; ENTERIC GLIAL-CELLS; GUINEA-PIG; VISCERAL
   HYPERSENSITIVITY; HYDROGEN-SULFIDE; COLONIC HYPERSENSITIVITY
AB As potentially important biosensors within the intestinal mucosal barrier, gut sensory neurons appear to dynamically orchestrate tissue homeostasis through multimodal integration of mechanical forces, chemical cues, and microbial metabolites. While current research indicates gut sensory neurons may play a significant role in the pathophysiology of IBD/IBS, the precise etiological mechanisms underlying these disorders require further investigation. In the enteric nervous system, intrinsic primary afferent neurons (IPANs) show distinct molecular characteristics compared to peripheral sensory neurons originating from the dorsal root ganglia (DRG) and vagal ganglia (NG/JG, nodose/jugular ganglia). These neuronal subtypes appear to orchestrate bidirectional epithelial-immune communication through context-dependent release of neurochemical signals, potentially establishing a dynamic neuromodulatory network. This comprehensive review will examine the latest findings on the relationship between these sensory neurons and intestinal diseases, and explore an integrated therapeutic framework based on a triple synergistic strategy. This framework could encompass precise molecular-level modulation through targeting neurotransmitters and their receptors, systemic-level neural regulation utilizing electrical nerve stimulation techniques, and ecological reprogramming mediated by gut microbiota. This potential approach may provide a possible translational pathway from mechanistic exploration to practical application, with implications for personalized clinical interventions for IBD/IBS.
C1 [Sun, Ning; Cao, Li-Shuang; Xia, Wan-Yu; Wang, Jun-Meng; Wu, Qiao-Feng] Chengdu Univ Tradit Chinese Med, Acupuncture & Tuina Sch, Chengdu 611137, Sichuan, Peoples R China.
C3 Chengdu University of Traditional Chinese Medicine
RP Wang, JM; Wu, QF (corresponding author), Chengdu Univ Tradit Chinese Med, Acupuncture & Tuina Sch, Chengdu 611137, Sichuan, Peoples R China.
EM wangjunmeng1@cdutcm.edu.cn; wuqiaofeng@cdutcm.edu.cn
RI WU, QIAOFENG/AAE-5945-2019; Sun, Ning/NRY-6699-2025
FU National Natural Science Foundation of China; National Natural Science
   Foundation of China; National Key R&D Program of China; Science and
   Technology Department of Sichuan Province
FX We thank National Natural Science Foundation of China, National Key R&D
   Program of China, and Science and Technology Department of Sichuan
   Province for their help in terms of funding.
CR Agirman G, 2021, SCIENCE, V374, P1087, DOI 10.1126/science.abi6087
   Aguilera M, 2015, GUT MICROBES, V6, P10, DOI 10.4161/19490976.2014.990790
   Aguilera-Lizarraga J, 2021, NATURE, V590, P151, DOI 10.1038/s41586-020-03118-2
   AHLMAN H, 1981, SCIENCE, V213, P1254, DOI 10.1126/science.6168020
   Ahn JW, 2024, J INVEST DERMATOL, V144, DOI 10.1016/j.jid.2023.07.029
   Aktar R, 2020, GUT MICROBES, V11, P1745, DOI 10.1080/19490976.2020.1766936
   Aljeradat B, 2024, PATHOPHYSIOLOGY-BASE, V31, P244, DOI 10.3390/pathophysiology31020019
   Almousa S, 2025, ACS NANO, V19, P3210, DOI 10.1021/acsnano.4c10529
   Bai L, 2019, CELL, V179, P1129, DOI 10.1016/j.cell.2019.10.031
   Baker CC, 2024, CELL MOL GASTROENTER, V18, DOI 10.1016/j.jcmgh.2024.03.006
   Banerjee A, 2020, GASTROENTEROLOGY, V159, DOI 10.1053/j.gastro.2020.08.029
   Baral P, 2018, NAT MED, V24, P417, DOI 10.1038/nm.4501
   Bellono NW, 2017, CELL, V170, DOI 10.1016/j.cell.2017.05.034
   Bi ZQ, 2023, FRONT MED-PRC, V17, P972, DOI 10.1007/s11684-023-0990-1
   Bonaz B, 2022, NEUROGASTROENT MOTIL, V34, DOI 10.1111/nmo.14456
   Booth CE, 2001, GASTROENTEROLOGY, V121, P358, DOI 10.1053/gast.2001.26335
   Bosákova V, 2025, EXP MOL MED, V57, P364, DOI 10.1038/s12276-025-01397-1
   Bosmans G, 2019, ALLERGY, V74, P1748, DOI 10.1111/all.13790
   Brierley SM, 2008, GASTROENTEROLOGY, V134, P2059, DOI 10.1053/j.gastro.2008.01.074
   Brierley SM, 2014, NAT REV GASTRO HEPAT, V11, P611, DOI 10.1038/nrgastro.2014.103
   Brumovsky PR, 2016, PAIN, V157, P314, DOI 10.1097/j.pain.0000000000000381
   Bulc M, 2018, J DIABETES RES, V2018, DOI 10.1155/2018/4735659
   Bullich-Vilarrubias C, 2024, COMMUN BIOL, V7, DOI 10.1038/s42003-024-05905-3
   Camilleri M, 2021, JAMA-J AM MED ASSOC, V325, P865, DOI 10.1001/jama.2020.22532
   Caravaca AS, 2022, FRONT NEUROSCI-SWITZ, V15, DOI 10.3389/fnins.2021.730407
   Cardoso V, 2017, NATURE, V549, P277, DOI 10.1038/nature23469
   Chandrasekharan B, 2019, GASTROENTEROLOGY, V157, P179, DOI 10.1053/j.gastro.2019.03.045
   Chang CS, 2002, DIGESTION, V66, P106, DOI 10.1159/000065596
   Chang XL, 2024, NEUROGASTROENT MOTIL, V36, DOI 10.1111/nmo.14874
   Chen BN, 2016, NEUROGASTROENT MOTIL, V28, P1306, DOI 10.1111/nmo.12825
   Chen WY, 2022, FRONT PHARMACOL, V13, DOI 10.3389/fphar.2022.943119
   Cook TM, 2021, MOL METAB, V54, DOI 10.1016/j.molmet.2021.101350
   Corder G, 2018, ANNU REV NEUROSCI, V41, P453, DOI 10.1146/annurev-neuro-080317-061522
   Corsetti V, 2012, LIFE SCI, V91, P783, DOI 10.1016/j.lfs.2012.08.026
   Cosme D, 2022, AM J PHYSIOL-GASTR L, V323, pG410, DOI 10.1152/ajpgi.00139.2022
   Cremin M, 2023, bioRxiv
   da Silva MV, 2017, ACTA HISTOCHEM, V119, P481, DOI 10.1016/j.acthis.2017.05.001
   Dass NB, 2007, BRIT J PHARMACOL, V150, P502, DOI 10.1038/sj.bjp.0707004
   de Souza S, 2024, BRAIN BEHAV IMMUN, V116, P193, DOI 10.1016/j.bbi.2023.12.013
   Degro CE, 2025, BRIT J PHARMACOL, V182, P581, DOI 10.1111/bph.17363
   Delvalle NM, 2018, CELL MOL GASTROENTER, V6, P321, DOI 10.1016/j.jcmgh.2018.05.009
   Deng LW, 2024, IMMUNITY, V57, P815, DOI 10.1016/j.immuni.2024.03.008
   Di Giancamillo A, 2010, NEUROGASTROENT MOTIL, V22, pe271, DOI 10.1111/j.1365-2982.2010.01529.x
   Dohnalová L, 2022, NATURE, V612, DOI 10.1038/s41586-022-05525-z
   Drossman DA, 2018, GASTROENTEROLOGY, V154, P1140, DOI 10.1053/j.gastro.2017.11.279
   Egerod KL, 2018, MOL METAB, V12, P62, DOI 10.1016/j.molmet.2018.03.016
   Enamorado M, 2023, CELL, V186, P607, DOI 10.1016/j.cell.2022.12.037
   Esquerre N, 2020, CELL MOL GASTROENTER, V10, P225, DOI [10.1016/j.jcmgh.2020.04.003, 10.1016/j.jcmgh.2020.04.003)]
   Essmat N, 2023, MOLECULES, V28, DOI 10.3390/molecules28237766
   Eutamene H, 1997, GASTROENTEROLOGY, V112, P1595, DOI 10.1016/S0016-5085(97)70041-6
   Faggin S, 2025, BRIT J PHARMACOL, V182, P1803, DOI 10.1111/bph.17439
   Flannigan KL, 2014, P NATL ACAD SCI USA, V111, P13559, DOI 10.1073/pnas.1413390111
   François A, 2015, CELL REP, V10, P370, DOI 10.1016/j.celrep.2014.12.042
   Fu Y, 2018, NEUROGASTROENT MOTIL, V30, DOI 10.1111/nmo.13373
   Fucile S, 2005, J PHYSIOL-LONDON, V565, P219, DOI 10.1113/jphysiol.2005.084871
   Fung C, 2021, NEUROGASTROENT MOTIL, V33, DOI 10.1111/nmo.14186
   Furness JB, 2013, NAT REV GASTRO HEPAT, V10, P729, DOI 10.1038/nrgastro.2013.180
   Gad M, 2009, INFLAMM BOWEL DIS, V15, P1174, DOI 10.1002/ibd.20902
   Galland L, 2014, J MED FOOD, V17, P1261, DOI 10.1089/jmf.2014.7000
   Galligan JJ, 2004, BRIT J PHARMACOL, V141, P1294, DOI 10.1038/sj.bjp.0705761
   Gao J, 2018, FRONT CELL INFECT MI, V8, DOI 10.3389/fcimb.2018.00013
   Gershon MD, 2021, J CLIN INVEST, V131, DOI 10.1172/JCI143768
   Gong HS, 2024, ACTA PHARMACOL SIN, V45, P1821, DOI 10.1038/s41401-024-01293-w
   Gonkowski S, 2019, INT J MOL SCI, V20, DOI 10.3390/ijms20184461
   Goudsward HJ, 2024, MOL PHARMACOL, V106, P253, DOI 10.1124/molpharm.124.000957
   Goudsward HJ, 2024, MOL PHARMACOL, V105, P250, DOI 10.1124/molpharm.123.000774
   Griffiths JA, 2024, CELL REP, V43, DOI 10.1016/j.celrep.2024.113953
   Guerrero-Alba R, 2017, GUT, V66, P2121, DOI 10.1136/gutjnl-2016-311456
   Gunn D, 2019, ALIMENT PHARM THER, V50, P538, DOI 10.1111/apt.15420
   Hagsäter SM, 2019, EUR J PHARMACOL, V864, DOI 10.1016/j.ejphar.2019.172718
   Hibberd TJ, 2022, J COMP NEUROL, V530, P3209, DOI 10.1002/cne.25403
   Higham JP, 2024, PAIN, V165, P1592, DOI 10.1097/j.pain.0000000000003159
   Hone AJ, 2012, FASEB J, V26, P917, DOI 10.1096/fj.11-195883
   Hosomoto K, 2023, BRAIN STIMUL, V16, P594, DOI 10.1016/j.brs.2023.03.003
   Huang CS, 2019, AUTON NEUROSCI-BASIC, V220, DOI 10.1016/j.autneu.2019.102556
   Huang LY, 2014, GUT, V63, P1587, DOI 10.1136/gutjnl-2013-305168
   Hwang YK, 2025, INT J MOL SCI, V26, DOI 10.3390/ijms26031160
   Ibeakanma C, 2010, GUT, V59, P612, DOI 10.1136/gut.2009.190439
   Israel MR, 2019, J PHYSIOL-LONDON, V597, P3751, DOI 10.1113/JP278148
   Jacus MO, 2012, J NEUROSCI, V32, P9374, DOI 10.1523/JNEUROSCI.0068-12.2012
   Jameson KG, 2025, ISCIENCE, V28, DOI 10.1016/j.isci.2024.111699
   Jarry AC, 2019, FASEB J, V33, P5377, DOI 10.1096/fj.201801718R
   Jia FJ, 2024, J ETHNOPHARMACOL, V331, DOI 10.1016/j.jep.2024.118256
   Jiménez-Vargas NN, 2022, GUT, V71, P695, DOI 10.1136/gutjnl-2021-324070
   Jin HF, 2017, AM J PHYSIOL-GASTR L, V313, pG192, DOI 10.1152/ajpgi.00254.2016
   Jing YL, 2023, NPJ BIOFILMS MICROBI, V9, DOI 10.1038/s41522-023-00466-5
   Johnson CD, 2018, FASEB J, V32, P4744, DOI 10.1096/fj.201701474RR
   Kang M, 2017, SCI REP-UK, V7, DOI 10.1038/srep42658
   Kato S, 2013, BIOL PHARM BULL, V36, P1406
   Keating C, 2016, J PHYSIOL-LONDON, V594, P4549, DOI 10.1113/JP271403
   Khoshdel A, 2013, NEUROGASTROENT MOTIL, V25, pe478, DOI 10.1111/nmo.12147
   Kihara N, 2003, GUT, V52, P713, DOI 10.1136/gut.52.5.713
   King AJ, 2024, AM J PHYSIOL-GASTR L, V326, pG543, DOI 10.1152/ajpgi.00233.2023
   King JW, 2024, AM J PHYSIOL-GASTR L, V326, pG176, DOI 10.1152/ajpgi.00230.2023
   Kovacic K, 2017, LANCET GASTROENTEROL, V2, P727, DOI 10.1016/S2468-1253(17)30253-4
   Krasaelap A, 2020, CLIN GASTROENTEROL H, V18, P1987, DOI 10.1016/j.cgh.2019.10.012
   Krueger D, 2010, NEUROGASTROENT MOTIL, V22, P1224, DOI 10.1111/j.1365-2982.2010.01571.x
   Kunze WA, 2009, J CELL MOL MED, V13, P2261, DOI 10.1111/j.1582-4934.2009.00686.x
   Lacy BE, 2024, AM J GASTROENTEROL, V119, P1970, DOI 10.14309/ajg.0000000000002887
   Lai NY, 2017, J INTERN MED, V282, P5, DOI 10.1111/joim.12591
   Lai NY, 2020, CELL, V180, P33, DOI 10.1016/j.cell.2019.11.014
   Langguth B, 2015, CLIN GASTROENTEROL H, V13, P1371, DOI 10.1016/j.cgh.2015.01.023
   Lee J, 2012, AUTON NEUROSCI-BASIC, V166, P72, DOI 10.1016/j.autneu.2011.07.008
   Li K, 2013, NEUROPHARMACOLOGY, V71, P255, DOI 10.1016/j.neuropharm.2013.03.029
   Li Q, 2023, BRAIN BEHAV IMMUN, V112, P152, DOI 10.1016/j.bbi.2023.06.014
   Li ST, 2025, J TRADIT CHIN MED, V45, P32, DOI 10.19852/j.cnki.jtcm.20220425.001
   Li YJ, 2024, MBIO, V15, DOI 10.1128/mbio.01533-24
   Li Y, 2023, SCIENCE, V381, P1189, DOI 10.1126/science.ade4177
   Li ZS, 2021, NEUROGASTROENT MOTIL, V33, DOI 10.1111/nmo.14100
   Li ZS, 1998, CELL TISSUE RES, V294, P35, DOI 10.1007/s004410051154
   Limerick G, 2024, PAIN, V165, P2563, DOI 10.1097/j.pain.0000000000003278
   Liu BJ, 2020, ALIMENT PHARM THER, V51, P1022, DOI 10.1111/apt.15715
   Liu J, 2024, NEUROBIOL DIS, V193, DOI 10.1016/j.nbd.2024.106440
   Liu WW, 2023, AM J RESP CELL MOL, V68, P256, DOI 10.1165/rcmb.2022-0123OC
   Lomax AE, 2005, J PHYSIOL-LONDON, V564, P863, DOI 10.1113/jphysiol.2005.084285
   Lomax AE, 2006, AUTON NEUROSCI-BASIC, V126, P250, DOI 10.1016/j.autneu.2006.02.015
   Lopez-Lopez C, 2025, Gastroenterology
   Lubomski M, 2022, J NEUROL, V269, P780, DOI 10.1007/s00415-021-10657-9
   Lv MD, 2023, MOL PAIN, V19, DOI 10.1177/17448069231170072
   Lv TT, 2024, PURINERG SIGNAL, DOI 10.1007/s11302-024-10028-9
   Ly T, 2023, CURR BIOL, V33, pR945, DOI 10.1016/j.cub.2023.07.066
   Lyubashina OA, 2025, EUR J NEUROSCI, V61, DOI 10.1111/ejn.16677
   Ma JC, 2023, J COMP NEUROL, V531, P1608, DOI 10.1002/cne.25519
   MACLEAN DB, 1984, BRAIN RES, V310, P325, DOI 10.1016/0006-8993(84)90155-0
   Mamedova E, 2022, BIOCHEM BIOPHYS REP, V31, DOI 10.1016/j.bbrep.2022.101288
   Mao YK, 2006, J NEUROPHYSIOL, V96, P998, DOI 10.1152/jn.00204.2006
   Marger F, 2011, P NATL ACAD SCI USA, V108, P11268, DOI 10.1073/pnas.1100869108
   Mas-Orea X, 2021, INT J MOL SCI, V22, DOI 10.3390/ijms22147387
   Matsumoto K, 2012, LAB INVEST, V92, P769, DOI 10.1038/labinvest.2012.14
   Matters GL, 2008, J IMMUNOTOXICOL, V5, P179, DOI 10.1080/15476910802131469
   Mawe GM, 2013, NAT REV GASTRO HEPAT, V10, P473, DOI 10.1038/nrgastro.2013.105
   Mazor Y, 2024, INFLAMM BOWEL DIS, V30, P1843, DOI 10.1093/ibd/izae036
   Meng MY, 2025, BRIT J PHARMACOL, V182, P1324, DOI 10.1111/bph.17408
   Meroni E, 2021, FRONT MED-LAUSANNE, V8, DOI 10.3389/fmed.2021.694268
   Mikolajczyk A, 2018, INT J MOL SCI, V19, DOI 10.3390/ijms19092551
   Minaya DM, 2024, GUT MICROBES, V16, DOI 10.1080/19490976.2024.2421581
   Mischel RA, 2018, ISCIENCE, V2, P193, DOI 10.1016/j.isci.2018.03.003
   Monro RL, 2004, J PHYSIOL-LONDON, V556, P571, DOI 10.1113/jphysiol.2004.060848
   Moore BA, 2002, AM J PHYSIOL-GASTR L, V282, pG1045, DOI 10.1152/ajpgi.00406.2001
   Morarach K, 2021, NAT NEUROSCI, V24, P34, DOI 10.1038/s41593-020-00736-x
   Moriyama M, 2004, J PHYSIOL-LONDON, V559, P707, DOI 10.1113/jphysiol.2004.070110
   Murray K, 2021, J PHYSIOL-LONDON, V599, P2075, DOI 10.1113/JP281189
   Nakamori H, 2021, AM J PHYSIOL-GASTR L, V321, pG617, DOI 10.1152/ajpgi.00175.2021
   Natura G, 2025, BRAIN BEHAV IMMUN, V124, P55, DOI 10.1016/j.bbi.2024.11.021
   Needham K, 2010, NEUROGASTROENT MOTIL, V22, pe301, DOI 10.1111/j.1365-2982.2010.01567.x
   Neufeld KAM, 2013, NEUROGASTROENT MOTIL, V25, P183, DOI 10.1111/nmo.12049
   Neufeld KAM, 2019, SCI REP-UK, V9, DOI 10.1038/s41598-019-50807-8
   O'Donnell AM, 2016, J PEDIATR SURG, V51, P1458, DOI 10.1016/j.jpedsurg.2016.05.007
   Ohara TE, 2025, NAT REV MICROBIOL, V23, P371, DOI 10.1038/s41579-024-01136-9
   Osman S, 2023, CELL TISSUE RES, V392, P659, DOI 10.1007/s00441-023-03769-3
   Osorio N, 2014, J NEUROSCI, V34, P5233, DOI 10.1523/JNEUROSCI.0057-14.2014
   Page AJ, 2005, GUT, V54, P1408, DOI 10.1136/gut.2005.071084
   PALOUZIER B, 1987, NEUROSCI LETT, V80, P147, DOI 10.1016/0304-3940(87)90644-6
   Park SJ, 2021, CAN J PHYSIOL PHARM, V99, P662, DOI 10.1139/cjpp-2020-0306
   Peiris M, 2021, NEUROGASTROENT MOTIL, V33, DOI 10.1111/nmo.14170
   Perez-Burgos A, 2014, FASEB J, V28, P3064, DOI 10.1096/fj.13-245282
   Perez-Burgos A, 2013, AM J PHYSIOL-GASTR L, V304, pG211, DOI 10.1152/ajpgi.00128.2012
   Philippe D, 2006, GUT, V55, P815, DOI 10.1136/gut.2005.080887
   Philippe D, 2003, J CLIN INVEST, V111, P1329, DOI 10.1172/JCI200316750
   Picard E, 2019, BRIT J PHARMACOL, V176, P950, DOI 10.1111/bph.14608
   Pokusaeva K, 2017, NEUROGASTROENT MOTIL, V29, DOI 10.1111/nmo.12904
   Populin L, 2021, FASEB BIOADV, V3, P953, DOI 10.1096/fba.2021-00070
   Populin LC, 2024, NEUROGASTROENT MOTIL, V36, DOI 10.1111/nmo.14876
   Pradhananga S, 2020, J PHYSIOL-LONDON, V598, P2137, DOI 10.1113/JP279075
   PRECHTL JC, 1990, ANAT EMBRYOL, V181, P101
   Pujo J, 2023, GUT MICROBES, V15, DOI 10.1080/19490976.2023.2188874
   Qi LJ, 2024, CELL, V187, DOI 10.1016/j.cell.2024.02.006
   Qi QQ, 2017, J GASTROEN HEPATOL, V32, P828, DOI 10.1111/jgh.13588
   Rahban M, 2022, SCAND J PAIN, V22, P193, DOI 10.1515/sjpain-2021-0052
   Rahman AA, 2024, CELL MOL GASTROENTER, V17, P907, DOI 10.1016/j.jcmgh.2024.01.012
   Rei D, 2022, JCI INSIGHT, V7, DOI 10.1172/jci.insight.147700
   Rytel L, 2015, ANAT HISTOL EMBRYOL, V44, P86, DOI 10.1111/ahe.12111
   Santos EA, 2024, ACS PHARMACOL TRANSL, V7, P2143, DOI 10.1021/acsptsci.4c00207
   Sashide Y, 2025, MOL PAIN, V21, DOI 10.1177/17448069251320233
   Schicho R, 2006, GASTROENTEROLOGY, V131, P1542, DOI 10.1053/j.gastro.2006.08.035
   Scott KA, 2025, NAT METAB, V7, DOI 10.1038/s42255-024-01205-6
   Sessenwein JL, 2017, J NEUROSCI, V37, P11758, DOI 10.1523/JNEUROSCI.1672-17.2017
   Shah ER, 2024, J PEDIATR GASTR NUTR, V78, P608, DOI 10.1002/jpn3.12118
   Shi XD, 2021, JCI INSIGHT, V6, DOI 10.1172/jci.insight.150052
   Shimizu Y, 2008, CELL MOL LIFE SCI, V65, P295, DOI 10.1007/s00018-007-7148-1
   Shinoda M, 2010, J NEUROPHYSIOL, V104, P3113, DOI 10.1152/jn.00560.2010
   Smith JP, 2007, AM J GASTROENTEROL, V102, P820, DOI 10.1111/j.1572-0241.2007.01045.x
   Song GQ, 2024, BIOMOLECULES, V14, DOI 10.3390/biom14070760
   Song GQ, 2019, INFLAMM BOWEL DIS, V25, P1129, DOI 10.1093/ibd/izy371
   Spencer NJ, 2020, NAT REV GASTRO HEPAT, V17, P338, DOI 10.1038/s41575-020-0271-2
   Stakenborg N, 2019, GUT, V68, P1406, DOI 10.1136/gutjnl-2018-317263
   Strobæk D, 2013, BRIT J PHARMACOL, V168, P432, DOI 10.1111/j.1476-5381.2012.02143.x
   Subedi A, 2024, SCI REP-UK, V14, DOI 10.1038/s41598-024-74487-1
   SUCHER NJ, 1990, BRAIN RES, V533, P248, DOI 10.1016/0006-8993(90)91346-I
   Tamari M, 2024, CELL, V187, DOI 10.1016/j.cell.2023.11.027
   Tian YW, 2024, PHYTOMEDICINE, V128, DOI 10.1016/j.phymed.2024.155378
   Treichel AJ, 2022, GASTROENTEROLOGY, V162, P535, DOI 10.1053/j.gastro.2021.10.026
   Tsang SW, 2012, EUR J PAIN, V16, P463, DOI 10.1016/j.ejpain.2011.07.005
   Tuck CJ, 2023, GUT, V72, P1678, DOI 10.1136/gutjnl-2022-327260
   Vaganova AN, 2024, INT J MOL SCI, V25, DOI 10.3390/ijms252313216
   Valdez-Morales E, 2013, NEUROGASTROENT MOTIL, V25, P39, DOI 10.1111/nmo.12008
   Van Remoortel S, 2019, NEUROGASTROENT MOTIL, V31, DOI 10.1111/nmo.13623
   Veldman F, 2025, GASTROENTEROL REP, V13, DOI 10.1093/gastro/goaf009
   Vianna CR, 2012, J NEUROSCI, V32, P10331, DOI 10.1523/JNEUROSCI.4507-11.2012
   Wang F, 2011, CELL CALCIUM, V49, P12, DOI 10.1016/j.ceca.2010.11.002
   Wang LF, 2024, FOOD FUNCT, V15, P1223, DOI [10.1039/D3FO04905A, 10.1039/d3fo04905a]
   Wang Y, 2024, Neural Regen Res
   Wang YA, 2024, INT IMMUNOPHARMACOL, V132, DOI 10.1016/j.intimp.2024.112030
   Wang YL, 2023, NEURAL PLAST, V2023, DOI 10.1155/2023/9303419
   Wang YS, 2025, IMMUNITY, V58, DOI 10.1016/j.immuni.2025.01.004
   Watson RP, 2012, NEUROGASTROENT MOTIL, V24, P65, DOI 10.1111/j.1365-2982.2011.01804.x
   Weng ZJ, 2015, PURINERG SIGNAL, V11, P321, DOI 10.1007/s11302-015-9447-6
   Winston J, 2007, GASTROENTEROLOGY, V132, P615, DOI 10.1053/j.gastro.2006.11.014
   Wolf M, 2007, ANAT REC, V290, P1273, DOI 10.1002/ar.20577
   Wolfson RL, 2025, CURR OPIN NEUROBIOL, V90, DOI 10.1016/j.conb.2025.102973
   Wolfson RL, 2023, CELL, V186, P3368, DOI 10.1016/j.cell.2023.07.007
   Wu XY, 2005, NEUROSCIENCE, V130, P757, DOI 10.1016/j.neuroscience.2004.09.060
   Xia B, 2024, J AGR FOOD CHEM, V72, P17989, DOI 10.1021/acs.jafc.4c03087
   Xia CM, 2016, EXP NEUROL, V285, P126, DOI 10.1016/j.expneurol.2015.12.006
   Xiao WB, 2004, DIGEST DIS SCI, V49, P312, DOI 10.1023/B:DDAS.0000017458.55517.33
   Xie ZL, 2023, NEURON, V111, P526, DOI 10.1016/j.neuron.2022.11.015
   Xu Y, 2024, ALLERGY, V79, P1271, DOI 10.1111/all.15998
   Yang CQ, 2020, GASTROENT RES PRACT, V2020, DOI 10.1155/2020/4078681
   Yang DP, 2022, CELL, V185, P4190, DOI 10.1016/j.cell.2022.09.024
   Yang J, 2024, Int J Mol Sci, V25
   Yang M, 2017, MOL PAIN, V13, DOI 10.1177/1744806917726416
   Ye LH, 2021, CELL HOST MICROBE, V29, P179, DOI 10.1016/j.chom.2020.11.011
   Yoshimoto S, 2012, DIGEST DIS SCI, V57, P1213, DOI 10.1007/s10620-012-2040-8
   You XY, 2024, BRAIN BEHAV IMMUN, V122, P604, DOI 10.1016/j.bbi.2024.08.041
   Yuan Cheng, 2025, J Tradit Chin Med, V45, P1, DOI 10.19852/j.cnki.jtcm.2025.01.001
   Yüce B, 2007, GASTROENTEROLOGY, V133, P574, DOI 10.1053/j.gastro.2007.05.016
   Zeisel A, 2018, CELL, V174, P999, DOI 10.1016/j.cell.2018.06.021
   Zeng B, 2022, CELL MOL IMMUNOL, V19, P925, DOI 10.1038/s41423-022-00891-0
   Zhai JX, 2025, CLIN TRANSL MED, V15, DOI 10.1002/ctm2.70329
   Zhang F, 2024, J TRADIT CHIN MED, V44, P981, DOI 10.19852/j.cnki.jtcm.2024.05.005
   Zhang JB, 2024, PHYTOMEDICINE, V135, DOI 10.1016/j.phymed.2024.156057
   Zhang L, 2022, LIFE SCI, V295, DOI 10.1016/j.lfs.2022.120419
   Zhang W, 2022, CELL, V185, P4170, DOI 10.1016/j.cell.2022.09.008
   Zhang XX, 2024, CELL REP, V43, DOI 10.1016/j.celrep.2024.114014
   Zhang YM, 2012, J BIOL CHEM, V287, P18562, DOI 10.1074/jbc.M111.322271
   Zhang YG, 2024, GUT MICROBES, V16, DOI 10.1080/19490976.2024.2363880
   Zhang ZH, 2024, CELL DEATH DIS, V15, DOI 10.1038/s41419-024-06480-5
   Zhao CY, 2023, CHANNELS, V17, DOI 10.1080/19336950.2023.2212350
   Zhao HY, 2016, INT IMMUNOPHARMACOL, V39, P121, DOI 10.1016/j.intimp.2016.07.020
   Zhao QC, 2022, NATURE, V603, P878, DOI 10.1038/s41586-022-04515-5
   Zheng HN, 2024, EUR J PAIN, V28, P1811, DOI 10.1002/ejp.2311
   Zheng W, 2021, Proc Natl Acad Sci U S A, V118
   Zhou SY, 2018, J CLIN INVEST, V128, P267, DOI 10.1172/JCI92390
   Zhu YY, 2024, SCIENCE, V385, DOI 10.1126/science.adk1679
NR 244
TC 0
Z9 0
U1 5
U2 5
PU BMC
PI LONDON
PA CAMPUS, 4 CRINAN ST, LONDON N1 9XW, ENGLAND
EI 1742-2094
J9 J NEUROINFLAMM
JI J. Neuroinflamm.
PD JUL 2
PY 2025
VL 22
IS 1
AR 172
DI 10.1186/s12974-025-03500-9
PG 26
WC Immunology; Neurosciences
WE Science Citation Index Expanded (SCI-EXPANDED)
SC Immunology; Neurosciences & Neurology
GA 4MQ8G
UT WOS:001521648000001
PM 40605050
DA 2025-08-07
ER

PT J
AU Balsini, P
   Weinzettl, P
   Samardzic, D
   Zila, N
   Buchberger, M
   Freystätter, C
   Tschandl, P
   Wielscher, M
   Weninger, W
   Pfisterer, K
AF Balsini, Parvaneh
   Weinzettl, Pauline
   Samardzic, David
   Zila, Nina
   Buchberger, Maria
   Freystaetter, Christian
   Tschandl, Philipp
   Wielscher, Matthias
   Weninger, Wolfgang
   Pfisterer, Karin
TI Stiffness-Dependent Lysyl Oxidase Regulation through Hypoxia-Inducing
   Factor 1 Drives Extracellular Matrix Modifications in Psoriasis
SO JOURNAL OF INVESTIGATIVE DERMATOLOGY
LA English
DT Article
DE ECM modifications; Fibroblasts; Hypoxia inducible factor; Lysyl oxidase;
   Psoriasis
ID COLLAGEN-FIBERS; SKIN; FIBROBLASTS
AB Psoriasis is a common chronic inflammatory skin disease characterized by a thickened epidermis with elongated rete ridges and massive immune cell infiltration. It is currently unclear what impact mechanoregulatory aspects may have on disease progression. Using multiphoton second harmonic generation microscopy, we found that the extracellular matrix was profoundly reorganized within psoriatic dermis. Collagen fibers were highly aligned and assembled into thick, long collagen bundles, whereas the overall fiber density was reduced. This was particularly pronounced within dermal papillae extending into the epidermis. Furthermore, the extracellular matrix-modifying enzyme lysyl oxidase was highly upregulated in the dermis of patients with psoriasis. In vitro experiments identified a previously unreported link between hypoxia-inducing factor 1 stabilization and lysyl oxidase protein regulation in mechanosensitive skin fibroblasts. Lysyl oxidase secretion and activity directly correlated with substrate stiffness and were independent of hypoxia and IL-17. Finally, single-cell RNA-sequencing analysis identified skin fibroblasts expressing high amounts of lysyl oxidase and confirmed elevated hypoxia-inducing factor 1 expression in psoriasis. Our findings suggest a potential yet undescribed mechanical aspect of psoriasis. Deregulated mechanical forces hence may be involved in initiating or maintaining of a positive feedback loop in fibroblasts and contribute to tissue stiffening and diminished skin elasticity in psoriasis, potentially exacerbating disease pathogenesis.
C1 [Balsini, Parvaneh; Weinzettl, Pauline; Samardzic, David; Zila, Nina; Buchberger, Maria; Tschandl, Philipp; Wielscher, Matthias; Weninger, Wolfgang; Pfisterer, Karin] Med Univ Vienna, Dept Dermatol, Wahringer Gurtel 18-20, A-1090 Vienna, Austria.
   [Zila, Nina] Univ Appl Sci, Sect Biomed Sci, FH Campus Wien, Vienna, Austria.
   [Freystaetter, Christian] Med Univ Vienna, Dept Plast Reconstruct & Aesthet Surg, Vienna, Austria.
C3 Medical University of Vienna; Medical University of Vienna
RP Pfisterer, K (corresponding author), Med Univ Vienna, Dept Dermatol, Wahringer Gurtel 18-20, A-1090 Vienna, Austria.
EM karin.pfisterer@meduniwien.ac.at
RI ; Pfisterer, Karin/Y-5010-2019
OI Weninger, Wolfgang/0000-0003-3133-8699; Buchberger,
   Maria/0000-0001-8728-4269; Weinzettl, Pauline/0009-0007-8508-3800;
   Pfisterer, Karin/0000-0003-1723-6266; Zila, Nina/0000-0003-1193-1014; 
FU Land Niederosterreich (Danube ARC); Fellinger Krebsforschung
FX We would like to thank all patients for agreeing to provide material for
   research. We are grateful for fruitful discussions with Adelheid
   Elbe-Burger and Peter Friedl. Furthermore, we would like to thank the
   Land Niederosterreich (Danube ARC) and the Fellinger Krebsforschung for
   funding our study and the Vienna Scientific Cluster of the Technical
   University of Vienna for providing compute and data storage at their
   high-performance computing environment.
CR Abbes A, 2020, CYTOKINE, V134, DOI 10.1016/j.cyto.2020.155195
   Angelini A, 2020, AGEING RES REV, V63, DOI 10.1016/j.arr.2020.101150
   Boehncke WH, 2015, LANCET, V386, P983, DOI 10.1016/S0140-6736(14)61909-7
   Bolte S, 2006, J MICROSC-OXFORD, V224, P213, DOI 10.1111/j.1365-2818.2006.01706.x
   Buehler MJ, 2006, P NATL ACAD SCI USA, V103, P12285, DOI 10.1073/pnas.0603216103
   Caputo V, 2020, INT J MOL SCI, V21, DOI 10.3390/ijms21082740
   Castillo RL, 2023, SCI IMMUNOL, V8, DOI 10.1126/sciimmunol.abq7991
   Chandran V, 2012, J RHEUMATOL, V39, P65, DOI 10.3899/jrheum.120247
   Cibrian D, 2020, TRENDS MOL MED, V26, P975, DOI 10.1016/j.molmed.2020.04.004
   Cichon MA, 2023, J INVEST DERMATOL, V143, P11, DOI 10.1016/j.jid.2022.10.012
   Cox TR, 2011, DIS MODEL MECH, V4, P165, DOI 10.1242/dmm.004077
   Denko NC, 2003, ONCOGENE, V22, P5907, DOI 10.1038/sj.onc.1206703
   Di Meglio P, 2014, CSH PERSPECT MED, V4, DOI 10.1101/cshperspect.a015354
   Dobrev H, 2000, ACTA DERM-VENEREOL, V80, P263, DOI 10.1080/000155500750012135
   Driskell RR, 2013, NATURE, V504, P277, DOI 10.1038/nature12783
   Fernandes NRJ, 2020, FRONT IMMUNOL, V11, DOI 10.3389/fimmu.2020.01501
   Fogelgren B, 2005, J BIOL CHEM, V280, P24690, DOI 10.1074/jbc.M412979200
   Foster DS, 2018, JCI INSIGHT, V3, DOI 10.1172/jci.insight.99911
   Friedl P, 1998, EUR J IMMUNOL, V28, P2331, DOI 10.1002/(SICI)1521-4141(199808)28:08<2331::AID-IMMU2331>3.0.CO;2-C
   Ganier C, 2022, CSH PERSPECT BIOL, V14, DOI 10.1101/cshperspect.a041238
   Gao YG, 2021, CELL DEATH DIS, V12, DOI 10.1038/s41419-021-03724-6
   Gautieri A, 2011, NANO LETT, V11, P757, DOI 10.1021/nl103943u
   Ghoreschi K, 2021, LANCET, V397, P754, DOI 10.1016/S0140-6736(21)00184-7
   Griffiths CEM, 2007, LANCET, V370, P263, DOI 10.1016/S0140-6736(07)61128-3
   Gubán B, 2016, BRIT J DERMATOL, V174, P533, DOI 10.1111/bjd.14219
   Hall MS, 2016, P NATL ACAD SCI USA, V113, P14043, DOI 10.1073/pnas.1613058113
   Huang LH, 2019, CELL METAB, V29, P475, DOI 10.1016/j.cmet.2018.10.006
   Jiang JW, 2024, CELL REP, V43, DOI 10.1016/j.celrep.2024.114513
   Kalluri R, 2016, NAT REV CANCER, V16, P582, DOI 10.1038/nrc.2016.73
   Kameritsch P, 2020, TRENDS CELL BIOL, V30, P818, DOI 10.1016/j.tcb.2020.06.007
   Kelemen E, 2021, J INVEST DERMATOL, V141, P2785, DOI 10.1016/j.jid.2021.05.020
   KOBAYASHI H, 1994, BRIT J DERMATOL, V131, P325, DOI 10.1111/j.1365-2133.1994.tb08518.x
   Konieczny P, 2022, SCIENCE, V377, P170, DOI 10.1126/science.abg9302
   Levental KR, 2009, CELL, V139, P891, DOI 10.1016/j.cell.2009.10.027
   Liu YM, 2017, METHODS MOL BIOL, V1627, P429, DOI 10.1007/978-1-4939-7113-8_28
   Lu PF, 2011, CSH PERSPECT BIOL, V3, DOI 10.1101/cshperspect.a005058
   Ma FY, 2023, NAT COMMUN, V14, DOI 10.1038/s41467-023-39020-4
   Mäki JM, 2005, AM J PATHOL, V167, P927, DOI 10.1016/S0002-9440(10)61183-2
   Mäki JM, 2002, CIRCULATION, V106, P2503, DOI 10.1161/01.CIR.0000038109.84500.1E
   Mierke CT, 2020, FRONT CELL DEV BIOL, V8, DOI 10.3389/fcell.2020.583226
   Nicolas-Boluda A, 2021, ELIFE, V10, DOI 10.7554/eLife.58688
   Pfisterer K, 2023, FRONT CELL DEV BIOL, V11, DOI 10.3389/fcell.2023.1240289
   Pfisterer K, 2021, FRONT CELL DEV BIOL, V9, DOI 10.3389/fcell.2021.682414
   Pruitt HC, 2020, MATRIX BIOL, V85-86, P147, DOI 10.1016/j.matbio.2019.02.003
   Rezvani HR, 2011, J INVEST DERMATOL, V131, P1793, DOI 10.1038/jid.2011.141
   Rognoni E, 2021, ELIFE, V10, DOI [10.7554/eLife.71052, 10.7554/eLife.71052.sa0, 10.7554/eLife.71052.sa1, 10.7554/eLife.71052.sa2]
   Rosenberger C, 2007, J INVEST DERMATOL, V127, P2445, DOI 10.1038/sj.jid.5700874
   Saraswathibhatla A, 2023, NAT REV MOL CELL BIO, V24, P495, DOI 10.1038/s41580-023-00583-1
   Satija R, 2015, NAT BIOTECHNOL, V33, P495, DOI 10.1038/nbt.3192
   Sawant M, 2023, ANN RHEUM DIS, V82, P1474, DOI 10.1136/ard-2023-224129
   Schindelin J, 2012, NAT METHODS, V9, P676, DOI [10.1038/NMETH.2019, 10.1038/nmeth.2019]
   Schoepe S, 2006, EXP DERMATOL, V15, P406, DOI 10.1111/j.0906-6705.2006.00435.x
   Shutova MS, 2022, CELLS-BASEL, V11, DOI 10.3390/cells11132026
   Steger C, 1998, IEEE T PATTERN ANAL, V20, P113, DOI 10.1109/34.659930
   Subudhi I, 2024, IMMUNITY, V57, DOI 10.1016/j.immuni.2024.04.022
   Sun XY, 2020, DEV CELL, V55, P468, DOI 10.1016/j.devcel.2020.09.022
   Szauter KM, 2005, PATHOL BIOL, V53, P448, DOI 10.1016/j.patbio.2004.12.033
   Szél E, 2019, SCI REP-UK, V9, DOI 10.1038/s41598-019-47774-5
   Tabdanov ED, 2021, NAT COMMUN, V12, DOI 10.1038/s41467-021-22985-5
   Ting KM, 2000, J INVEST DERMATOL, V114, P706, DOI 10.1046/j.1523-1747.2000.00871.x
   Watt FM, 2011, CSH PERSPECT BIOL, V3, DOI 10.1101/cshperspect.a005124
   Yamada KM, 2019, NAT REV MOL CELL BIO, V20, P738, DOI 10.1038/s41580-019-0172-9
   Yao YH, 2008, PLOS ONE, V3, DOI 10.1371/journal.pone.0002737
   Zenz R, 2005, NATURE, V437, P369, DOI 10.1038/nature03963
   Zhang XL, 2023, EXP DERMATOL, V32, P310, DOI 10.1111/exd.14709
NR 65
TC 0
Z9 0
U1 6
U2 6
PU ELSEVIER SCIENCE INC
PI NEW YORK
PA STE 800, 230 PARK AVE, NEW YORK, NY 10169 USA
SN 0022-202X
EI 1523-1747
J9 J INVEST DERMATOL
JI J. Invest. Dermatol.
PD JUL
PY 2025
VL 145
IS 7
DI 10.1016/j.jid.2024.10.611
PG 27
WC Dermatology
WE Science Citation Index Expanded (SCI-EXPANDED)
SC Dermatology
GA 4IU2A
UT WOS:001519016600005
PM 39603411
OA hybrid, Green Submitted
DA 2025-08-07
ER

PT J
AU Patel, JJ
   Martindale, RG
   Mcclave, SA
AF Patel, Jayshil J.
   Martindale, Robert G.
   Mcclave, Stephen A.
TI Contemporary Rationale for Delivering Enteral Nutrition in Critically
   Ill Adults
SO CRITICAL CARE MEDICINE
LA English
DT Article
DE critical care; enteral nutrition; gut dysfunction; mechanical
   ventilation; refeeding syndrome; sarcopenia
ID INTENSIVE-CARE-UNIT; MECHANICALLY VENTILATED PATIENTS; RESIDUAL GASTRIC
   VOLUME; SEPTIC SHOCK; PARENTERAL-NUTRITION; CLINICAL-OUTCOMES; REDUCES
   MORTALITY; CRITICAL ILLNESS; GLUCOSE CONTROL; ENERGY-BALANCE
AB Objectives:To review the rationale for and timing, dose, and monitoring of enteral nutrition and protein delivery in critically ill adults.Data Sources:Medline searches to identify relevant studies, systematic reviews and meta-analyses, and guidelines informing the phases of critical illness, enteral nutrition and protein doses, and monitoring enteral nutrition.Study Selection:Preclinical and contemporary clinical literature informing the rationale for and timing, dose, and monitoring of enteral nutrition and protein dose in critically ill adults.Data Extraction:The evidence describing the rationale for and timing, dose, and monitoring of enteral nutrition and protein dose in critically ill adults is summarized.Data Synthesis:The early delivery of enteral nutrition remains a cornerstone of therapy for critically ill adults. Historically, critical care nutrition guidelines have recommended achieving full-dose enteral nutrition within the first 72 hours of ICU admission. The rationale for delivering early enteral nutrition depends on the phase of critical illness, and providing a restrictive dose during the acute phase preserves gut integrity, supports the microbiome, and modulates immune dysregulation. Contemporary randomized controlled trials comparing enteral nutrition doses during the acute phase of critical illness have found full-dose enteral nutrition, compared with restrictive dose, and may offset the benefit from enteral feeding, causing iatrogenic stresses to the system leading to worse outcomes. Even though critically ill adults have anabolic resistance and undergo skeletal muscle proteolysis, recent trials have found that high-dose protein, compared with standard, does not improve clinical outcomes and may be harmful in certain subsets of critically ill adults.Conclusions:Contemporary data support the use of restrictive dose enteral nutrition during the acute phase of critical illness. High-dose protein is not superior to lower and is associated with worse outcomes in critically ill adults with acute kidney injury and those with greater severity of illness.
C1 [Patel, Jayshil J.] Med Coll Wisconsin, Div Pulm & Crit Care Med, Milwaukee, WI 53226 USA.
   [Martindale, Robert G.] Oregon Hlth & Sci Univ, Div Gen & Acute Care Surg, Portland, OR USA.
   [Mcclave, Stephen A.] Univ Louisville, Div Gastroenterol Hepatol & Nutr, Sch Med, Louisville, KY USA.
C3 Medical College of Wisconsin; Oregon Health & Science University;
   University of Louisville
RP Patel, JJ (corresponding author), Med Coll Wisconsin, Div Pulm & Crit Care Med, Milwaukee, WI 53226 USA.
EM jpatel2@mcw.edu; martindr@ohsu.edu; stephen.mcclave@louisville.edu
FU Nestle; Abbott; Fresenius Kabi
FX Dr. McClave received funding from Nestle and Abbott. Dr. Martindale
   received funding from Fresenius Kabi. Dr. Patel has disclosed that he
   does not have any potential conflicts of interest.
CR Adika E, 2022, JPEN-PARENTER ENTER, V46, P1859, DOI 10.1002/jpen.2368
   Al-Yousif N, 2021, NUTR CLIN PRACT, V36, P344, DOI 10.1002/ncp.10646
   Alverdy J, 2005, CURR OPIN CLIN NUTR, V8, P205, DOI 10.1097/00075197-200503000-00016
   Alverdy JC, 2017, CRIT CARE MED, V45, P337, DOI [10.1097/CCM.0000000000002172, 10.1097/ccm.0000000000002172]
   Arabi YM, 2015, NEW ENGL J MED, V372, P2398, DOI 10.1056/NEJMoa1502826
   Arabi YM, 2011, AM J CLIN NUTR, V93, P569, DOI 10.3945/ajcn.110.005074
   de Azevedo JRA, 2021, BMC ANESTHESIOL, V21, DOI 10.1186/s12871-021-01492-6
   Barash M, 2019, CURR SURG REP, V7, DOI 10.1007/s40137-019-0243-z
   Bels JLM, 2024, LANCET, V404, P659, DOI 10.1016/S0140-6736(24)01304-7
   Berg A, 2013, CRIT CARE, V17, DOI 10.1186/cc12837
   Blaser AR, 2023, CURR OPIN CLIN NUTR, V26, P463, DOI 10.1097/MCO.0000000000000955
   Burrin DG, 2000, AM J CLIN NUTR, V71, P1603
   CARRICO CJ, 1986, ARCH SURG-CHICAGO, V121, P196
   Chapple LAS, 2022, AM J RESP CRIT CARE, V206, P740, DOI 10.1164/rccm.202112-2780OC
   Charles EJ, 2014, AM J CLIN NUTR, V100, P1337, DOI 10.3945/ajcn.114.088609
   Choi EY, 2015, JPEN-PARENTER ENTER, V39, P291, DOI 10.1177/0148607114544322
   Clark JA, 2007, SHOCK, V28, P384, DOI 10.1097/shk.0b013e31805569df
   CLIFTON GL, 1985, J NEUROSURG, V62, P186, DOI 10.3171/jns.1985.62.2.0186
   Compher C, 2022, JPEN-PARENTER ENTER, V46, P12, DOI 10.1002/jpen.2267
   da Silva JSV, 2020, NUTR CLIN PRACT, V35, P178, DOI 10.1002/ncp.10474
   DEITCH EA, 1989, ARCH SURG-CHICAGO, V124, P699
   Deitch EA, 2012, SURG-J R COLL SURG E, V10, P350, DOI 10.1016/j.surge.2012.03.003
   Dickerson RN, 2012, J TRAUMA ACUTE CARE, V73, P549, DOI 10.1097/TA.0b013e318256de1b
   Dickson RP, 2016, LANCET RESP MED, V4, P59, DOI 10.1016/S2213-2600(15)00427-0
   Doig GS, 2015, LANCET RESP MED, V3, P943, DOI 10.1016/S2213-2600(15)00418-X
   Doig GS, 2011, INJURY, V42, P50, DOI 10.1016/j.injury.2010.06.008
   Doig GS, 2009, INTENS CARE MED, V35, P2018, DOI 10.1007/s00134-009-1664-4
   Dungan KM, 2009, LANCET, V373, P1798, DOI 10.1016/S0140-6736(09)60553-5
   Dvir D, 2006, CLIN NUTR, V25, P37, DOI 10.1016/j.clnu.2005.10.010
   El-Kersh K, 2018, J CRIT CARE, V43, P108, DOI 10.1016/j.jcrc.2017.08.036
   Ewy M, 2020, NUTR CLIN PRACT, V35, P540, DOI 10.1002/ncp.10480
   Fazzini B, 2023, CRIT CARE, V27, DOI 10.1186/s13054-022-04253-0
   Ferrie S, 2016, JPEN-PARENTER ENTER, V40, P795, DOI 10.1177/0148607115618449
   Fetterplace K, 2019, J HUM NUTR DIET, V32, P702, DOI 10.1111/jhn.12659
   Finfer S, 2009, NEW ENGL J MED, V360, P1283, DOI 10.1056/NEJMoa0810625
   Fraipont V, 2013, JPEN-PARENTER ENTER, V37, P705, DOI 10.1177/0148607113505868
   Franzosi OS, 2017, NUTR HOSP, V34, P19, DOI [10.20960/nh.443, 10.20960/nh.971]
   Friedli N, 2020, MEDICINE, V99, DOI 10.1097/MD.0000000000018506
   Gunst J, 2023, NEW ENGL J MED, V389, P1180, DOI 10.1056/NEJMoa2304855
   Gunst J, 2013, CRIT CARE MED, V41, P182, DOI 10.1097/CCM.0b013e3182676657
   Haines RW, 2019, INTENS CARE MED, V45, DOI 10.1007/s00134-019-05760-5
   Heyland DK, 2023, LANCET, V401, P568, DOI 10.1016/S0140-6736(22)02469-2
   Heyland DK, 2019, BMJ OPEN, V9, DOI 10.1136/bmjopen-2018-027893
   Heyland DK, 2003, JPEN-PARENTER ENTER, V27, P355, DOI 10.1177/0148607103027005355
   Hodin CM, 2011, AM J PATHOL, V179, P2885, DOI 10.1016/j.ajpath.2011.08.030
   Ikezawa F, 2008, J TRAUMA, V65, P360, DOI 10.1097/TA.0b013e31817c9711
   Jenkins B, 2022, CLIN NUTR ESPEN, V49, P92, DOI 10.1016/j.clnesp.2022.04.014
   Krezalek MA, 2016, SHOCK, V45, P475, DOI 10.1097/SHK.0000000000000534
   LARSSON J, 1981, ACTA CHIR SCAND, V147, P317
   Lee ZY, 2024, CRIT CARE, V28, DOI 10.1186/s13054-023-04783-1
   Lew CCH, 2024, CHEST, V165, P1380, DOI 10.1016/j.chest.2024.02.008
   McClave SA, 2019, CURR NUTR REP, V8, P363, DOI 10.1007/s13668-019-00296-y
   McClave SA, 2016, JPEN-PARENTER ENTER, V40, P159, DOI [10.1177/0148607115621863, 10.1097/CCM.0000000000001525]
   McClave SA, 2009, NUTR CLIN PRACT, V24, P305, DOI 10.1177/0884533609335176
   Meng M, 2017, CURR OPIN CRIT CARE, V23, P143, DOI 10.1097/MCC.0000000000000386
   Montejo JC, 2010, INTENS CARE MED, V36, P1386, DOI 10.1007/s00134-010-1856-y
   Mousavian SZ, 2020, JPEN-PARENTER ENTER, V44, P1475, DOI 10.1002/jpen.1782
   Ohbe H, 2020, CLIN NUTR, V39, P460, DOI 10.1016/j.clnu.2019.02.020
   Ortiz-Reyes L, 2022, CRIT CARE, V26, DOI 10.1186/s13054-022-04047-4
   Patel JJ, 2024, CURR OPIN CRIT CARE, V30, P165, DOI 10.1097/MCC.0000000000001134
   Patel JJ, 2023, JPEN-PARENTER ENTER, V47, P859, DOI 10.1002/jpen.2539
   Patel JJ, 2021, JPEN-PARENTER ENTER, V45, P74, DOI 10.1002/jpen.2246
   Patel JJ, 2020, JPEN-PARENTER ENTER, V44, P866, DOI 10.1002/jpen.1706
   Patel JJ, 2016, J INTENSIVE CARE MED, V31, P471, DOI 10.1177/0885066614554887
   Peake SL, 2019, NEW ENGL J MED, V380, P499, DOI 10.1056/NEJMc1816396
   Peake SL, 2014, AM J CLIN NUTR, V100, P616, DOI 10.3945/ajcn.114.086322
   Phan KA, 2017, ANAESTH INTENS CARE, V45, P663, DOI 10.1177/0310057X1704500604
   Phillips SM, 1997, AM J PHYSIOL-ENDOC M, V273, pE99, DOI 10.1152/ajpendo.1997.273.1.E99
   Phillips SM, 1999, AM J PHYSIOL-ENDOC M, V276, pE118
   Phillips SM, 2017, NUTR CLIN PRACT, V32, p112S, DOI 10.1177/0884533616686719
   Piton G, 2013, CRIT CARE MED, V41, P2169, DOI 10.1097/CCM.0b013e31828c26b5
   Poulard F, 2010, JPEN-PARENTER ENTER, V34, P125, DOI 10.1177/0148607109344745
   Preiser JC, 2014, BRIT J ANAESTH, V113, P945, DOI 10.1093/bja/aeu187
   Puthucheary ZA, 2013, JAMA-J AM MED ASSOC, V310, P1591, DOI 10.1001/jama.2013.278481
   Qin YG, 2024, PEERJ, V12, DOI 10.7717/peerj.17433
   Reboldi A, 2016, IMMUNOL REV, V271, P230, DOI 10.1111/imr.12400
   Reignier J, 2023, LANCET RESP MED, V11, P602, DOI 10.1016/S2213-2600(23)00092-9
   Reignier J, 2018, LANCET, V391, P133, DOI [10.1016/S0140-6736(17)32146-3, 10.1016/s0140-6736(17)32146-3]
   Reignier J, 2013, JAMA-J AM MED ASSOC, V309, P249, DOI 10.1001/jama.2012.196377
   Rice TW, 2011, JAMA-J AM MED ASSOC, V306, P1574, DOI 10.1001/jama.2011.1435
   Rice TW, 2011, CRIT CARE MED, V39, P967, DOI 10.1097/CCM.0b013e31820a905a
   Rugeles S, 2016, J CRIT CARE, V35, P110, DOI 10.1016/j.jcrc.2016.05.004
   Schörghuber M, 2018, LANCET GASTROENTEROL, V3, P281, DOI 10.1016/S2468-1253(18)30036-0
   Silva CFA, 2018, NUTR CLIN PRACT, V33, P388, DOI 10.1002/ncp.10001
   Singer P, 2023, CLIN NUTR, V42, P1671, DOI 10.1016/j.clnu.2023.07.011
   Singer P, 2019, CLIN NUTR, V38, P48, DOI 10.1016/j.clnu.2018.08.037
   Stoppe C, 2025, CRIT CARE MED, V53, pe429, DOI 10.1097/CCM.0000000000006537
   Stoppe C, 2023, CRIT CARE, V27, DOI 10.1186/s13054-023-04663-8
   U.S. Department of Health and Human Services/National Institutes of Health, 2020, 2020-2030 Strategic Plan for NIH Nutrition Research
   Udin I, 2021, CLIN NUTR, V40, P3807, DOI 10.1016/j.clnu.2021.05.016
   Villet S, 2005, CLIN NUTR, V24, P502, DOI 10.1016/j.clnu.2005.03.006
   Wang CY, 2020, NUTRIENTS, V12, DOI 10.3390/nu12113518
   Yeh DD, 2016, JPEN-PARENTER ENTER, V40, P37, DOI 10.1177/0148607115585142
   Zhou X, 2021, MED INTENSIVA, V45, P211, DOI 10.1016/j.medin.2019.10.003
NR 94
TC 0
Z9 0
U1 0
U2 0
PU LIPPINCOTT WILLIAMS & WILKINS
PI PHILADELPHIA
PA TWO COMMERCE SQ, 2001 MARKET ST, PHILADELPHIA, PA 19103 USA
SN 0090-3493
EI 1530-0293
J9 CRIT CARE MED
JI Crit. Care Med.
PD JUL
PY 2025
VL 53
IS 7
BP e1481
EP e1490
DI 10.1097/CCM.0000000000006711
PG 10
WC Critical Care Medicine
WE Science Citation Index Expanded (SCI-EXPANDED)
SC General & Internal Medicine
GA 4MH8S
UT WOS:001521414000012
PM 40396870
DA 2025-08-07
ER

PT J
AU Hiba, TR
   Abhijith, V
   Akhila, B
   Thomas, S
   Sreekala, MS
AF Hiba, T. Rushdha
   Abhijith, V.
   Akhila, B.
   Thomas, Sabu
   Sreekala, M. S.
TI Recent advances in polymer based energy harvesting systems for efficient
   wound healing applications
SO MATERIALS TODAY COMMUNICATIONS
LA English
DT Article
DE Piezoelectric; Triboelectric; Nanogenerator; Diabetic foot ulcers; Wound
   healing
ID TRIBOELECTRIC NANOGENERATOR; ELECTRICAL-STIMULATION; PIEZOELECTRIC
   NANOGENERATORS; NANOFIBERS; SCAFFOLDS; PROLIFERATION; TECHNOLOGIES;
   FABRICATION; ELECTRODE; SENSOR
AB Wound healing is a multifaceted biological process that includes several unique stages: hemostasis, inflammation, proliferation, and tissue remodeling. Recent research has underscored the significant influence of endogenous electrical signals in regulating physiological phases. Consequently, external electrostimulation can substantially enhance these biological processes. by stimulating the formation of extracellular matrix, promoting cell migration, releasing growth factors, diminishing pro-inflammatory signals, and lowering the likelihood of infection. Newer options, such as piezoelectric nanogenerators and stem cell treatments, offer groundbreaking healing approaches but encounter challenges related to scalability and regulations. The future of wound care is expected to integrate both traditional and advanced techniques for greater efficiency and accessibility. In the field of advanced energy generation, piezoelectric and triboelectric nanogenerators have emerged as innovative alternatives for flexible and wireless electronic applications. These technologies optimize the generation of electrical power from mechanical vibrations and movements, demonstrating considerable potential for improving energy harvesting across diverse environments. This review explores the latest advancements in polymer-based piezoelectric and triboelectric nanogenerators, focusing on their mechanisms, materials, performance enhancements, and potential applications in energy harvesting systems, which harness electrical stimulation to expedite wound healing. These materials are particularly suited for contexts emphasizing ecofriendliness, biocompatibility, biodegradability, and mechanical adaptability. The discussion encompasses successful studies on chronic wound healing such as diabetic foot ulcers using polymer-based energy harvesting nanogenerators and the various fabrication techniques of Polymer-based PENGs and TENGs employed in these studies. Furthermore, this discussion also explores the key challenges and prospective advancements in the evolving landscape of electrical wound-healing technologies.
C1 [Hiba, T. Rushdha; Abhijith, V.; Akhila, B.; Sreekala, M. S.] Mahatma Gandhi Univ, Sch Chem Sci, Kottayam 686560, Kerala, India.
   [Thomas, Sabu; Sreekala, M. S.] Mahatma Gandhi Univ, Sch Nanosci & Nanotechnol, Kottayam 686560, Kerala, India.
   [Thomas, Sabu; Sreekala, M. S.] Mahatma Gandhi Univ, Int & Interuniv Ctr Nanosci & Nanotechnol, Kottayam 686560, Kerala, India.
   [Thomas, Sabu] Mahatma Gandhi Univ, Sch Energy Mat, Kottayam 686560, Kerala, India.
   [Sreekala, M. S.] Mahatma Gandhi Univ, Sch Polymer Sci & Technol, Kottayam 686560, Kerala, India.
   [Thomas, Sabu] TrEST Res Pk,TC-4-2322,GEM Bldg,Opposite Coll Engn, Trivandrum 695016, Kerala, India.
   [Thomas, Sabu] Univ Johannesburg, Dept Chem Sci, POB 17011, ZA-2028 Johannesburg, South Africa.
C3 Mahatma Gandhi University, Kerala; Mahatma Gandhi University, Kerala;
   Mahatma Gandhi University, Kerala; Mahatma Gandhi University, Kerala;
   Mahatma Gandhi University, Kerala; University of Johannesburg
RP Sreekala, MS (corresponding author), Mahatma Gandhi Univ, Sch Chem Sci, Kottayam 686560, Kerala, India.
EM sreekalams@mgu.ac.in
RI thomas, sabu/CAA-3908-2022
FU Department of Science and Technology, Government of India [IF220446]
FX Abhijith V would like to greatly acknowledge the Department of Science
   and Technology, Government of India for the financial support through
   DST INSPIRE Fellowship (IF220446) .
CR Akram W, 2023, NANO ENERGY, V106, DOI 10.1016/j.nanoen.2022.108043
   Ali F, 2019, NANO ENERGY, V57, P879, DOI 10.1016/j.nanoen.2019.01.012
   Aminzai M. T., 2024, Journal of Nanomaterials, V2024, DOI 10.1155/2024/3280349
   Amran A, 2021, MATER TODAY COMMUN, V29, DOI 10.1016/j.mtcomm.2021.102919
   [Anonymous], Contact-sliding-separation mode triboelectric nanogenerator-Energy & Environmental Science
   Arica TA, 2021, MACROMOL MATER ENG, V306, DOI 10.1002/mame.202100143
   Augustine R, 2017, NANO RES, V10, P3358, DOI 10.1007/s12274-017-1549-8
   Bai Y, 2022, CELL REP PHYS SCI, V3, DOI 10.1016/j.xcrp.2022.101108
   Bai YB, 2022, POLYMERS-BASEL, V14, DOI 10.3390/polym14204311
   Bai ZX, 2023, NANO ENERGY, V118, DOI 10.1016/j.nanoen.2023.108989
   Bairagi S, 2020, ENERGY, V198, DOI 10.1016/j.energy.2020.117385
   Bairagi S, 2019, EUR POLYM J, V116, P554, DOI 10.1016/j.eurpolymj.2019.04.043
   Bera B., 2017, IOSR J APPL PHYS, V09, P95, DOI DOI 10.9790/4861-0903019599
   Bhaduri A, 2023, ACS APPL NANO MATER, V6, P6637, DOI 10.1021/acsanm.3c00340
   Bhardwaj N, 2010, BIOTECHNOL ADV, V28, P325, DOI 10.1016/j.biotechadv.2010.01.004
   Butt MA, 2022, COATINGS, V12, DOI 10.3390/coatings12081115
   Cao RR, 2021, ACS APPL MATER INTER, V13, P41657, DOI 10.1021/acsami.1c11212
   Cao XL, 2023, NANO-MICRO LETT, V15, DOI 10.1007/s40820-022-00981-8
   Chen AH, 2020, ADV SCI, V7, DOI 10.1002/advs.202000186
   Chen DJ, 2014, SENSOR ACTUAT A-PHYS, V216, P196, DOI 10.1016/j.sna.2014.05.027
   Chen YX, 2020, APPL MATER TODAY, V20, DOI 10.1016/j.apmt.2020.100756
   Choi K, 2023, POLYMERS-BASEL, V15, DOI 10.3390/polym15224408
   Daeschlein G, 2013, INT WOUND J, V10, P9, DOI 10.1111/iwj.12175
   Das KK, 2023, ACTA BIOMATER, V171, P85, DOI 10.1016/j.actbio.2023.08.057
   Das R, 2023, BIOMATERIALS, V301, DOI 10.1016/j.biomaterials.2023.122270
   Gonzalez ACD, 2016, AN BRAS DERMATOL, V91, P614
   Delgado-Alvarado E, 2022, NANOMATERIALS-BASEL, V12, DOI 10.3390/nano12152549
   Dong XY, 2023, MATER TODAY COMMUN, V35, DOI 10.1016/j.mtcomm.2023.105493
   Du S, 2021, NANO ENERGY, V85, DOI 10.1016/j.nanoen.2021.106004
   Du S, 2020, NANO RES, V13, P2525, DOI 10.1007/s12274-020-2891-9
   Dzhardimatieva GI, 2020, DALTON T, V49, P3042, DOI 10.1039/c9dt04360h
   El Choufi N, 2022, MACROMOL RAPID COMM, V43, DOI 10.1002/marc.202200164
   Evans RON, 2004, J SHOULDER ELB SURG, V13, P573, DOI 10.1016/j.jse.2004.01.031
   Fakhri P, 2019, RSC ADV, V9, P10117, DOI 10.1039/c8ra10315a
   Fan FR, 2012, NANO ENERGY, V1, P328, DOI 10.1016/j.nanoen.2012.01.004
   Feng HQ, 2018, ADV HEALTHC MATER, V7, DOI 10.1002/adhm.201701298
   Fu Y, 2017, PEERJ, V5, DOI 10.7717/peerj.4189
   Garain S, 2016, ACS APPL MATER INTER, V8, P4532, DOI 10.1021/acsami.5b11356
   Gomes A, 2018, Arxiv, DOI arXiv:1803.10070
   Sanchez AG, 2018, MATER CHEM PHYS, V217, P151, DOI 10.1016/j.matchemphys.2018.06.062
   Gong SB, 2020, ADV FUNCT MATER, V30, DOI 10.1002/adfm.201908724
   Goyal M, 2022, J APPL POLYM SCI, V139, DOI 10.1002/app.52816
   Guo HF, 2012, COLLOID SURFACE B, V96, P29, DOI 10.1016/j.colsurfb.2012.03.014
   Haider A, 2020, J SAUDI CHEM SOC, V24, P186, DOI 10.1016/j.jscs.2020.01.002
   Harris B.H., ENG COMPOSITE MAT
   He WC, 2020, NAT COMMUN, V11, DOI 10.1038/s41467-020-18086-4
   Ho TTP, 2024, ADV NANOBIOMED RES, V4, DOI 10.1002/anbr.202300131
   Hu WT, 2019, NANO ENERGY, V57, P600, DOI 10.1016/j.nanoen.2018.12.077
   Hu YF, 2015, NANO ENERGY, V14, P3, DOI 10.1016/j.nanoen.2014.11.038
   Hu YF, 2010, NANO LETT, V10, P5025, DOI 10.1021/nl103203u
   Huang T, 2015, NANO ENERGY, V14, P226, DOI 10.1016/j.nanoen.2015.01.038
   Hufenus R, 2020, MATERIALS, V13, DOI 10.3390/ma13194298
   Illingwortht C.M., 1980, Measurement of electrical currents emerging during the regeneration of amputated finger tips in children
   Jang HJ, 2023, BIOMIMETICS-BASEL, V8, DOI 10.3390/biomimetics8070517
   Kang GD, 2014, J MEMBRANE SCI, V463, P145, DOI 10.1016/j.memsci.2014.03.055
   Kang MG, 2016, ACTUATORS, V5, DOI 10.3390/act5010005
   Kao FC, 2022, SCI TECHNOL ADV MAT, V23, P1, DOI 10.1080/14686996.2021.2015249
   Kao FC, 2019, SCI TECHNOL ADV MAT, V20, P1103, DOI 10.1080/14686996.2019.1693880
   Khandelwal G, 2020, NANO TODAY, V33, DOI 10.1016/j.nantod.2020.100882
   Kim MP, 2024, ACS APPL POLYM MATER, V6, P10423, DOI 10.1021/acsapm.4c01574
   Kim S, 2024, ADV SCI, V11, DOI 10.1002/advs.202302463
   Kim WG, 2021, ACS NANO, V15, P258, DOI 10.1021/acsnano.0c09803
   Kim Y, 2020, SCI REP-UK, V10, DOI 10.1038/s41598-020-59546-7
   Kirana ASK, 2018, NANOCOMPOSITES, V4, P190, DOI 10.1080/20550324.2018.1558499
   Kloth LC, 2014, ADV WOUND CARE, V3, P81, DOI 10.1089/wound.2013.0459
   Ko YH, 2014, ACS APPL MATER INTER, V6, P6631, DOI 10.1021/am5018072
   Kolarsick P.A.J., 2009, Anatomy and Physiology of the Skin, DOI [10.1097/JDN.0b013-3182274a98, DOI 10.1097/JDN.0B013-3182274A98]
   Kumar M, 2022, J POLYM RES, V29, DOI 10.1007/s10965-022-02890-1
   Lee JKY, 2018, PROG POLYM SCI, V86, P40, DOI 10.1016/j.progpolymsci.2018.07.002
   Lee KY, 2015, NANO ENERGY, V14, P139, DOI 10.1016/j.nanoen.2014.11.009
   Li GL, 2025, BIOSENSORS-BASEL, V15, DOI 10.3390/bios15010037
   Li J, 2020, CHEM RES CHINESE U, V36, P41, DOI 10.1007/s40242-020-9085-6
   Liang JC, 2022, ACS APPL MATER INTER, V14, P30507, DOI 10.1021/acsami.2c04168
   Liu HH, 2011, MATER CHEM PHYS, V129, P488, DOI 10.1016/j.matchemphys.2011.04.043
   Liu QJ, 2024, APPL MATER TODAY, V37, DOI 10.1016/j.apmt.2024.102120
   Lone SA, 2022, NANO ENERGY, V99, DOI 10.1016/j.nanoen.2022.107318
   Long JJJ, 2021, MATERIALS, V14, DOI 10.3390/ma14010203
   Long Y, 2018, ACS NANO, V12, P12533, DOI 10.1021/acsnano.8b07038
   Luo RZ, 2021, ADV HEALTHC MATER, V10, DOI 10.1002/adhm.202100557
   Mahapatra B, 2021, MATER TODAY-PROC, V46, P5523, DOI 10.1016/j.matpr.2020.09.261
   Mahmud MAP, 2018, ADV ENERGY MATER, V8, DOI 10.1002/aenm.201701210
   Mathew A.P., 2014, Chapter 4 Processing of Bionanocomposites: Solution Casting
   Mccaig C.D., 2005, Controlling Cell Behavior Electrically: Current Views and Future Potential, DOI [10.1152/physrev.00020.2004.-Direct-current, DOI 10.1152/PHYSREV.00020.2004.-DIRECT-CURRENT]
   Minary-Jolandan M, 2009, NANOTECHNOLOGY, V20, DOI 10.1088/0957-4484/20/8/085706
   Mohseni M, 2021, J MACROMOL SCI A, V58, P694, DOI 10.1080/10601325.2021.1927754
   Moorthy B, 2017, RSC ADV, V7, P260, DOI 10.1039/c6ra24688e
   Naskar A, 2020, PHARMACEUTICS, V12, DOI 10.3390/pharmaceutics12060499
   Niu HD, 2018, RSC ADV, V8, P30661, DOI 10.1039/c8ra05305g
   Niu SM, 2015, NANO ENERGY, V14, P161, DOI 10.1016/j.nanoen.2014.11.034
   Niu SM, 2014, ADV FUNCT MATER, V24, P3332, DOI 10.1002/adfm.201303799
   Panda S, 2022, NANO ENERGY, V102, DOI 10.1016/j.nanoen.2022.107682
   Peng Y, 2023, ACCOUNTS MATER RES, V4, P323, DOI 10.1021/accountsmr.2c00174
   Preetam S, 2024, RSC ADV, V14, P32142, DOI 10.1039/d4ra04258a
   Pu JA, 2010, SENSOR ACTUAT A-PHYS, V164, P131, DOI 10.1016/j.sna.2010.09.019
   Rajendran SB, 2021, J FUNCT BIOMATER, V12, DOI 10.3390/jfb12020040
   Rastegardoost MM, 2025, NANO ENERGY, V136, DOI 10.1016/j.nanoen.2025.110765
   Rastegardoost MM, 2023, MATER TODAY ENERGY, V38, DOI 10.1016/j.mtener.2023.101431
   Rastegardoost MM, 2023, NANO ENERGY, V111, DOI 10.1016/j.nanoen.2023.108365
   Rastegardoost MM, 2023, APPL MATER TODAY, V30, DOI 10.1016/j.apmt.2023.101732
   Ren J, 2024, CHEM ENG J, V491, DOI 10.1016/j.cej.2024.151801
   Roji MAM, 2017, RSC ADV, V7, P33642, DOI 10.1039/c7ra05256a
   Saha CR, 2008, SENSOR ACTUAT A-PHYS, V147, P248, DOI 10.1016/j.sna.2008.03.008
   Savarimuthu K, 2017, IEEE T NANOTECHNOL, V16, P469, DOI 10.1109/TNANO.2017.2688337
   Serairi L, 2022, CRYSTALS, V12, DOI 10.3390/cryst12081023
   Shao JJ, 2025, MRS BULL, V50, P283, DOI 10.1557/s43577-025-00864-4
   Shao JJ, 2020, SCI CHINA TECHNOL SC, V63, P1087, DOI 10.1007/s11431-020-1604-9
   Sharma A, 2022, NANO ENERGY, V99, DOI 10.1016/j.nanoen.2022.107419
   Sharma T, 2012, SENSOR ACTUAT A-PHYS, V177, P87, DOI 10.1016/j.sna.2011.08.019
   Singh S, 2024, MATER TODAY COMMUN, V41, DOI 10.1016/j.mtcomm.2024.111061
   Singh S, 2022, SENSOR ACTUAT B-CHEM, V359, DOI 10.1016/j.snb.2022.131573
   Singh S, 2021, J COLLOID INTERF SCI, V600, P572, DOI 10.1016/j.jcis.2021.05.052
   Sklenárová R, 2022, J FUNCT BIOMATER, V13, DOI 10.3390/jfb13040249
   Song YH, 2021, J MATER CHEM A, V9, DOI 10.1039/d0ta08642h
   Souza FelipeMde., 2021, Polyurethane Chemistry: Renewable Polyols and Isocyanates, P1, DOI [10.1021/bk-2021-1380.ch001, DOI 10.1021/BK-2021-1380.CH001]
   Sultana A, 2017, J MATER CHEM B, V5, P7352, DOI 10.1039/c7tb01439b
   Sun MJ, 2021, NANO ENERGY, V89, DOI 10.1016/j.nanoen.2021.106461
   Sun WL, 2024, MATERIALS, V17, DOI 10.3390/ma17184514
   Sun Y, 2020, ACS APPL MATER INTER, V12, P54936, DOI 10.1021/acsami.0c14490
   Tang QW, 2023, ACS APPL MATER INTER, V15, P17641, DOI 10.1021/acsami.3c00500
   Todaro MT, 2018, IEEE T NANOTECHNOL, V17, P220, DOI 10.1109/TNANO.2017.2789300
   Ud-Din S, 2014, HEALTHCARE-BASEL, V2, P445, DOI 10.3390/healthcare2040445
   Vijayakanth T, 2023, CHEM SOC REV, V52, P6191, DOI 10.1039/d3cs00202k
   Nguyen V, 2015, NANO ENERGY, V14, P49, DOI 10.1016/j.nanoen.2014.11.049
   Wan D, 2021, NANO ENERGY, V89, DOI 10.1016/j.nanoen.2021.106465
   Wang AC, 2018, NANO ENERGY, V43, P63, DOI 10.1016/j.nanoen.2017.11.023
   Wang LM, 2022, ACS APPL MATER INTER, V14, P46273, DOI 10.1021/acsami.2c13026
   Wang SY, 2020, NAT REV MATER, V5, P562, DOI 10.1038/s41578-020-0202-4
   Wang WL, 2022, INFOMAT, V4, DOI 10.1002/inf2.12262
   Wang Y.-M., 2021, iScience Review Fabrication and application of biocompatible nanogenerators, DOI [10.1016/j.isci, DOI 10.1016/J.ISCI]
   Wang Z, 2015, ADV MATER SCI ENG, V2015, DOI 10.1155/2015/165631
   Wang ZL, 2013, ACS NANO, V7, P9533, DOI 10.1021/nn404614z
   Wang Z, 2025, SMALL, V21, DOI 10.1002/smll.202409756
   Wilkinson HN, 2020, OPEN BIOL, V10, DOI 10.1098/rsob.200223
   Xiao X, 2021, ADV HEALTHC MATER, V10, DOI 10.1002/adhm.202100975
   Xu GQ, 2022, INT J MECH SYST DYN, V2, P311, DOI 10.1002/msd2.12058
   Xu Q, 2021, NANO ENERGY, V86, DOI 10.1016/j.nanoen.2021.106080
   Yadav Prabhakar, 2022, ECS Sensors Plus, DOI 10.1149/2754-2726/aca48b
   Yang R, 2009, NANO LETT, V9, P1201, DOI 10.1021/nl803904b
   Yin X, 2019, ACS NANO, V13, P698, DOI 10.1021/acsnano.8b07935
   Yu HR, 2024, NANO ENERGY, V121, DOI 10.1016/j.nanoen.2023.109225
   Yu S, 2022, NANO ENERGY, V97, DOI 10.1016/j.nanoen.2022.107174
   Yu XF, 2024, APL MATER, V12, DOI 10.1063/5.0195399
   Yu Y, 2023, ENERG ENVIRON SCI, V16, P3932, DOI 10.1039/d3ee01290e
   Yu YH, 2016, NANO ENERGY, V27, P275, DOI 10.1016/j.nanoen.2016.07.015
   Zak AK, 2024, J AUST CERAM SOC, V60, P723, DOI 10.1007/s41779-024-00990-3
   Zhang RY, 2019, NANO ENERGY, V57, P279, DOI 10.1016/j.nanoen.2018.12.059
   Zhang YZ, 2021, EXPLORATION-PRC, V1, P90, DOI 10.1002/EXP.20210152
   Zhang Z, 2023, EUR POLYM J, V189, DOI 10.1016/j.eurpolymj.2023.111962
   Zhao HF, 2024, ENERG ENVIRON SCI, V17, P2228, DOI 10.1039/d3ee04143c
   Zhao LM, 2023, BMEMAT, V1, DOI 10.1002/bmm2.12020
   Zheng Q, 2017, ADV SCI, V4, DOI 10.1002/advs.201700029
NR 151
TC 0
Z9 0
U1 2
U2 2
PU ELSEVIER
PI AMSTERDAM
PA RADARWEG 29, 1043 NX AMSTERDAM, NETHERLANDS
EI 2352-4928
J9 MATER TODAY COMMUN
JI Mater. Today Commun.
PD JUL
PY 2025
VL 47
AR 113152
DI 10.1016/j.mtcomm.2025.113152
PG 33
WC Materials Science, Multidisciplinary
WE Science Citation Index Expanded (SCI-EXPANDED)
SC Materials Science
GA 4JP3D
UT WOS:001519569900003
DA 2025-08-07
ER

PT J
AU Merengueli, JA
   Kentner, AC
AF Merengueli, Jailyn A.
   Kentner, Amanda C.
TI Maternal immune activation during the lactational period alters
   offspring behavior, reproductive development, and immune function in
   mice
SO HORMONES AND BEHAVIOR
LA English
DT Article
DE Maternal immune activation; Lactation; Nursing; Programming; Second hit
ID INDUCED SICKNESS BEHAVIOR; PITUITARY-ADRENAL AXIS; BRAIN-DEVELOPMENT;
   FEMALE RATS; LIPOPOLYSACCHARIDE; MODEL; EXPOSURE; STRESS; INFLAMMATION;
   SEX
AB Exposure to infection during early life can lead to lasting neurodevelopmental changes. Animal models of maternal immune activation (MIA) typically assess neurobehavioral alterations in offspring following a prenatal inflammatory challenge. However, MIA effects on offspring can extend to challenges that occur during the lactational period. In the present study, we adapted previous methods focused on rats and challenged nursing C57BL/6J mouse mothers on postnatal day (P)8 with either the bacterial mimetic lipopolysaccharide (LPS; 250 mu g/kg, i.p.) or saline (control, i.p.). By exposing only the mother to LPS, this modeled a postpartum infection in the dam. Similar to the rat model, lactational MIA did not detrimentally alter maternal care but induced displays of maternal sickness, as expected. While neonatal offspring behaviors (e.g., huddling, ultrasonic vocalizations, negative geotaxis) were unaffected, significant effects of lactational MIA emerged in juvenile (e.g., social preference, accelerated reproductive milestones) and adult (e.g., mechanical allodynia, prepulse inhibition) offspring. In a separate set of animals, the developmental programming potential of lactational MIA on immune function was evident following a "second hit" LPS challenge in adulthood (e.g., altered plasma concentrations of interleukin-6 and leukocytes, including neutrophils, and lymphocytes). These findings confirm the generalizability of the lactational MIA model across species and highlight the importance of supporting caregiver health and wellness across the critical nursing period.
C1 [Merengueli, Jailyn A.; Kentner, Amanda C.] Massachusetts Coll Pharm & Hlth Sci, Sch Arts & Sci, Hlth Psychol Program, Boston, MA 02115 USA.
RP Kentner, AC (corresponding author), Massachusetts Coll Pharm & Hlth Sci, Sch Arts & Sci, Hlth Psychol Program, Boston, MA 02115 USA.
EM amanda.kentner@mcphs.edu
RI Kentner, Amanda/Q-6440-2019
FU NIMH [R15MH114035]; Massachusetts College of Pharmacy and Health
   Sciences (MCPHS) Center for Research and Discovery; Massachusetts Life
   Sciences Center Capital Grant
FX This project was funded by NIMH under Award Number R15MH114035 (to ACK)
   , the Massachusetts College of Pharmacy and Health Sciences (MCPHS)
   Center for Research and Discovery (JM) , and a Massachusetts Life
   Sciences Center Capital Grant. Fig. 1 was made with BioRender.com . The
   content is solely the responsibility of the authors and does not
   necessarily represent the official views of any of the financial
   supporters.
CR [Anonymous], 2009, ACCEPTABLE MEDICAL R
   Arakawa H, 2011, NEUROSCI BIOBEHAV R, V35, P1916, DOI 10.1016/j.neubiorev.2011.03.007
   Aubert A, 1997, BRAIN BEHAV IMMUN, V11, P107, DOI 10.1006/brbi.1997.0485
   Barnett HY, 2021, STAT BIOPHARM RES, V13, P59, DOI 10.1080/19466315.2019.1701546
   Bartol FF, 2013, J ANIM SCI, V91, P696, DOI 10.2527/jas.2012-5764
   Bilbo SD, 2005, BEHAV NEUROSCI, V119, P293, DOI 10.1037/0735-7044.119.1.293
   Bilbo SD, 2008, PSYCHONEUROENDOCRINO, V33, P261, DOI 10.1016/j.psyneuen.2007.11.008
   Bilbo SD, 2012, FRONT NEUROENDOCRIN, V33, P267, DOI 10.1016/j.yfrne.2012.08.006
   Bishara N., 2012, Hematology, Immunology and Infectious Disease: Neonatology Questions and Controversies, VSecond, P303, DOI DOI 10.1016/B978-1-4377-2662-6.00018-3
   Bryant CD, 2011, ANN NY ACAD SCI, V1245, P31, DOI 10.1111/j.1749-6632.2011.06325.x
   Calcia MA, 2016, PSYCHOPHARMACOLOGY, V233, P1637, DOI 10.1007/s00213-016-4218-9
   Cattane N, 2022, EUR NEUROPSYCHOPHARM, V58, P55, DOI 10.1016/j.euroneuro.2022.02.002
   CDC, Breastfeeding special circumstances: illness or conditions and breastfeeding
   Champagne FA, 2003, PHYSIOL BEHAV, V79, P359, DOI 10.1016/S0031-9384(03)00149-5
   Citronberg JS, 2016, CANCER CAUSE CONTROL, V27, P1163, DOI 10.1007/s10552-016-0783-9
   Clancy B, 2007, NEUROINFORMATICS, V5, P79, DOI 10.1385/NI:5:1:79
   Clark SM, 2019, PROG NEURO-PSYCHOPH, V89, P286, DOI 10.1016/j.pnpbp.2018.09.011
   Collins FS, 2014, NATURE, V505, P612, DOI 10.1038/505612a
   Connors EJ, 2014, BRAIN BEHAV IMMUN, V42, P178, DOI 10.1016/j.bbi.2014.06.020
   de Chaumont F, 2019, NAT BIOMED ENG, V3, P930, DOI 10.1038/s41551-019-0396-1
   de Weerth C, 2023, CRIT REV FOOD SCI, V63, P7945, DOI 10.1080/10408398.2022.2053058
   DeRosa H, 2022, MOL PSYCHIATR, V27, P4829, DOI 10.1038/s41380-022-01744-y
   Dinel AL, 2014, J NEUROINFLAMM, V11, DOI 10.1186/s12974-014-0155-x
   El Brihi J, 2025, StatPearls
   Ellis S, 2006, J PHYSIOL-LONDON, V571, P695, DOI 10.1113/jphysiol.2005.102939
   Ellis S, 2005, FASEB J, V19, P1519, DOI 10.1096/fj.04-3569fje
   Estes ML, 2016, SCIENCE, V353, P772, DOI 10.1126/science.aag3194
   Feather-Schussler DN, 2016, JOVE-J VIS EXP, DOI 10.3791/53569
   Francis DD, 2002, J NEUROENDOCRINOL, V14, P349, DOI 10.1046/j.0007-1331.2002.00776.x
   Gerfen C.R., 2006, Short protocols in neuroscience: Systems and behavioral methods: a compendium of methods from Current protocols in neuroscience
   Geyer MA, 2008, NEUROTOX RES, V14, P71, DOI 10.1007/BF03033576
   Giovanoli S, 2013, SCIENCE, V339, P1095, DOI 10.1126/science.1228261
   Granata L, 2024, HORM BEHAV, V159, DOI 10.1016/j.yhbeh.2024.105478
   Grassi-Oliveira R, 2016, PSYCHONEUROENDOCRINO, V71, P19, DOI 10.1016/j.psyneuen.2016.04.016
   Green S.B., 2000, USING SPSS WINDOWS, V2nd
   Gulinello M, 2019, NEUROBIOL LEARN MEM, V165, DOI 10.1016/j.nlm.2018.01.001
   Gumusoglu SB, 2019, BIOL PSYCHIAT, V85, P107, DOI 10.1016/j.biopsych.2018.08.008
   Herrero F, 2023, BRAIN BEHAV IMMUN, V107, P201, DOI 10.1016/j.bbi.2022.10.006
   Hinde K, 2015, BEHAV ECOL, V26, P269, DOI 10.1093/beheco/aru186
   Hodgson DM, 2001, PEDIATR RES, V50, P750, DOI 10.1203/00006450-200112000-00020
   Janeway C.A., 2001, Immunobiology: the immune system in health and disease, V5th ed.
   Kabat GC, 2017, AM J EPIDEMIOL, V186, P63, DOI 10.1093/aje/kww226
   Kafkafi N, 2018, NEUROSCI BIOBEHAV R, V87, P218, DOI 10.1016/j.neubiorev.2018.01.003
   Kentner AC, 2010, ENDOCRINOLOGY, V151, P2689, DOI 10.1210/en.2009-1101
   Kentner AC, 2019, NEUROPSYCHOPHARMACOL, V44, P245, DOI 10.1038/s41386-018-0185-7
   Klein SL, 2016, NAT REV IMMUNOL, V16, P626, DOI 10.1038/nri.2016.90
   Knuesel I, 2014, NAT REV NEUROL, V10, P643, DOI 10.1038/nrneurol.2014.187
   Ling BB, 2010, RES VET SCI, V89, P200, DOI 10.1016/j.rvsc.2010.03.004
   Liu YX, 2024, FRONT PSYCHIATRY, V15, DOI 10.3389/fpsyt.2024.1375999
   MacRae M, 2015, BRAIN BEHAV IMMUN, V49, P43, DOI 10.1016/j.bbi.2015.02.026
   Macrae M, 2015, NEUROSCIENCE, V298, P455, DOI 10.1016/j.neuroscience.2015.04.048
   Makinson R, 2017, BRAIN BEHAV IMMUN, V66, P277, DOI 10.1016/j.bbi.2017.07.016
   Malkova NV, 2012, BRAIN BEHAV IMMUN, V26, P607, DOI 10.1016/j.bbi.2012.01.011
   MARCONDES F. K., 2002, Braz. J. Biol., V62, P609, DOI 10.1590/S1519-69842002000400008
   Martz J, 2025, NEUROSCIENCE, V567, P261, DOI 10.1016/j.neuroscience.2025.01.007
   Martz J, 2024, NEUROPSYCHOPHARMACOL, V49, P1078, DOI 10.1038/s41386-023-01771-5
   Maynard TM, 2001, SCHIZOPHRENIA BULL, V27, P457, DOI 10.1093/oxfordjournals.schbul.a006887
   Meyer U, 2006, EXP BRAIN RES, V173, P243, DOI 10.1007/s00221-006-0419-5
   Meyer U, 2009, NEUROSCI BIOBEHAV R, V33, P1061, DOI 10.1016/j.neubiorev.2009.05.001
   Miles J., 2001, Applying Regression and Correlation: A Guide for Students and Researchers
   Mitroulis I, 2018, CELL, V172, P147, DOI 10.1016/j.cell.2017.11.034
   Mouihate A, 2010, J NEUROSCI, V30, P7975, DOI 10.1523/JNEUROSCI.6078-09.2010
   Nascimento A, 2013, NEUROIMMUNOMODULAT, V20, P305, DOI 10.1159/000350705
   Nascimento AF, 2015, NEUROIMMUNOMODULAT, V22, P213, DOI 10.1159/000363350
   Naskar S, 2019, NAT COMMUN, V10, DOI 10.1038/s41467-019-09156-3
   Netea MG, 2016, SCIENCE, V352, DOI 10.1126/science.aaf1098
   NEVEU PJ, 1994, DEV PSYCHOBIOL, V27, P205, DOI 10.1002/dev.420270403
   Nicholson LB, 2016, ESSAYS BIOCHEM, V60, P275, DOI 10.1042/EBC20160017
   Otero AM, 2022, IMMUNOL REV, V311, P205, DOI 10.1111/imr.13125
   Palomino-Segura M, 2023, NAT IMMUNOL, V24, P575, DOI 10.1038/s41590-023-01452-x
   Paylor JW, 2016, SCI REP-UK, V6, DOI 10.1038/srep37580
   PRGLAC, 2018, Eunice Kennedy Shriver National Institute of Child Health and Human Development (NICHD)
   Richetto J, 2017, BIOL PSYCHIAT, V81, P265, DOI 10.1016/j.biopsych.2016.08.010
   Ronovsky M, 2017, BRAIN BEHAV IMMUN, V63, P127, DOI 10.1016/j.bbi.2016.10.016
   Ruhela RK, 2019, ANN NEUROSCI, V26, P25, DOI 10.5214/ans.0972.7531.260106
   Sailhamer EA, 2010, CYTOKINE, V49, P303, DOI 10.1016/j.cyto.2009.11.013
   Scarborough J, 2020, BRAIN BEHAV IMMUN, V88, P461, DOI 10.1016/j.bbi.2020.04.015
   Schaal B, 2003, NATURE, V424, P68, DOI 10.1038/nature01739
   Schaer R, 2024, BRAIN BEHAV IMMUN, V120, P391, DOI 10.1016/j.bbi.2024.06.015
   Semple BD, 2013, PROG NEUROBIOL, V106, P1, DOI 10.1016/j.pneurobio.2013.04.001
   SHANKS N, 1995, J NEUROSCI, V15, P376, DOI 10.1523/jneurosci.15-01-00376.1995
   Shanks N, 2000, P NATL ACAD SCI USA, V97, P5645, DOI 10.1073/pnas.090571897
   Spencer SJ, 2011, AM J PHYSIOL-ENDOC M, V300, pE11, DOI 10.1152/ajpendo.00516.2010
   Spencer SJ, 2006, BRAIN BEHAV IMMUN, V20, P325, DOI 10.1016/j.bbi.2005.08.004
   Straley ME, 2017, BRAIN BEHAV IMMUN, V63, P21, DOI 10.1016/j.bbi.2016.06.002
   Sullivan EC, 2011, DEV PSYCHOBIOL, V53, P96, DOI 10.1002/dev.20483
   van Goethem NP, 2012, BEHAV BRAIN RES, V232, P323, DOI 10.1016/j.bbr.2012.03.023
   van Hasselt FN, 2012, HIPPOCAMPUS, V22, P255, DOI 10.1002/hipo.20892
   Vilela FC, 2013, NEUROENDOCRINOLOGY, V97, P322, DOI 10.1159/000346354
   Walker AK, 2009, PSYCHONEUROENDOCRINO, V34, P1515, DOI 10.1016/j.psyneuen.2009.05.010
   Weil ZM, 2006, PHYSIOL BEHAV, V87, P694, DOI 10.1016/j.physbeh.2006.01.005
   Wijenayake S, 2023, HORM BEHAV, V153, DOI 10.1016/j.yhbeh.2023.105375
   Yan SY, 2017, BRAIN BEHAV IMMUN, V63, P148, DOI 10.1016/j.bbi.2016.10.007
   Yeo S, 2022, PROC SINGAP HEALTHC, V31, DOI 10.1177/20101058221123395
   Zambon A, 2024, MOL PSYCHIATR, V29, P859, DOI 10.1038/s41380-022-01602-x
   Zhao X, 2022, DEV PSYCHOBIOL, V64, DOI 10.1002/dev.22278
   Zhao X, 2021, BRAIN BEHAV IMMUN, V95, P203, DOI 10.1016/j.bbi.2021.03.018
   Ziomkiewicz A, 2021, NUTRIENTS, V13, DOI 10.3390/nu13061857
   Zuckerman L, 2003, NEUROPSYCHOPHARMACOL, V28, P1778, DOI 10.1038/sj.npp.1300248
NR 99
TC 0
Z9 0
U1 0
U2 0
PU ACADEMIC PRESS INC ELSEVIER SCIENCE
PI SAN DIEGO
PA 525 B ST, STE 1900, SAN DIEGO, CA 92101-4495 USA
SN 0018-506X
EI 1095-6867
J9 HORM BEHAV
JI Horm. Behav.
PD JUL
PY 2025
VL 173
AR 105776
DI 10.1016/j.yhbeh.2025.105776
PG 14
WC Behavioral Sciences; Endocrinology & Metabolism
WE Science Citation Index Expanded (SCI-EXPANDED)
SC Behavioral Sciences; Endocrinology & Metabolism
GA 4IM2I
UT WOS:001518807200001
PM 40543230
DA 2025-08-07
ER

PT J
AU Vincenzi, M
   Nebigil, CG
AF Vincenzi, Martina
   Nebigil, Canan G.
TI Uncovering the role of prokineticin pathway on Epicardial Adipose Tissue
   (EAT) development and EAT-associated cardiomyopathy
SO TRENDS IN CARDIOVASCULAR MEDICINE
LA English
DT Article
DE Epicardial adipose tissue; Obesity; Diabetes; Prokineticin; Prokineticin
   receptors; GPCRs; Cardiomyopathy; Coronary artery diseases; Atrial
   fibrillation; Arrhythmia; Heart failure
ID PRESERVED EJECTION FRACTION; BINDING PROTEIN 4; HEART-FAILURE; CORONARY
   ATHEROSCLEROSIS; GLUCOSE-UPTAKE; FAT; ACCUMULATION; INFLAMMATION;
   THICKNESS; SURVIVAL
AB Epicardial adipose tissue (EAT), a unique fat depot surrounding the heart, plays a multifaceted role in glucose and lipid metabolism, thermogenesis, and the secretion of bioactive molecules that influence cardiac structure and function. Its proximity to the myocardium allows it to contribute directly to CVDs, including coronary artery disease, arrhythmias, and heart failure. In particular, excessive EAT has emerged as a significant factor in heart failure with preserved ejection fraction (HFpEF), the most common form of heart failure, especially in individuals with obesity and diabetes. Traditional metrics like body mass index (BMI) fail to capture the complexities of visceral fat, as patients with similar BMIs can exhibit varying CVD risks. EAT accumulation induces mechanical stress and fosters a pro-inflammatory and fibrotic environment, driving cardiac remodeling and dysfunction. Pharmacological modulation of EAT has shown promise in delivering cardiometabolic benefits. Recent advancements in diabetes therapies, such as SGLT2 inhibitors and GLP-1 receptor agonists, and antilipidemic drugs have demonstrated their potential in reducing pro-inflammatory cytokine production and improving glucose regulation, which directly influences EAT. These discoveries suggest that EAT could be a significant therapeutic target, though further investigation is necessary to elucidate its role in HFpEF and other CVDs. Recent advances have identified the prokineticin/PKR1 signaling pathway as pivotal in EAT development and remodeling. This pathway regulates epicardial progenitor cells (EPDCs), promoting angiogenesis while reducing EAT accumulation and metabolic stress on the heart, particularly under high-calorie conditions. Prokineticin, acting through its receptor PKR1, limits visceral adipose tissue growth, enhances insulin sensitivity, and offers cardioprotection by reducing oxidative stress and activating cellular survival pathways. In this review, we provide a comprehensive analysis of EAT's role in CVDs, explore novel therapeutic strategies targeting EAT, and highlight the potential of prokineticin signaling as a promising treatment for HFpEF, obesity, and diabetes. (c) 2025 The Authors. Published by Elsevier Inc. This is an open access article under the CC BY license ( http://creativecommons.org/licenses/by/4.0/ )
C1 [Vincenzi, Martina; Nebigil, Canan G.] Univ Strasbourg, Ctr Res Biomed Strasbourg, Regenerat Nanomed, INSERM,UMR 1260, Strasbourg, France.
   [Vincenzi, Martina] Sapienza Univ Rome, Dept Physiol & Pharmacol Vittorio Erspamer, Rome, Italy.
C3 Institut National de la Sante et de la Recherche Medicale (Inserm);
   Universites de Strasbourg Etablissements Associes; Universite de
   Strasbourg; Universite de Lorraine; Sapienza University Rome
RP Nebigil, CG (corresponding author), Univ Strasbourg, Ctr Res Biomed Strasbourg, Regenerat Nanomed, INSERM,UMR 1260, Strasbourg, France.
EM nebigil@unistra.fr
RI VINCENZI, MARTINA/HNR-1075-2023
FU Fondation de France [R20085MM, R023044MM]; Sapienza University of Rome
   doctoral fellowship; Fellowship Italian Society of Pharmacology (SIF)
FX This study was supported by grants Fondation de France (R20085MM and
   R023044MM) , and MV was financially supported by Sapienza University of
   Rome doctoral fellowship and fellowship of Italian Society of
   Pharmacology (SIF) .
CR Agra RM, 2014, EUR J CLIN INVEST, V44, P29, DOI 10.1111/eci.12186
   Agra-Bermejo RM, 2020, FRONT PHYSIOL, V11, DOI 10.3389/fphys.2020.00620
   Ansaldo AM, 2019, INT J CARDIOL, V278, P254, DOI 10.1016/j.ijcard.2018.09.089
   Arora H, 2016, FASEB J, V30, P2733, DOI 10.1096/fj.201600181R
   Baker AR, 2009, J CLIN ENDOCR METAB, V94, P261, DOI 10.1210/jc.2007-2579
   Beale KEL, 2013, BRIT J PHARMACOL, V168, P403, DOI 10.1111/j.1476-5381.2012.02191.x
   Bizino MB, 2020, DIABETOLOGIA, V63, P65, DOI 10.1007/s00125-019-05021-6
   Burgeiro A, 2016, AM J PHYSIOL-ENDOC M, V310, pE550, DOI 10.1152/ajpendo.00384.2015
   Camarena V, 2017, NUTR METAB CARDIOVAS, V27, P739, DOI 10.1016/j.numecd.2017.05.010
   Chaly AL, 2016, Elife, P5
   Chechi K, 2019, JCI INSIGHT, V4, DOI 10.1172/jci.insight.123618
   Chen LQ, 2024, AM J PREVENT CARDIOL, V19, DOI 10.1016/j.ajpc.2024.100689
   Choy M, 2023, BMC MED, V21, DOI 10.1186/s12916-023-02836-4
   de Vos AM, 2008, EUR HEART J, V29, P777, DOI 10.1093/eurheartj/ehm564
   Dormishian M, 2013, J AM HEART ASSOC, V2, DOI 10.1161/JAHA.113.000411
   Dozio E, 2020, MEDIAT INFLAMM, V2020, DOI 10.1155/2020/1348913
   Dutour A, 2010, J CLIN ENDOCR METAB, V95, P963, DOI 10.1210/jc.2009-1222
   Fatma E, 2015, AFR HEALTH SCI, V15, P489, DOI 10.4314/ahs.v15i2.23
   Furuhashi M, 2016, ARTERIOSCL THROM VAS, V36, P825, DOI 10.1161/ATVBAHA.116.307225
   Gaborit B, 2017, COMPR PHYSIOL, V7, P1051, DOI 10.1002/cphy.c160034
   Garcia FC, 2009, CIRCULATION, V120, P366, DOI 10.1161/CIRCULATIONAHA.108.834903
   Gardiner JV, 2010, DIABETES, V59, P397, DOI 10.2337/db09-1198
   Gorter PM, 2008, AM J CARDIOL, V102, P380, DOI 10.1016/j.amjcard.2008.04.002
   Gorter TM, 2020, JACC-HEART FAIL, V8, P667, DOI 10.1016/j.jchf.2020.06.003
   Halabi A, 2020, CARDIOVASC DIABETOL, V19, DOI 10.1186/s12933-020-01100-w
   Hasan I, 2024, J CLIN TRANSL ENDOCR, V35, DOI 10.1016/j.jcte.2024.100335
   Hirata Y, 2011, J AM COLL CARDIOL, V58, P248, DOI 10.1016/j.jacc.2011.01.048
   Iacobellis G, 2005, NAT CLIN PRACT CARD, V2, P536, DOI 10.1038/ncpcardio0319
   Iacobellis G, 2022, NAT REV CARDIOL, V19, P593, DOI 10.1038/s41569-022-00679-9
   Iacobellis G, 2020, J ENDOCR SOC, V4, DOI 10.1210/jendso/bvz042
   Iacobellis G, 2017, OBESITY, V25, P311, DOI 10.1002/oby.21718
   Kenchaiah S, 2021, J AM COLL CARDIOL, V77, P2638, DOI 10.1016/j.jacc.2021.04.003
   Kim JS, 2017, J AM HEART ASSOC, V6, DOI 10.1161/JAHA.117.006077
   Kremic A, 2023, Pharmacol Rev
   Kubota T, 2011, CELL METAB, V13, P294, DOI 10.1016/j.cmet.2011.01.018
   Leggat J, 2021, CLIN SCI, V135, P2265, DOI 10.1042/CS20210127
   Li L, 2016, BMJ-BRIT MED J, V352, DOI 10.1136/bmj.i610
   McAninch EA, 2015, OBESITY, V23, P1267, DOI 10.1002/oby.21059
   Moody AJ, 2023, DIABETES OBES METAB, V25, P426, DOI 10.1111/dom.14885
   Mortreux M, 2019, MOL METAB, V29, P182, DOI 10.1016/j.molmet.2019.08.016
   Nalliah CJ, 2020, J AM COLL CARDIOL, V76, P1197, DOI 10.1016/j.jacc.2020.07.017
   Nguyen TD, 2018, J CARDIOVASC TRANSL, V11, P259, DOI 10.1007/s12265-018-9795-z
   Packer M, 2018, J AM COLL CARDIOL, V71, P2360, DOI 10.1016/j.jacc.2018.03.509
   Palmer SC, 2021, BMJ-BRIT MED J, V372, DOI 10.1136/bmj.m4573
   Parisi V, 2016, CIRC RES, V118, P1244, DOI 10.1161/CIRCRESAHA.115.307765
   Park Jae-Hyeong, 2010, J Cardiovasc Ultrasound, V18, P121, DOI 10.4250/jcu.2010.18.4.121
   Pugliese NR, 2021, EUR J HEART FAIL, V23, P1858, DOI 10.1002/ejhf.2337
   Qureshi R, 2018, STEM CELLS, V36, P1589, DOI 10.1002/stem.2866
   Qureshi R, 2017, SCI REP-UK, V7, DOI 10.1038/s41598-017-13198-2
   Ramo JT, 2023, medRxiv
   Rao VN, 2021, J AM HEART ASSOC, V10, DOI 10.1161/JAHA.121.020920
   Rudic B, 2016, J AM HEART ASSOC, V5, DOI 10.1161/JAHA.116.004095
   Schiattarella GG, 2022, NAT CARDIOVASC RES, V1, P211, DOI 10.1038/s44161-022-00032-w
   Shi YJ, 2023, WORLD J DIABETES, V14, P724, DOI 10.4239/wjd.v14.i6.724
   Smits AM, 2018, PHARMACOL RES, V127, P129, DOI 10.1016/j.phrs.2017.07.020
   Suffee N, 2017, P NATL ACAD SCI USA, V114, pE771, DOI 10.1073/pnas.1610968114
   Szatkowski C, 2013, PLOS ONE, V8, DOI 10.1371/journal.pone.0081175
   Tromp J, 2021, EUR J HEART FAIL, V23, P835, DOI 10.1002/ejhf.2156
   Urayama K, 2007, FASEB J, V21, P2980, DOI 10.1096/fj.07-8116com
   Van Tassell BW, 2014, AM J CARDIOL, V113, P321, DOI 10.1016/j.amjcard.2013.08.047
   van Woerden G, 2018, EUR J HEART FAIL, V20, P1559, DOI 10.1002/ejhf.1283
   Vural B, 2008, CARDIOVASC PATHOL, V17, P392, DOI 10.1016/j.carpath.2008.02.006
   Wang H, 2021, INT J ENDOCRINOL, V2021, DOI 10.1155/2021/6630102
   Wang J, 2018, MED SCI MONITOR, V24, P6010, DOI 10.12659/MSM.908111
   Wang Q, 2018, SCI REP-UK, V8, DOI 10.1038/s41598-018-21911-y
   Wang TL, 2024, CUREUS J MED SCIENCE, V16, DOI 10.7759/cureus.60495
   Wu CF, 2020, ANIMALS-BASEL, V10, DOI 10.3390/ani10081423
   Yamaguchi Y, 2015, P NATL ACAD SCI USA, V112, P2070, DOI 10.1073/pnas.1417232112
   Yang Z, 2020, OXID MED CELL LONGEV, V2020, DOI 10.1155/2020/3163629
   Yang Z, 2020, FRONT PHYSIOL, V11, DOI 10.3389/fphys.2020.00425
   Zangi L, 2017, CIRCULATION, V135, P59, DOI 10.1161/CIRCULATIONAHA.116.022064
   Zhao L, 2020, J CELL MOL MED, V24, P511, DOI 10.1111/jcmm.14758
   Zhao Na, 2021, J Diabetes Res, V2021, P5578216, DOI 10.1155/2021/5578216
   Zheng YY, 2020, NAT REV CARDIOL, V17, P259, DOI 10.1038/s41569-020-0360-5
   Ziyrek M, 2019, REV PORT CARDIOL, V38, P419, DOI 10.1016/j.repc.2018.08.010
NR 75
TC 0
Z9 0
U1 1
U2 1
PU ELSEVIER SCIENCE LONDON
PI LONDON
PA 84 THEOBALDS RD, LONDON WC1X 8RR, ENGLAND
SN 1050-1738
EI 1873-2615
J9 TRENDS CARDIOVAS MED
JI Trends Cardiovasc. Med.
PD JUL
PY 2025
VL 35
IS 5
BP 328
EP 338
DI 10.1016/j.tcm.2025.02.006
PG 11
WC Cardiac & Cardiovascular Systems
WE Science Citation Index Expanded (SCI-EXPANDED)
SC Cardiovascular System & Cardiology
GA 3UI3X
UT WOS:001509201200009
PM 39955015
OA hybrid
DA 2025-08-07
ER

PT J
AU Dang, JY
   Zhang, Z
   Fu, J
   Sun, LG
   Shi, YB
   Wang, L
   Tao, WD
   Cheng, DB
   Wang, XH
   Mi, ZZ
   Liu, D
   Fan, HB
AF Dang, Jingyi
   Zhang, Zhao
   Fu, Jun
   Sun, Liguo
   Shi, Yubo
   Wang, Lei
   Tao, Weidong
   Cheng, Debin
   Wang, Xiaohe
   Mi, Zhenzhou
   Liu, Dong
   Fan, Hongbin
TI Regulating inflammation microenvironment and tenogenic differentiation
   as sequential therapy promotes tendon healing in diabetic rats
SO JOURNAL OF ORTHOPAEDIC TRANSLATION
LA English
DT Article
DE Chronic tendinopathy; Diabetes mellitus; Glucose-responsive;
   Controllable release; Sequential delivery; Inflammation
   microenvironment; Tenogenic differentiation
ID STEM/PROGENITOR CELLS; TENDINOPATHY; DEFECT
AB Background: Chronic tendinopathy with diabetes mellitus (CTDM) poses significant therapeutic challenges due to persistent inflammation and impaired tenogenesis. While the supplementation of tendon stem/progenitor cells (TSPCs) has the potential to facilitate tenogenesis, premature recruitment and proliferation in inflammatory microenvironments risks fibrosis or heterotopic ossification (HO). Consequently, balancing inflammation regulation and tenogenic differentiation is critical for effective healing. Methods: An injectable glucose-responsive dual-drug-sequential delivery hydrogel (GDSH) was developed utilizing oxidized hyaluronic acid-modified dopamine and phenylboronic acid-functionalized carboxymethyl chitosan. Dendritic mesoporous silica nanospheres (DMSNs) encapsulating irisin and connective tissue growth factor (CTGF) were incorporated into the GDSH matrix. A comprehensive characterization of the hydrogel's properties, including rheological, mechanical, adhesive, swelling/degradation, and drug release behaviors, was conducted. In vitro assessments were performed to evaluate cytocompatibility, as well as antioxidant and anti-inflammatory effects, alongside the migration, proliferation, and differentiation of TSPCs. The therapeutic efficacy was further investigated using a collagenase type I/streptozotocin-induced CTDM model in rats, with analyses conducted through histological, biomechanical, and micro-CT methods. Transcriptome sequencing and Western blot analyses were employed to elucidate the involvement of specific signaling pathways in the tissue repair process. Results: The GDSH composite hydrogels possess a range of advantageous properties, including exceptional mechanical strength, optimal adhesiveness, superior biocompatibility, and appropriate swelling and degradation rates, in addition to controllable and sequential drug release capabilities. In vitro investigations revealed that these composite hydrogels exhibit antioxidant and anti-inflammatory effects, while also promoting cell proliferation and migration. Furthermore, they facilitate tenogenic differentiation and simultaneously inhibit the aberrant differentiation of TSPCs. In vivo studies demonstrated that the composite hydrogels significantly improved the morphological and biomechanical properties of injured tendons, reduced inflammation, corrected abnormal differentiation, and displayed favorable biosafety profiles. Transcriptome sequencing and Western blotting analysis indicated that the composite hydrogels repaired CTDM through the MAPK, AMPK, Smad, Hippo and PI3K/AKT signaling pathways. Conclusion: GDSH achieves spatiotemporal control of inflammation resolution and tenogenesis via glucoseresponsive sequential delivery of irisin and CTGF. This strategy restores tendon microstructure, biomechanics, and redox homeostasis in CTDM, offering a translatable platform for diabetic tendon regeneration. The Translational Potential of this Article: This study presents a glucose-responsive dual-drug-sequential delivery hydrogel (GDSH) designed for the treatment of chronic tendinopathy with diabetes mellitus (CTDM). This innovative approach aims to balance the regulation of inflammation and promote tenogenic differentiation. The sequential release of irisin and connective tissue growth factor (CTGF) effectively addresses the dual challenges posed by oxidative stress/inflammation and aberrant differentiation during tendon repair.
   The hydrogel's demonstrated biocompatibility, controlled drug release, and efficacy in restoring tendon structure and function highlight its potential for clinical translation. This platform represents a safer and more effective alternative to conventional treatments. Future research should focus on scaling up production, assessing long-term safety, and facilitating the translation of this technology into human clinical trials for the management of tendon injuries in diabetic patients.
C1 [Dang, Jingyi; Zhang, Zhao; Fu, Jun; Wang, Lei; Tao, Weidong; Cheng, Debin; Wang, Xiaohe; Mi, Zhenzhou; Liu, Dong; Fan, Hongbin] Fourth Mil Med Univ, Xijing Hosp, Dept Orthoped Surg, Xian, Peoples R China.
   [Sun, Liguo] Shaanxi Prov Hosp Chinese Med, Off Clin Trial Inst, Xian, Peoples R China.
   [Shi, Yubo] Hubei Univ Med, Xiangyang 1 Peoples Hosp, Dept Orthoped Surg, Xiangyang, Peoples R China.
C3 Air Force Medical University; Xi'an Medical University; Hubei University
   of Medicine
RP Fan, HB (corresponding author), Fourth Mil Med Univ, Xijing Hosp, Dept Orthoped Surg, Xian, Peoples R China.
EM fanhb@fmmu.edu.cn
FU National Natural Science Foundation of China [31971272]; International
   Science and Technology Cooperation Key Program project of Shaanxi
   Province [2023-GHZD-25]; Rapid Response Project, AMMU [2023KXKT081]
FX This work was supported by National Natural Science Foundation of China
   (No. 31971272) , International Science and Technology Cooperation Key
   Program project of Shaanxi Province (No.2023-GHZD-25) , and Rapid
   Response Project, AMMU (No:2023KXKT081) .
CR Ackerman JE, 2017, PLOS ONE, V12, DOI 10.1371/journal.pone.0181127
   Baskerville R, 2018, BRIT J GEN PRACT, V68, P593, DOI 10.3399/bjgp18X700169
   Bitar MS, 2011, AM J PHYSIOL-ENDOC M, V301, pE1119, DOI 10.1152/ajpendo.00047.2011
   Bowers K, 2022, BIOENGINEERING-BASEL, V9, DOI 10.3390/bioengineering9080407
   Chen CH, 2008, J HAND SURG-AM, V33A, P1834, DOI 10.1016/j.jhsa.2008.07.003
   Chen XR, 2024, J ORTHOP TRANSL, V44, P139, DOI 10.1016/j.jot.2023.11.003
   Dong YZ, 2016, LANGMUIR, V32, P8743, DOI 10.1021/acs.langmuir.5b04755
   Gautieri A, 2017, MATRIX BIOL, V59, P95, DOI 10.1016/j.matbio.2016.09.001
   He ZH, 2020, BONE, V141, DOI 10.1016/j.bone.2020.115573
   Hendesi H, 2015, PLOS ONE, V10, DOI 10.1371/journal.pone.0115325
   Heng BC, 2021, CELL MOL LIFE SCI, V78, P497, DOI 10.1007/s00018-020-03579-8
   Jiang C, 2023, POLYMERS-BASEL, V15, DOI 10.3390/polym15193912
   Jiao X, 2023, FRONT BIOENG BIOTECH, V11, DOI 10.3389/fbioe.2023.1171360
   Kim DH, 2021, INT J MOL SCI, V22, DOI 10.3390/ijms22168983
   Ko KR, 2022, AM J SPORT MED, V50, P3681, DOI 10.1177/03635465221126175
   Korntner S, 2017, SCI REP-UK, V7, DOI 10.1038/s41598-017-00700-z
   Lee CH, 2015, J CLIN INVEST, V125, P2690, DOI [10.1172/JCI81589, 10.1172/JCI84508]
   Lee JM, 2019, J APPL PHYSIOL, V126, P832, DOI 10.1152/japplphysiol.00430.2018
   Lee JM, 2024, MICROMACHINES-BASEL, V15, DOI 10.3390/mi15010030
   Lee SG, 2024, MAR DRUGS, V22, DOI 10.3390/md22080368
   Lin JJ, 2024, SCI REP-UK, V14, DOI 10.1038/s41598-024-61415-6
   Liu FZ, 2024, CELL COMMUN SIGNAL, V22, DOI 10.1186/s12964-024-01533-w
   Lu JS, 2021, ARTHRITIS RES THER, V23, DOI 10.1186/s13075-021-02512-z
   Luecke S, 2024, MOL SYST BIOL, V20, P898, DOI 10.1038/s44320-024-00047-4
   Lui PPY, 2017, SCAND J MED SCI SPOR, V27, P776, DOI 10.1111/sms.12824
   Lui PPY, 2016, CYTOTHERAPY, V18, P99, DOI 10.1016/j.jcyt.2015.10.005
   Moya IM, 2019, NAT REV MOL CELL BIO, V20, P211, DOI 10.1038/s41580-018-0086-y
   Patel SH, 2022, PLOS ONE, V17, DOI 10.1371/journal.pone.0271770
   Patel SH, 2019, SCI REP-UK, V9, DOI 10.1038/s41598-019-49062-8
   Ragni E, 2019, CELLS-BASEL, V8, DOI 10.3390/cells8101188
   Saha S, 2024, CHEM-ASIAN J, V19, DOI 10.1002/asia.202400873
   Song Y, 2024, ACS APPL BIO MATER, V7, P1146, DOI 10.1021/acsabm.3c01022
   Stoll C, 2011, BIOMATERIALS, V32, P4806, DOI 10.1016/j.biomaterials.2011.03.026
   Tan HY, 2020, PEERJ, V8, DOI 10.7717/peerj.8740
   Tarafder S, 2017, FASEB J, V31, P3991, DOI 10.1096/fj.201700071R
   Tu YM, 2023, FREE RADICAL BIO MED, V201, P98, DOI 10.1016/j.freeradbiomed.2023.03.014
   Vaidya R, 2023, J DIABETES SCI TECHN, V17, P89, DOI 10.1177/19322968221100842
   Wang YJ, 2019, J CELL MOL MED, V23, P7535, DOI 10.1111/jcmm.14622
   White Shunafrica, 2021, Critical Reviews in Biomedical Engineering, V49, P11, DOI 10.1615/CritRevBiomedEng.2022043200
   Xin C, 2020, FRONT PHARMACOL, V11, DOI 10.3389/fphar.2020.565160
   Xu KS, 2022, FRONT ENDOCRINOL, V13, DOI 10.3389/fendo.2022.1042878
   Xu LH, 2022, IN VITRO CELL DEV-AN, V58, P658, DOI 10.1007/s11626-022-00699-2
   Zeytin K, 2014, ACTA ORTHOP TRAUMATO, V48, P355, DOI 10.3944/AOTT.2014.13.0096
   Zhang J, 2017, BONE RES, V5, DOI 10.1038/boneres.2016.56
   Zhang WZ, 2016, INT J NANOMED, V11, P2873, DOI 10.2147/IJN.S103867
   Zhou LL, 2024, ARCH BIOCHEM BIOPHYS, V752, DOI 10.1016/j.abb.2023.109873
   Zhou MH, 2023, ACS APPL MATER INTER, V15, P22864, DOI 10.1021/acsami.3c00884
   Zhuo CL, 2023, TOXICOLOGY, V494, DOI 10.1016/j.tox.2023.153597
NR 48
TC 0
Z9 0
U1 0
U2 0
PU ELSEVIER
PI AMSTERDAM
PA RADARWEG 29, 1043 NX AMSTERDAM, NETHERLANDS
SN 2214-031X
J9 J ORTHOP TRANSL
JI J. Orthop. Transl.
PD JUL
PY 2025
VL 53
BP 63
EP 81
DI 10.1016/j.jot.2025.04.015
PG 19
WC Orthopedics
WE Science Citation Index Expanded (SCI-EXPANDED)
SC Orthopedics
GA 3TB3X
UT WOS:001508333900001
PM 40529900
DA 2025-08-07
ER

PT J
AU Qush, A
   Yassine, HM
   Zeidan, A
   Kamareddine, L
AF Qush, Abeer
   Yassine, Hadi M.
   Zeidan, Asad
   Kamareddine, Layla
TI Diet-induced mechanical stress promotes immune and metabolic alterations
   in the Drosophila melanogaster digestive tract
SO JOURNAL OF INVERTEBRATE PATHOLOGY
LA English
DT Article
DE Indigestible fiber; Mechanical stress; Gut homeostasis; Innate immunity;
   Metabolism; Drosophila melanogaster
ID ENTEROENDOCRINE CELLS; ENDOTHELIAL-CELLS; BARRIER FUNCTION; GUT
   HOMEOSTASIS; MICROBIOTA; ADAPTATION; DIFFERENTIATION; RECOGNITION;
   ABSORPTION; ACTIVATION
AB A fundamental query in immunology is how cells recognize danger in the tissue milieu. For many years, standpoints were mainly centered around damaged cells or structures of invading pathogens, like lipopolysaccharide, being the initiators of danger signals to activate immunity. Today, rising evidence presents "biophysical signals" as potential regulators of immune cell functions too. This emerging notion of the ability of tissue mechanotransduction to tune the immunological system appears to likewise exist in other body system, among which is the metabolic system, where startling connection between mechanotransduction and enzymes known to regulate metabolism have been also reported. Being continuously subjected to mechanical forces, and owing to its multifaceted role in not only absorbing and digesting nutrients, but also in supporting important immunological defense strategies as well as metabolic responses, attention has been lately given to organs making up the gastrointestinal (GI) tract, predominantly the intestine, with growing interest in unravelling the impact of mechanotransduction on the intestinal environment is on the rise. As such, we investigated in this study the impact of mechanical stress introduced by ingesting diet containing the indigestible fiber methylcellulose (MC) on gut immune and metabolic activities using the Drosophila melanogaster model organism. Our findings reveal that feeding on MC-containing diet causes consequential alterations in the fly gut environment manifested by enlargement of the midgut diameter, remodeling of the microbiota community, activation of immune responses, differential regulation of the tachykinin (Tk) peptide hormone expression and modulation of lipometabolism. Particularly, we show that feeding on MC-containing diet promotes a marked increase in the relative abundance of Leuconostocaceae/Leuconostoc, microbiota-dependent Reactive Oxygen Species (ROS) production, IMD pathway activation, and IMD-dependent elevation in Tk expression. We also demonstrate that maintaining flies on MC-containing diet for several days leads to a reduction in body weight and in systemic glucose and triacylglycerol levels and modulates lipid droplets accumulation and storage in the gut and fat body. Taken together, these findings provide novel insight into the effect of diet induced-mechanical forces on the intestinal physiology and pathology.
C1 [Qush, Abeer; Yassine, Hadi M.; Kamareddine, Layla] Qatar Univ, Coll Hlth Sci, Dept Biomed Sci, QU Hlth, Doha, Qatar.
   [Yassine, Hadi M.; Kamareddine, Layla] Qatar Univ, Biomed Res Ctr, QU Hlth, Doha, Qatar.
   [Zeidan, Asad] Qatar Univ, Coll Med, Dept Basic Med Sci, QU Hlth, Doha, Qatar.
C3 Qatar University; Qatar University; Qatar University
RP Kamareddine, L (corresponding author), Qatar Univ, Coll Hlth Sci, Dept Biomed Sci, QU Hlth, Doha, Qatar.; Kamareddine, L (corresponding author), Qatar Univ, Biomed Res Ctr, QU Hlth, Doha, Qatar.
EM lkamareddine@qu.edu.qa
FU Qatar University Internal Collaborative Grant [QUCG-CHS-24/25-453];
   Undergraduate Research Experience Program_Qatar National Research
   Fund/QRDI Council Grant [UREP28-026-3-009]; Qatar National Library
FX This work was funded by Qatar University Internal Collaborative Grant
   (QUCG-CHS-24/25-453) and by the Undergraduate Research Experience
   Program_Qatar National Research Fund/QRDI Council Grant
   (UREP28-026-3-009) awarded to Layla Kamareddine. Open Access funding was
   provided by Qatar National Library. Fly stocks used in this study were
   purchased from the Bloomington Drosophila Stock Center. Experiments were
   conducted in the facilities at the Research Complex (H10) at Qatar
   University, particularly at the Biomedical Research Center and at QU
   Health Cluster Research Facility. Serratia marcescensand the Anti-TK
   (DTK) antibody were kind gifts from Dr. Mike Osta and Dr. Jan-Adrianus
   Veenstra, respectively. Biorender (BioRender.com) was used to generate
   the proposed graphical abstract.
CR Adachi T, 2009, REDOX REP, V14, P34, DOI 10.1179/135100009X392467
   Alcaino C, 2017, CURR TOP MEMBR, V79, P219, DOI 10.1016/bs.ctm.2016.11.003
   Alcaino C., 2018, P NATL ACAD SCI US
   Amcheslavsky A, 2014, CELL REP, V9, P32, DOI 10.1016/j.celrep.2014.08.052
   Ananthakrishnan AN, 2015, DIGEST DIS SCI, V60, P290, DOI 10.1007/s10620-014-3350-9
   Anghelina M, 2008, BIORHEOLOGY, V45, P245, DOI 10.3233/BIR-2008-0472
   Apidianakis Y, 2011, DIS MODEL MECH, V4, P21, DOI 10.1242/dmm.003970
   Arias-Rojas A, 2024, PLOS PATHOG, V20, DOI 10.1371/journal.ppat.1012462
   Bae YS, 2010, TRENDS IMMUNOL, V31, P278, DOI 10.1016/j.it.2010.05.003
   Bao LY, 2020, CELL BIOSCI, V10, DOI 10.1186/s13578-020-00429-9
   Barletta ABF, 2017, PARASITE VECTOR, V10, DOI 10.1186/s13071-017-2040-9
   Beurel E, 2024, GUT MICROBES, V16, DOI 10.1080/19490976.2024.2327409
   Beyder A, 2019, FRONT ENDOCRINOL, V9, DOI 10.3389/fendo.2018.00804
   Bines JE, 2002, J GASTROEN HEPATOL, V17, P1170, DOI 10.1046/j.1440-1746.2002.02872.x
   Bolyen E, 2019, NAT BIOTECHNOL, V37, P852, DOI 10.1038/s41587-019-0209-9
   Broderick NA, 2016, PHILOS T R SOC B, V371, DOI 10.1098/rstb.2015.0295
   Buchon N, 2014, NAT REV IMMUNOL, V14, P796, DOI 10.1038/nri3763
   Buchon N, 2013, NAT REV MICROBIOL, V11, P615, DOI 10.1038/nrmicro3074
   Buchon N, 2009, GENE DEV, V23, P2333, DOI 10.1101/gad.1827009
   Cáp M, 2012, OXID MED CELL LONGEV, V2012, DOI 10.1155/2012/976753
   Capo F, 2019, MICROORGANISMS, V7, DOI 10.3390/microorganisms7090336
   Castillo M, 2007, LIVEST SCI, V109, P149, DOI 10.1016/j.livsci.2007.01.129
   Castro JP, 2016, BIOL CHEM, V397, P709, DOI 10.1515/hsz-2015-0305
   Chansaenroj J., 2024, Med. Rev.
   Chen NX, 2003, BONE, V33, P399, DOI 10.1016/S8756-3282(03)00159-5
   Chen W, 2013, IMMUNOL REV, V256, P160, DOI 10.1111/imr.12122
   Christensen CF, 2024, NAT COMMUN, V15, DOI 10.1038/s41467-023-44553-9
   Cronin SJF, 2009, SCIENCE, V325, P340, DOI 10.1126/science.1173164
   Darby AM, 2024, PLOS PATHOG, V20, DOI 10.1371/journal.ppat.1012447
   Dekmak AS, 2021, J INNATE IMMUN, V13, P107, DOI 10.1159/000511401
   Drozdowski L, 2006, WORLD J GASTROENTERO, V12, P4614, DOI 10.3748/wjg.v12.i29.4614
   Du HX, 2023, NAT REV IMMUNOL, V23, P174, DOI 10.1038/s41577-022-00761-w
   Dutta D, 2015, CELL REP, V12, P346, DOI 10.1016/j.celrep.2015.06.009
   Espinal-Ruiz M, 2014, FOOD FUNCT, V5, P3083, DOI 10.1039/c4fo00615a
   Fritzsche M, 2024, P NATL ACAD SCI USA, V121, DOI 10.1073/pnas.2404748121
   Ghosh S, 2021, CELL MOL GASTROENTER, V11, P1463, DOI 10.1016/j.jcmgh.2021.02.007
   Goodwin K, 2021, DEV CELL, V56, P240, DOI 10.1016/j.devcel.2020.11.025
   Guichard A, 2013, CELL HOST MICROBE, V14, P294, DOI 10.1016/j.chom.2013.08.001
   Han M, 2016, ONCOTARGET, V7, P80313, DOI 10.18632/oncotarget.13450
   Harrison E, 2013, CURR OPIN PHARMACOL, V13, P941, DOI 10.1016/j.coph.2013.09.012
   He L, 2018, NATURE, V555, P103, DOI 10.1038/nature25744
   Houtekamer RM, 2022, CURR BIOL, V32, pR791, DOI 10.1016/j.cub.2022.05.041
   Hsieh J, 2009, GASTROENTEROLOGY, V137, P997, DOI 10.1053/j.gastro.2009.05.051
   Jaramillo A, 2021, FRONT MICROBIOL, V12, DOI 10.3389/fmicb.2021.654108
   Jones RM, 2012, CURR MED CHEM, V19, P1519
   Jones RM, 2013, EMBO J, V32, P3017, DOI 10.1038/emboj.2013.224
   Joshi V, 2021, AM J PHYSIOL-GASTR L, V320, pG897, DOI 10.1152/ajpgi.00481.2020
   Jugder BE, 2021, IMMUNITY, V54, P1683, DOI 10.1016/j.immuni.2021.05.017
   Kamareddine L, 2020, CELLS-BASEL, V9, DOI 10.3390/cells9112401
   Kamareddine L, 2018, CELL METAB, V28, P449, DOI 10.1016/j.cmet.2018.05.026
   Kamareddine L, 2018, NAT MICROBIOL, V3, P243, DOI 10.1038/s41564-017-0065-7
   Keebaugh E.S., 2019, The Nutritional Environment Influences the Impact of Microbes on Drosophila Melanogaster Life Span, P10
   KHACHIGIAN LM, 1995, J CLIN INVEST, V96, P1169, DOI 10.1172/JCI118106
   Kim SH, 2014, FRONT CELL INFECT MI, V3, DOI 10.3389/fcimb.2013.00116
   Konturek PC, 2011, J PHYSIOL PHARMACOL, V62, P591
   Kosakamoto H, 2020, CELL REP, V32, DOI 10.1016/j.celrep.2020.107938
   Kumar A, 2003, FASEB J, V17, P386, DOI 10.1096/fj.02-0542com
   Kunst C, 2023, BIOMEDICINES, V11, DOI 10.3390/biomedicines11051388
   Kuraishi T, 2013, FRONT PHYSIOL, V4, DOI 10.3389/fphys.2013.00375
   Lee KA, 2013, CELL, V153, P797, DOI 10.1016/j.cell.2013.04.009
   Lee WJ, 2009, GENE DEV, V23, P2260, DOI 10.1101/gad.1858709
   Lemaitre B, 2007, ANNU REV IMMUNOL, V25, P697, DOI 10.1146/annurev.immunol.25.022106.141615
   Li Q, 2018, DEV CELL, V45, P433, DOI 10.1016/j.devcel.2018.04.014
   Lin YM, 2014, PLOS ONE, V9, DOI 10.1371/journal.pone.0106242
   Min S, 2021, ELIFE, V10, DOI 10.7554/eLife.63049
   Moghadam NN, 2018, FLY, V12, P1, DOI 10.1080/19336934.2017.1394558
   Mudgil D, 2013, INT J BIOL MACROMOL, V61, P1, DOI 10.1016/j.ijbiomac.2013.06.044
   Nagai H, 2023, DEV CELL, V58, P1764, DOI 10.1016/j.devcel.2023.08.022
   Najjar H, 2022, MICROBES INFECT, V24, DOI 10.1016/j.micinf.2022.104946
   Nehme NT, 2007, PLOS PATHOG, V3, P1694, DOI 10.1371/journal.ppat.0030173
   O'Brien LE, 2013, ANNU REV CELL DEV BI, V29, P107, DOI 10.1146/annurev-cellbio-101512-122319
   O'Brien LE, 2011, CELL, V147, P603, DOI 10.1016/j.cell.2011.08.048
   Petkau K, 2017, CELL REP, V20, P1784, DOI 10.1016/j.celrep.2017.07.078
   Prasad S, 2024, FRONT IMMUNOL, V15, DOI 10.3389/fimmu.2024.1387903
   Qin XF, 2005, AM J PHYSIOL-GASTR L, V288, pG943, DOI 10.1152/ajpgi.00303.2004
   Qush A, 2023, MICROBES INFECT, V25, DOI 10.1016/j.micinf.2023.105149
   Rakoff-Nahoum S, 2004, CELL, V118, P229, DOI 10.1016/j.cell.2004.07.002
   Rera M, 2011, CELL METAB, V14, P623, DOI 10.1016/j.cmet.2011.09.013
   Rossy J, 2018, FRONT IMMUNOL, V9, DOI 10.3389/fimmu.2018.02638
   Sardelli L, 2022, BIOMATER ADV, V139, DOI 10.1016/j.bioadv.2022.213022
   Shin SC, 2011, SCIENCE, V334, P670, DOI 10.1126/science.1212782
   Singh S, 2022, MICROORGANISMS, V10, DOI 10.3390/microorganisms10071457
   Stooke-Vaughan GA, 2018, CURR OPIN GENET DEV, V51, P111, DOI 10.1016/j.gde.2018.09.002
   Sugisawa E, 2020, CELL, V182, P609, DOI 10.1016/j.cell.2020.06.022
   Sullivan CN, 2007, AM J PHYSIOL-REG I, V292, pR1071, DOI 10.1152/ajpregu.00490.2006
   Sun XL, 2016, BIOCHEM BIOPH RES CO, V481, P63, DOI 10.1016/j.bbrc.2016.11.017
   Sun YQ, 2024, FRONT MICROBIOL, V15, DOI 10.3389/fmicb.2024.1328324
   TANNOCK GW, 1974, INFECT IMMUN, V9, P591, DOI 10.1128/IAI.9.3.591-598.1974
   TOSKES PP, 1993, ADV INTERNAL MED, V38, P387
   Treichel AJ, 2022, GASTROENTEROLOGY, V162, P535, DOI 10.1053/j.gastro.2021.10.026
   Tschöp M, 2000, NATURE, V407, P908, DOI 10.1038/35038090
   Vijendravarma RK, 2015, ECOL LETT, V18, P1078, DOI 10.1111/ele.12490
   Wang F, 2017, J PHYSIOL-LONDON, V595, P79, DOI 10.1113/JP272718
   Wang J., 2024, Frontiers in Cellular and Infection Microbiology, V14
   Wang ZW, 2024, PHYS LIFE REV, V50, P13, DOI 10.1016/j.plrev.2024.05.003
   Williams EK, 2016, CELL, V166, P209, DOI 10.1016/j.cell.2016.05.011
   Xu Y, 2021, J GASTROEN HEPATOL, V36, P3127, DOI 10.1111/jgh.15596
   Yassouf MY, 2022, J CELL PHYSIOL, V237, P1521, DOI 10.1002/jcp.30623
   Younes S, 2020, FRONT CELL INFECT MI, V10, DOI 10.3389/fcimb.2020.00214
   Zhang XY, 2017, BIOCHEM BIOPH RES CO, V487, P910, DOI 10.1016/j.bbrc.2017.04.156
NR 100
TC 0
Z9 0
U1 3
U2 3
PU ACADEMIC PRESS INC ELSEVIER SCIENCE
PI SAN DIEGO
PA 525 B ST, STE 1900, SAN DIEGO, CA 92101-4495 USA
SN 0022-2011
EI 1096-0805
J9 J INVERTEBR PATHOL
JI J. Invertebr. Pathol.
PD JUL
PY 2025
VL 211
AR 108348
DI 10.1016/j.jip.2025.108348
PG 13
WC Zoology
WE Science Citation Index Expanded (SCI-EXPANDED)
SC Zoology
GA 3FA9S
UT WOS:001498796700001
PM 40320046
OA hybrid
DA 2025-08-07
ER

PT J
AU Li, TY
   Lin, GW
   Zhang, T
   Guo, YN
   He, YJ
   Luan, J
   Wang, J
   Lyu, D
   Weng, YQ
   Jin, X
AF Li, Tianying
   Lin, Guanwen
   Zhang, Tao
   Guo, Yani
   He, Yongjin
   Luan, Jing
   Wang, Jin
   Lyu, Dan
   Weng, Yiqi
   Jin, Xin
TI Repetitive transcranial magnetic stimulation ameliorates chronic pain
   behavior and modulates the brain transcriptome in a mouse model of
   chronic constriction injury
SO BRAIN RESEARCH BULLETIN
LA English
DT Article
DE Repetitive transcranial magnetic stimulation; Behavior; Brain
   transcriptome; Chronic constriction injury
ID RTMS
AB Background and aim: Neuropathic pain (NP), caused by nerve injury or dysfunction, poses a significant clinical challenge due to its limited response to conventional pharmacological treatments. Repetitive transcranial magnetic stimulation (rTMS) has emerged as a promising non-invasive neuromodulatory approach for NP management. This study aimed to evaluate the therapeutic efficacy of rTMS in alleviating NP induced by chronic constriction injury (CCI) in a mouse model and to investigate the underlying molecular mechanisms through transcriptomic profiling. Procedures: Adult male mice underwent CCI surgery to induce NP and were randomly assigned to receive either rTMS (5 Hz or 10 Hz) or sham stimulation. rTMS was applied once daily for 14 consecutive days, beginning on postoperative day 7. Behavioral assessments-including paw withdrawal latency (PWL) and paw withdrawal threshold (PWT)-were conducted to evaluate thermal hyperalgesia and mechanical allodynia, respectively. Anxiety-like behaviors were assessed using the open field test (OFT) and elevated plus maze (EPM). At the end of the treatment period, brain tissues were harvested for RNA sequencing and differentially expressed genes (DEGs) were identified and analyzed. Results and conclusion: rTMS at both 5 Hz and 10 Hz significantly improved PWL and PWT in CCI mice and reduced anxiety-like behaviors. Transcriptomic analysis revealed that CCI induced dysregulation of 66 genes, while rTMS partially normalized gene expression patterns. Functional enrichment analysis indicated significant involvement of pathways related to inflammatory responses, transporter activity, and ion channel regulation. These findings support the potential of rTMS as a multifaceted, non-invasive therapeutic strategy for neuropathic pain, with molecular mechanisms likely involving modulation of neuroinflammatory and neuroexcitatory pathways.
C1 [Li, Tianying; Zhang, Tao; Jin, Xin] Nankai Univ, Sch Med, Tianjin, Peoples R China.
   [Weng, Yiqi] Tianjin First Cent Hosp, Dept Anesthesiol, Tianjin, Peoples R China.
   [Lin, Guanwen] Hainan Med Univ, Hainan Gen Hosp, Hainan Affiliated Hosp, Dept Anesthesiol, Haikou, Hainan, Peoples R China.
   [Guo, Yani] Gansu Univ Chinese Med, Sch Publ Hlth, Lanzhou, Peoples R China.
   [He, Yongjin; Luan, Jing; Lyu, Dan] Tianjin First Cent Hosp, Dept Pain, Tianjin, Peoples R China.
   [Wang, Jin] Tianjin First Cent Hosp, Outpatient Dept, Tianjin, Peoples R China.
C3 Nankai University; Tianjin Medical University; Hainan Medical
   University; Gansu University of Chinese Medicine; Tianjin Medical
   University; Tianjin Medical University
RP Jin, X (corresponding author), Nankai Univ, Sch Med, Tianjin, Peoples R China.; Weng, YQ (corresponding author), Tianjin First Cent Hosp, Dept Anesthesiol, Tianjin, Peoples R China.; Lyu, D (corresponding author), Tianjin First Cent Hosp, Dept Pain, Tianjin, Peoples R China.
EM lyudan918@gmail.com; wyq2023@nankai.edu.cn; xin.jin@nankai.edu.cn
FU Hainan Provincial Natural Science Foundation of High Level-talent
   Project [823RC570]; Tianjin Declaration of Competing Interest Health
   Research Project [TJWJ2024XK012]; Natural Science Foundation of Tianjin
   [21JCYBJC00150]
FX This research was sponsored by Hainan Provincial Natural Science
   Foundation of High Level-talent Project (Grant No. 823RC570), Tianjin
   Declaration of Competing Interest Health Research Project (Grant No.
   TJWJ2024XK012) and Natural Science Foundation of Tianjin (Grant No.
   21JCYBJC00150).
CR Bai YW, 2023, FRONT IMMUNOL, V14, DOI 10.3389/fimmu.2023.1172293
   Bai ZF, 2022, J NEUROENG REHABIL, V19, DOI 10.1186/s12984-022-00999-4
   Bateman JT, 2023, BRIT J PHARMACOL, V180, P813, DOI 10.1111/bph.15580
   Birkinshaw H, 2023, COCHRANE DB SYST REV, DOI 10.1002/14651858.CD014682
   Cao B, 2024, SIGNAL TRANSDUCT TAR, V9, DOI 10.1038/s41392-024-01845-w
   Che XW, 2021, BRAIN STIMUL, V14, P1135, DOI 10.1016/j.brs.2021.07.004
   Chiang LJ, 2023, J CLIN MED, V12, DOI 10.3390/jcm12155042
   Choi KM, 2014, NEUROSCI LETT, V577, P22, DOI 10.1016/j.neulet.2014.06.003
   Chou YH, 2022, AGEING RES REV, V79, DOI 10.1016/j.arr.2022.101660
   Chowdhury NS, 2023, ELIFE, V12, DOI 10.7554/eLife.88567
   Diao YX, 2022, NEURAL PLAST, V2022, DOI 10.1155/2022/6131696
   Ferrara V, 2022, NEURAL REGEN RES, V17, P2700, DOI 10.4103/1673-5374.339484
   Finnerup NB, 2021, PHYSIOL REV, V101, P259, DOI 10.1152/physrev.00045.2019
   Fiore NT, 2023, NAT REV NEUROL, V19, P199, DOI 10.1038/s41582-023-00777-3
   Fitzsimmons SMDD, 2022, J AFFECT DISORDERS, V302, P302, DOI 10.1016/j.jad.2022.01.048
   Gao Y, 2025, EUR J MED RES, V30, DOI 10.1186/s40001-025-02284-1
   Gogulski J, 2023, BIOL PSYCHIAT-COGN N, V8, P351, DOI 10.1016/j.bpsc.2022.10.006
   Hasan M, 2014, NEUROMODULATION, V17, P731, DOI 10.1111/ner.12198
   Hosomi K, 2020, PAIN, V161, P351, DOI 10.1097/j.pain.0000000000001712
   Jang HN, 2023, DIABETES METAB J, V47, P743, DOI 10.4093/dmj.2023.0018
   Khaboushan AS, 2022, MOL NEUROBIOL, V59, P1724, DOI 10.1007/s12035-022-02725-6
   Knotkova H, 2021, LANCET, V397, P2111, DOI 10.1016/S0140-6736(21)00794-7
   Knowles CH, 2022, CLEV CLIN J MED, V89, P336, DOI 10.3949/ccjm.89a.21102
   Lefaucheur JP, 2014, CLIN NEUROPHYSIOL, V125, P2150, DOI 10.1016/j.clinph.2014.05.021
   Liu BW, 2021, FRONT MOL NEUROSCI, V14, DOI 10.3389/fnmol.2021.683527
   Liu Y, 2024, PAIN, V165, P2035, DOI 10.1097/j.pain.0000000000003220
   Mercadante S, 2019, CNS DRUGS, V33, P943, DOI 10.1007/s40263-019-00660-0
   Pei Q, 2019, PAIN PHYSICIAN, V22, pE303
   Qian XJ, 2023, BIOMED PHARMACOTHER, V168, DOI 10.1016/j.biopha.2023.115800
   Rodrigues P, 2023, NEUROSCI BIOBEHAV R, V154, DOI 10.1016/j.neubiorev.2023.105401
   Sohn MN, 2024, J PSYCHIATR NEUROSCI, V49, pE59, DOI 10.1503/jpn.230090
   Strigo AI, 2022, NEUROSCI BIOBEHAV R, V142, DOI 10.1016/j.neubiorev.2022.104904
   Szewczyk AK, 2022, INT J OCCUP MED ENV, V35, P249, DOI 10.13075/ijomeh.1896.01676
   Szok D, 2019, BEHAV NEUROL, V2019, DOI 10.1155/2019/8685954
   Tan BL, 2024, NEUROTHERAPEUTICS, V21, DOI 10.1016/j.neurot.2024.e00451
   Tian L, 2020, NEUROSCIENCE, V429, P119, DOI 10.1016/j.neuroscience.2019.12.025
   Toledo RS, 2021, NEUROSCIENCE, V472, P51, DOI 10.1016/j.neuroscience.2021.07.030
   Toledo RS, 2021, BRAIN RES, V1762, DOI 10.1016/j.brainres.2021.147427
   Tsuda M, 2009, P NATL ACAD SCI USA, V106, P8032, DOI 10.1073/pnas.0810420106
   Yang SY, 2020, FRONT NEUROL, V11, DOI 10.3389/fneur.2020.00114
   Zolezzi DM, 2022, NEUROSCI BIOBEHAV R, V136, DOI 10.1016/j.neubiorev.2022.104599
NR 41
TC 0
Z9 0
U1 1
U2 1
PU PERGAMON-ELSEVIER SCIENCE LTD
PI OXFORD
PA THE BOULEVARD, LANGFORD LANE, KIDLINGTON, OXFORD OX5 1GB, ENGLAND
SN 0361-9230
EI 1873-2747
J9 BRAIN RES BULL
JI Brain Res. Bull.
PD JUL
PY 2025
VL 227
AR 111383
DI 10.1016/j.brainresbull.2025.111383
PG 10
WC Neurosciences
WE Science Citation Index Expanded (SCI-EXPANDED)
SC Neurosciences & Neurology
GA 2YP8K
UT WOS:001494425400004
PM 40368305
OA hybrid
DA 2025-08-07
ER

PT J
AU Qnais, E
   Gammoh, O
   Bsieso, Y
   Aljabali, AAA
   Alqudah, A
   Alawneh, Z
   Hajaj, H
   Alotaibi, BS
AF Qnais, Esam
   Gammoh, Omar
   Bsieso, Yousra
   Aljabali, Alaa A. A.
   Alqudah, Abdelrahim
   Alawneh, Zaid
   Hajaj, Hamzah
   Alotaibi, Badriyah S.
TI Scopoletin Attenuates Reserpine-Induced Pain-Depression Dyad in Mice via
   Modulation of Inflammation, Oxidative Stress, and Monoaminergic Pathways
SO NEUROMOLECULAR MEDICINE
LA English
DT Article
DE Scopoletin; Pain-depression dyad; Reserpine; Neuroinflammation;
   Monoaminergic dysfunction
ID CYTOKINES; GABAPENTIN; IMMUNE; MECHANISMS; INHIBITORS; SEROTONIN; COX-2
AB Pain and depression frequently are comorbid and have common mechanisms such as monoamine depletion, inflammation, and oxidative stress. Hence, this study aimed to investigate the effects of bioactive coumarin on reserpine induced pain-depression dyad in mice. Mechanical allodynia, depressive-like behavior, and cognitive deficits were induced by reserpine (0.5 mg/kg, subcutaneously, once daily on days 1-3) in male BALB/c mice. Scopoletin (50 mg/kg, p.o.) or gabapentin (10 mg/kg, p.o.) was given twice daily (at 9:00 am and 5:00 pm) for 5 days. For days 1-3, the initial daily dose of scopoletin or gabapentin was given 30 min before reserpine injection, with the second dose at the evening. Control animals, which received vehicle, were given 0.1% CMC. Behavioural tests (Electronic von Frey (eVF) test, Pressure Application Measurement (PAM) test) (Forced Swim Test (FST) and Morris Water Maze (MWM) test) were performed on day 4 and 6, and tissue collection was conducted on day 6 for biochemical analyses (cytokines (TNF-alpha and IL-1 beta), neurotransmitters (Serotonin, Norepinephrine, and Glutamate), MAO-A activity, GSH, TBARS). Paw withdrawal thresholds (eVF day 4: F(3,20) = 28.75, p < 0.001; PAM: F(3,20) = 35.17, p < 0.001) were markedly diminished and immobility time in FST (F(3,20) = 29.11, p < 0.001) was notably prolonged by reserpine. Moreover, it impaired the spatial memory (MWM: F(3,20) = 30.56, p < 0.001), and increased the serum TNF-alpha and IL-1 beta (F(3,20) = 24.32 and 18.50, respectively; p < 0.01), the brain MAO-A activity (F(3,20) = 16.83, p < 0.01), glutamate and TBARS (F(3,20) = 25.11, p < 0.001; F(3,20) = 19.76, p < 0.01), and decreased the brain serotonin, norepinephrine and GSH (p < 0.01-0.001). Supplementation with scopoletin markedly retarded deficits in behavior (eVF and PAL, p < 0.001; FST, p < 0.001; MWM, p < 0.001) and biochemistry (reduction of UG [TNF-alpha, IL-1 beta], MAO-A activity and glutamate level along with restoration of monoamine and antioxidant status, p < 0.05-0.001). Scopoletin is a promising candidate drug for comorbid pain and depression due to its significant counteracting effects on reserpine-induced behavioral and biochemical alterations.
C1 [Qnais, Esam; Bsieso, Yousra] Hashemite Univ, Fac Sci, Dept Biol & Biotechnol, Zarqa 13133, Jordan.
   [Gammoh, Omar] Yarmouk Univ, Fac Pharm, Dept Clin Pharm & Pharm Practice, Irbid 21163, Jordan.
   [Aljabali, Alaa A. A.] Yarmouk Univ, Fac Pharm, Dept Pharmaceut & Pharmaceut Technol, Irbid 21163, Jordan.
   [Alqudah, Abdelrahim] Hashemite Univ, Fac Pharmaceut Sci, Dept Clin Pharm & Pharm Practice, Zarqa 13133, Jordan.
   [Alawneh, Zaid; Hajaj, Hamzah] Univ Jordan, Sch Med, Dept Pathol Microbiol & Forens Med, Amman, Jordan.
   [Alotaibi, Badriyah S.] Princess Nourah Bint Abdulrahman Univ, Coll Pharm, Dept Pharmaceut Sci, POB 84428, Riyadh 11671, Saudi Arabia.
C3 Hashemite University; Yarmouk University; Yarmouk University; Hashemite
   University; University of Jordan; Princess Nourah bint Abdulrahman
   University
RP Alqudah, A (corresponding author), Hashemite Univ, Fac Pharmaceut Sci, Dept Clin Pharm & Pharm Practice, Zarqa 13133, Jordan.
EM Abdelrahim@hu.edu.jo
RI Qnais, Esam/KFR-0687-2024; Aljabali, Alaa/A-6509-2008; Gammoh,
   Omar/HGD-4594-2022
FU The Hashemite University [PNURSP2025R73]; Princess Nourah bint
   Abdulrahman University Researchers Supporting Project; Princess Nourah
   bint Abdulrahman University, Riyadh, Saudi Arabia
FX Princess Nourah bint Abdulrahman University Researchers Supporting
   Project number (PNURSP2025R73), Princess Nourah bint Abdulrahman
   University, Riyadh, Saudi Arabia.
CR Alqudah A, 2024, PSYCHOPHARMACOLOGY, V241, P2347, DOI 10.1007/s00213-024-06639-0
   [Anonymous], 2025, Depression and Other Common Mental Disorders
   Arora V, 2011, PSYCHONEUROENDOCRINO, V36, P1570, DOI 10.1016/j.psyneuen.2011.04.012
   Bair MJ, 2003, ARCH INTERN MED, V163, P2433, DOI 10.1001/archinte.163.20.2433
   Bourquin AF, 2006, PAIN, V122, P14, DOI 10.1016/j.pain.2005.10.036
   Campbell LC, 2003, BIOL PSYCHIAT, V54, P399, DOI 10.1016/S0006-3223(03)00545-6
   Campos ACP., 2020, Frontiers in Psychology, V11, DOI [10.3389/FPSYG.2020.01825/XML/NLM, DOI 10.3389/FPSYG.2020.01825/XML/NLM]
   Chavan SS, 2017, IMMUNITY, V46, P927, DOI 10.1016/j.immuni.2017.06.008
   Chou R, 2010, DRUGS, V70, P387, DOI 10.2165/11318690-000000000-00000
   CIARLONE AE, 1978, MICROCHEM J, V23, P9, DOI 10.1016/0026-265X(78)90034-6
   Coderre TJ, 2005, J NEUROCHEM, V94, P1131, DOI 10.1111/j.1471-4159.2005.03263.x
   Dantzer R, 2008, NAT REV NEUROSCI, V9, P46, DOI 10.1038/nrn2297
   de Freitas CM, 2016, PSYCHOPHARMACOLOGY, V233, P457, DOI 10.1007/s00213-015-4118-4
   Deng SJ, 2022, ANN TRANSL MED, V10, DOI 10.21037/atm-21-4636
   Deuis JR, 2017, FRONT MOL NEUROSCI, V10, DOI 10.3389/fnmol.2017.00284
   du Sert NP, 2020, PLOS BIOL, V18, DOI 10.1371/journal.pbio.3000411
   Eduardo LD, 2018, CURR TOP MED CHEM, V18, P917, DOI [10.2174/1568026619666181130141818, 10.2174/1568026618666180712093914]
   Errante LD, 2003, SEIZURE-EUR J EPILEP, V12, P300, DOI 10.1016/S1059-1311(02)00295-9
   Felger JC, 2013, NEUROSCIENCE, V246, P199, DOI 10.1016/j.neuroscience.2013.04.060
   Fishbain DA, 2000, PAIN MED, V1, P310, DOI 10.1046/j.1526-4637.2000.00042.x
   Gay NH, 2020, RSC ADV, V10, P16593, DOI 10.1039/c9ra06056a
   Gorbunova MV, 2019, APPL SPECTROSC REV, V54, P631, DOI 10.1080/05704928.2018.1470980
   Gursahani M, 2021, J PHARM RES INT, V33, P74, DOI 10.9734/JPRI/2021/v33i331164
   Haase J, 2015, PHARMACOL THERAPEUT, V147, P1, DOI 10.1016/j.pharmthera.2014.10.002
   Haroon E, 2012, NEUROPSYCHOPHARMACOL, V37, P137, DOI 10.1038/npp.2011.205
   Jackson Kenneth C 2nd, 2003, Pain Pract, V3, P135, DOI 10.1046/j.1533-2500.2003.03020.x
   Kaminska K, 2013, PHARMACOL REP, V65, P1144, DOI 10.1016/S1734-1140(13)71472-5
   Kashyap P, 2020, NEUROSCI INSIGHTS, V15, DOI 10.1177/2633105520937693
   Kia S, 2017, BIOMEDICINES, V5, DOI 10.3390/biomedicines5020020
   Kim HJ, 2004, FITOTERAPIA, V75, P261, DOI 10.1016/j.fitote.2003.12.021
   Krishnan R, 2007, BRIT J DERMATOL, V157, P1275, DOI 10.1111/j.1365-2133.2007.08205.x
   Liu MY, 2018, NAT PROTOC, V13, P1686, DOI 10.1038/s41596-018-0011-z
   Liu SB, 2014, NEUROMOL MED, V16, P350, DOI 10.1007/s12017-013-8280-8
   Luo L, 2020, MOL BRAIN, V13, DOI 10.1186/s13041-020-0560-2
   Marks DM, 2009, CURR NEUROPHARMACOL, V7, P331, DOI 10.2174/157015909790031201
   McMahon SB, 2005, EXP NEUROL, V192, P444, DOI 10.1016/j.expneurol.2004.11.001
   Mohamed H. K., 2020, Induced By Reserpine, V20, P7465
   MORRIS R, 1984, J NEUROSCI METH, V11, P47, DOI 10.1016/0165-0270(84)90007-4
   Nekovarova T, 2014, FRONT BEHAV NEUROSCI, V8, DOI 10.3389/fnbeh.2014.00099
   Ossipov MH, 2010, J CLIN INVEST, V120, P3779, DOI 10.1172/JCI43766
   Park BK, 2018, BIOMED RES INT, V2018, DOI 10.1155/2018/5845491
   PORSOLT RD, 1977, NATURE, V266, P730, DOI 10.1038/266730a0
   Potter MC, 2014, PLOS ONE, V9, DOI 10.1371/journal.pone.0102936
   Raison CL, 2006, TRENDS IMMUNOL, V27, P24, DOI 10.1016/j.it.2005.11.006
   Reynolds JL, 2004, J PHARMACOL EXP THER, V310, P1216, DOI 10.1124/jpet.104.067835
   Rose MA, 2002, ANAESTHESIA, V57, P451, DOI 10.1046/j.0003-2409.2001.02399.x
   Sousa FSS, 2018, BRAIN RES BULL, V142, P129, DOI 10.1016/j.brainresbull.2018.07.007
   Samad TA, 2001, NATURE, V410, P471, DOI 10.1038/35068566
   Oliveira CES, 2016, EUR J PHARMACOL, V791, P794, DOI 10.1016/j.ejphar.2016.10.021
   Garcia CS, 2021, MOL NEUROBIOL, V58, P5078, DOI 10.1007/s12035-021-02483-x
   Shaw CY, 2003, PHYTOTHER RES, V17, P823, DOI 10.1002/ptr.1170
   Shulman KI, 2013, CNS DRUGS, V27, P789, DOI 10.1007/s40263-013-0097-3
   Skalicka-Wozniak K, 2016, PHARMACOL RES, V103, P188, DOI 10.1016/j.phrs.2015.11.023
   Sluka KA, 2016, NEUROSCIENCE, V338, P114, DOI 10.1016/j.neuroscience.2016.06.006
   Tang MH, 2024, J ESSENT OIL BEAR PL, V27, P383, DOI 10.1080/0972060X.2024.2302410
   Taufique SKT, 2018, NEUROBIOL LEARN MEM, V147, P120, DOI 10.1016/j.nlm.2017.12.001
   Vieira WF, 2024, NEUROSCI BIOBEHAV R, V161, DOI 10.1016/j.neubiorev.2024.105673
   Wang JC, 2019, MOLECULES, V24, DOI 10.3390/molecules24061105
   Wang Y, 2024, J MICROBIOL BIOTECHN, V34, P1778, DOI 10.4014/jmb.2405.05013
   Zhang F, 2019, FRONT PHARMACOL, V10, DOI 10.3389/fphar.2019.00863
   Zhang JX, 2025, BIOCHEM PHARMACOL, V231, DOI 10.1016/j.bcp.2024.116639
   Zhang JM, 2007, INT ANESTHESIOL CLIN, V45, P27, DOI 10.1097/AIA.0b013e318034194e
   Zhao SC, 2023, J NEUROCHEM, V166, P453, DOI 10.1111/jnc.15865
   Zhou Q, 2016, SCI REP-UK, V6, DOI 10.1038/srep32206
   Zhu XY, 2020, J ENVIRON PATHOL TOX, V39, P235, DOI 10.1615/JEnvironPatholToxicolOncol.2020031860
NR 65
TC 0
Z9 0
U1 0
U2 0
PU HUMANA PRESS INC
PI TOTOWA
PA 999 RIVERVIEW DRIVE SUITE 208, TOTOWA, NJ 07512 USA
SN 1535-1084
EI 1559-1174
J9 NEUROMOL MED
JI Neuromol. Med.
PD JUN 29
PY 2025
VL 27
IS 1
AR 49
DI 10.1007/s12017-025-08869-7
PG 13
WC Neurosciences
WE Science Citation Index Expanded (SCI-EXPANDED)
SC Neurosciences & Neurology
GA 4IT2O
UT WOS:001518992000001
PM 40581693
DA 2025-08-07
ER

PT J
AU Shi, YR
   Yang, BY
   Ling, YY
   Liu, Y
   Li, HR
   Xing, YZ
   Wu, BB
   Gao, YT
   Liao, LQ
   Zheng, Y
   Pan, L
   Sun, XF
   Chen, QH
   Hou, YQ
   Su, DX
   Huang, HL
   Han, JH
   Cheng, SC
   Zhou, DW
   Chen, LF
AF Shi, Yiran
   Yang, Bingying
   Linghu, Yueyue
   Liu, Yue
   Li, Haoran
   Xing, Yunzhi
   Wu, Binbin
   Gao, Yuting
   Liao, Liuqi
   Zheng, Yi
   Pan, Lei
   Sun, Xiufeng
   Chen, Qinghua
   Hou, Yongqiang
   Su, Dongxue
   Huang, Hongling
   Han, Jiahuai
   Cheng, Shih-Chin
   Zhou, Dawang
   Chen, Lanfen
TI Piezo1 senses hyphae and initiates host defense against pathogenic fungi
SO CELL REPORTS
LA English
DT Article
ID C-TYPE LECTIN; ALBICANS CELL-WALL; CANDIDA-ALBICANS; INNATE IMMUNE;
   NLRP3 INFLAMMASOME; MINCLE EXPRESSION; ACTIVATION; YEAST; MST1;
   INFECTION
AB Candida albicans metamorphoses from benign yeast to a rigid hyphal, becoming an opportunistic pathogen in immunocompromised patients. The process by which immune cells discern fungal transformations remains elusive. Here, we report that the mechanosensitive ion channel Piezo1 is indispensable for recognizing fungal hyphae and triggering antifungal innate immune responses. Hyphae-triggered Piezo1 activation increased C-type lectin receptor (CLR) expression in innate immune cells by inducing the expression of CCAAT/enhancer-binding protein beta (C/EBP beta) via the Piezo1/Ca2+ /calmodulin-dependent kinase (CaMK)/cAMP response element-binding protein (CREB) axis. In addition, Piezo1/CaMK signaling activated kinases nuclear Dbf2-related protein 1/2 (NDR1/2), which augmented NLRP3 inflammasome assembly and promoted hyphae-induced inflammation. Abolishing the yeast-to-hyphae transition dampens CLR expression and NLRP3 activation. Piezo1-deficient mice exhibit compromised clearance of C. albicans infection, whereas Piezo1 agonist amplifies C. albicans clearance. In addition, CaMK, CREB, or NDR1/2 inhibition exacerbates hyphae infections, such as Piezo1 deficiency. Therefore, we ascertain Piezo1-mediated mechanotransduction as vital for immune surveillance and control of hyphal C. albicans, heralding Piezo1 agonist as a potential remedy for fungal infections.
C1 [Shi, Yiran; Yang, Bingying; Linghu, Yueyue; Liu, Yue; Li, Haoran; Xing, Yunzhi; Wu, Binbin; Gao, Yuting; Liao, Liuqi; Zheng, Yi; Sun, Xiufeng; Chen, Qinghua; Hou, Yongqiang; Su, Dongxue; Huang, Hongling; Han, Jiahuai; Cheng, Shih-Chin; Zhou, Dawang; Chen, Lanfen] Xiamen Univ, Xiangan Hosp, Fac Med & Life Sci, Sch Life Sci,State Key Lab Cellular Stress Biol, Xiamen 361102, Fujian, Peoples R China.
   [Chen, Lanfen] Xiamen Univ, Xiang An Biomed Lab, Xiamen 361102, Fujian, Peoples R China.
   [Pan, Lei] Xiamen Univ, Inst Neurosci, Fac Med & Life Sci, Sch Med,State Key Lab Cellular Stress Biol,Fujian, Xiamen 361102, Fujian, Peoples R China.
C3 Xiamen University; Xiamen University; Xiamen University
RP Chen, LF (corresponding author), Xiamen Univ, Xiangan Hosp, Fac Med & Life Sci, Sch Life Sci,State Key Lab Cellular Stress Biol, Xiamen 361102, Fujian, Peoples R China.; Chen, LF (corresponding author), Xiamen Univ, Xiang An Biomed Lab, Xiamen 361102, Fujian, Peoples R China.
EM chenlanfen@xmu.edu.cn
RI Gao, Yuting/LKM-6791-2024; Xiufeng, Sun/MSZ-0575-2025; li,
   haoran/HMD-3210-2023; Wu, Binbin/AAV-1903-2020
FU National Key R&D Program of China; National Natural Science Foundation
   of China [2024YFA1306802, 2020YFA0803502, 81925016, 81830046, U24A20722,
   82021003, 32230035, 32394002, 82073080, 82172984, 82200593]; The 111
   Project [B21023]; Fundamental Research Funds for the Central
   Universities of China-Xiamen University [20720250004, 20720220003,
   20720230070]; New Cornerstone Science Foundation
FX This work was supported by grants from the National Key R&D Program of
   China and the National Natural Science Foundation of China
   (2024YFA1306802, 2020YFA0803502, 81925016, 81830046, and U24A20722 to
   L.C.; 82021003 and 32230035 to D.Z.; 32394002 to D.Z. and D.S.; 82073080
   to D.S.; 82172984 to Y.H.; and 82200593 to Q.C.) , the 111 Project
   (B21023) , the Fundamental Research Funds for the Central Universities
   of China-Xiamen University (20720250004, 20720220003 to L.C. and
   20720230070 to D.S. and Y.H.) , and the New Cornerstone Science
   Foundation through the XPLORER PRIZE to D.Z. We thank Mr. Funiu Qin
   (School of Life Sciences, Xiamen University) for general technical
   support, Dr. Qingfeng Liu (School of Life Sciences, Core Facility of
   Biomedical Sciences, Xiamen University) for the kind support in AFM
   experiments, and Dr. Xinming Jia (Tongji University) for generously
   providing the C. albicans mutants. The funders had no role in the study
   design, data collection and analysis, decision to publish, or
   preparation of the manuscript.
CR Abdollahpour H, 2012, BLOOD, V119, P3450, DOI 10.1182/blood-2011-09-378158
   Atcha H, 2021, NAT COMMUN, V12, DOI 10.1038/s41467-021-23482-5
   Aykut B, 2020, SCI IMMUNOL, V5, DOI 10.1126/sciimmunol.abb5168
   Ballou ER, 2017, NAT MICROBIOL, V2, DOI 10.1038/nmicrobiol.2016.238
   Böhm L, 2017, PLOS PATHOG, V13, DOI 10.1371/journal.ppat.1006699
   Bonnans C, 2014, NAT REV MOL CELL BIO, V15, P786, DOI 10.1038/nrm3904
   Borghi M, 2015, CELL HOST MICROBE, V18, P198, DOI 10.1016/j.chom.2015.07.004
   Brown GD, 2012, SCI TRANSL MED, V4, DOI 10.1126/scitranslmed.3004404
   Carlisle PL, 2013, MOL BIOL CELL, V24, P246, DOI 10.1091/mbc.E12-01-0065
   Carlisle PL, 2009, P NATL ACAD SCI USA, V106, P599, DOI 10.1073/pnas.0804061106
   Ceseña TI, 2008, MOL CELL ENDOCRINOL, V289, P94, DOI 10.1016/j.mce.2008.03.009
   Chen CG, 2006, INT J IMMUNOPATH PH, V19, P561, DOI 10.1177/039463200601900312
   Choi J, 2017, P NATL ACAD SCI USA, V114, P9391, DOI 10.1073/pnas.1711939114
   Cornils H, 2010, SCI SIGNAL, V3, DOI 10.1126/scisignal.2000681
   Coste B, 2012, NATURE, V483, P176, DOI 10.1038/nature10812
   Coste B, 2010, SCIENCE, V330, P55, DOI 10.1126/science.1193270
   Desai JV, 2023, CELL, V186, P2802, DOI 10.1016/j.cell.2023.04.031
   Desai JV, 2018, J FUNGI, V4, DOI 10.3390/jof4010010
   Desai JV, 2015, PATHOGENS, V4, P573, DOI 10.3390/pathogens4030573
   Dinarello CA, 2011, BLOOD, V117, P3720, DOI 10.1182/blood-2010-07-273417
   Dobin A, 2013, BIOINFORMATICS, V29, P15, DOI 10.1093/bioinformatics/bts635
   Douguet D, 2019, CELL, V179, P340, DOI 10.1016/j.cell.2019.08.049
   Duggan S, 2015, VIRULENCE, V6, P316, DOI 10.4161/21505594.2014.988096
   Erwig LP, 2016, NAT REV MICROBIOL, V14, P163, DOI 10.1038/nrmicro.2015.21
   Garlanda C, 2013, IMMUNITY, V39, P1003, DOI 10.1016/j.immuni.2013.11.010
   Geng J, 2021, NAT COMMUN, V12, DOI 10.1038/s41467-021-23683-y
   Geng J, 2017, NAT IMMUNOL, V18, P800, DOI 10.1038/ni.3748
   Geng J, 2015, NAT IMMUNOL, V16, P1142, DOI 10.1038/ni.3268
   Gow NAR, 2013, NAT GENET, V45, P967, DOI 10.1038/ng.2737
   Gow NAR, 2012, CURR OPIN MICROBIOL, V15, P406, DOI 10.1016/j.mib.2012.04.005
   Gow NAR, 2012, NAT REV MICROBIOL, V10, P112, DOI 10.1038/nrmicro2711
   Gross O, 2009, NATURE, V459, P433, DOI 10.1038/nature07965
   Gudipaty SA, 2017, NATURE, V543, P118, DOI 10.1038/nature21407
   Hänzelmann S, 2013, BMC BIOINFORMATICS, V14, DOI 10.1186/1471-2105-14-7
   Hardison SE, 2012, NAT IMMUNOL, V13, P817, DOI 10.1038/ni.2369
   Hawksworth DL, 2017, MICROBIOL SPECTR, V5, DOI 10.1128/microbiolspec.FUNK-0052-2016
   Hise AG, 2009, CELL HOST MICROBE, V5, P487, DOI 10.1016/j.chom.2009.05.002
   Hong LX, 2018, CELL MOL IMMUNOL, V15, P1003, DOI 10.1038/s41423-018-0007-1
   Jairaman A, 2021, SCI ADV, V7, DOI 10.1126/sciadv.abg5859
   Joly S, 2010, VIRULENCE, V1, P276, DOI 10.4161/viru.1.4.11482
   Kadosh D, 2005, MOL BIOL CELL, V16, P2903, DOI 10.1091/mbc.E05-01-0073
   Kasper L, 2018, NAT COMMUN, V9, DOI 10.1038/s41467-018-06607-1
   Katagiri K, 2003, NAT IMMUNOL, V4, P741, DOI 10.1038/ni950
   Katagiri K, 2006, NAT IMMUNOL, V7, P919, DOI 10.1038/ni1374
   Katagiri K, 2009, EMBO J, V28, P1319, DOI 10.1038/emboj.2009.82
   Kechin A, 2017, J COMPUT BIOL, V24, P1138, DOI 10.1089/cmb.2017.0096
   Keppler-Ross S, 2010, EUKARYOT CELL, V9, P1776, DOI 10.1128/EC.00156-10
   Khare HS, 2013, REV SCI INSTRUM, V84, DOI 10.1063/1.4804163
   Kingeter LM, 2012, CELL MOL IMMUNOL, V9, P105, DOI 10.1038/cmi.2011.58
   König A, 2021, CELL MICROBIOL, V23, DOI 10.1111/cmi.13272
   Kowenz-Leutz E, 2010, EMBO J, V29, P1105, DOI 10.1038/emboj.2010.3
   Kralova JS, 2024, J EXP MED, V221, DOI 10.1084/jem.20231686
   Lamkanfi M, 2014, CELL, V157, P1013, DOI 10.1016/j.cell.2014.04.007
   Lane S, 2001, J BIOL CHEM, V276, P48988, DOI 10.1074/jbc.M104484200
   Lawrence M, 2013, PLOS COMPUT BIOL, V9, DOI 10.1371/journal.pcbi.1003118
   Li J, 2014, NATURE, V515, P279, DOI 10.1038/nature13701
   Li WY, 2015, J CLIN INVEST, V125, P4239, DOI 10.1172/JCI81203
   Liang SH, 2024, NATURE, V627, P620, DOI 10.1038/s41586-024-07142-4
   Lin YC, 2019, NATURE, V573, P230, DOI 10.1038/s41586-019-1499-2
   Link TM, 2010, NAT IMMUNOL, V11, P232, DOI 10.1038/ni.1842
   Lionakis MS, 2018, ANNU REV IMMUNOL, V36, P157, DOI 10.1146/annurev-immunol-042617-053318
   Lionakis MS, 2014, MED MYCOL, V52, P555, DOI 10.1093/mmy/myu029
   Lionakis MS, 2013, J CLIN INVEST, V123, P5035, DOI 10.1172/JCI71307
   Liu B, 2016, CELL, V164, P406, DOI 10.1016/j.cell.2015.12.029
   Lo HJ, 1997, CELL, V90, P939, DOI 10.1016/S0092-8674(00)80358-X
   Love MI, 2014, GENOME BIOL, V15, DOI 10.1186/s13059-014-0550-8
   Luo JL, 2018, IMMUNITY, V49, P107, DOI 10.1016/j.immuni.2018.04.021
   Ma S, 2021, CELL, V184, P969, DOI 10.1016/j.cell.2021.01.024
   Man SM, 2016, NAT REV IMMUNOL, V16, P7, DOI 10.1038/nri.2015.7
   Masumoto M, 1999, J IMMUNOL, V163, P5039
   Miyake Y, 2015, J IMMUNOL, V194, P5366, DOI 10.4049/jimmunol.1402429
   Mou F, 2012, J EXP MED, V209, P741, DOI 10.1084/jem.20111692
   Moyes DL, 2016, NATURE, V532, P64, DOI 10.1038/nature17625
   Moyes DL, 2011, PLOS ONE, V6, DOI 10.1371/journal.pone.0026580
   Moyes DL, 2010, CELL HOST MICROBE, V8, P225, DOI 10.1016/j.chom.2010.08.002
   Mukaremera L, 2017, FRONT IMMUNOL, V8, DOI 10.3389/fimmu.2017.00629
   Murciano C, 2011, INFECT IMMUN, V79, P4902, DOI 10.1128/IAI.05591-11
   Naglik JR, 2014, PLOS PATHOG, V10, DOI 10.1371/journal.ppat.1004257
   Nantel A, 2002, MOL BIOL CELL, V13, P3452, DOI 10.1091/mbc.E02-05-0272
   Nehme NT, 2012, BLOOD, V119, P3458, DOI 10.1182/blood-2011-09-378364
   Netea MG, 2008, NAT REV MICROBIOL, V6, P67, DOI 10.1038/nrmicro1815
   Netea MG, 2015, NAT REV IMMUNOL, V15, P630, DOI 10.1038/nri3897
   Netea MG, 2010, TRENDS IMMUNOL, V31, P346, DOI 10.1016/j.it.2010.06.007
   Noble SM, 2017, NAT REV MICROBIOL, V15, P96, DOI 10.1038/nrmicro.2016.157
   Odds FC, 2003, TRENDS MICROBIOL, V11, P272, DOI 10.1016/S0966-842X(03)00117-3
   Opulente DA, 2019, FEMS YEAST RES, V19, DOI 10.1093/femsyr/foz032
   Pande K, 2013, NAT GENET, V45, P1088, DOI 10.1038/ng.2710
   Pietrella D, 2013, EUR J IMMUNOL, V43, P679, DOI 10.1002/eji.201242691
   Pradhan A, 2019, NAT COMMUN, V10, DOI 10.1038/s41467-019-13298-9
   Ranade SS, 2015, NEURON, V87, P1162, DOI 10.1016/j.neuron.2015.08.032
   Rogiers O, 2019, MBIO, V10, DOI [10.1128/mBio.02221-18, 10.1128/mbio.02221-18]
   Saville SP, 2003, EUKARYOT CELL, V2, P1053, DOI 10.1128/EC.2.5.1053-1060.2003
   Schappe MS, 2018, IMMUNITY, V48, P59, DOI 10.1016/j.immuni.2017.11.026
   Scheraga RG, 2016, J IMMUNOL, V196, P428, DOI 10.4049/jimmunol.1501688
   Shibata N, 2007, BIOCHEM J, V404, P365, DOI 10.1042/BJ20070081
   Solis AG, 2019, NATURE, V573, P69, DOI 10.1038/s41586-019-1485-8
   Spellberg B, 2005, J INFECT DIS, V192, P336, DOI 10.1086/430952
   Steinbrink JM, 2021, GENOME MED, V13, DOI 10.1186/s13073-021-00924-9
   Su YT, 2025, P NATL ACAD SCI USA, V122, DOI 10.1073/pnas.241861312
   Swidergall M, 2019, J INFECT DIS, V220, P1477, DOI 10.1093/infdis/jiz322
   Tang FY, 2015, SCI SIGNAL, V8, DOI 10.1126/scisignal.aab2425
   Templeton SP, 2018, FRONT IMMUNOL, V9, DOI 10.3389/fimmu.2018.02337
   Uematsu S, 2007, J IMMUNOL, V179, P5378, DOI 10.4049/jimmunol.179.8.5378
   Wang D, 2021, NAT COMMUN, V12, DOI 10.1038/s41467-021-22987-3
   Wang P, 2019, NAT COMMUN, V10, DOI 10.1038/s41467-019-08680-6
   Wen MY, 2015, NAT COMMUN, V6, DOI 10.1038/ncomms8167
   Westman J, 2020, CELL HOST MICROBE, V28, P798, DOI 10.1016/j.chom.2020.09.004
   Wu TZ, 2021, INNOVATION-AMSTERDAM, V2, DOI 10.1016/j.xinn.2021.100141
   Yang YL, 2009, MYCOL RES, V113, P388, DOI 10.1016/j.mycres.2008.11.016
   Zhang JJ, 2024, CELL, V187, DOI 10.1016/j.cell.2024.04.023
   Zhang Q, 2017, NAT CELL BIOL, V19, P362, DOI 10.1038/ncb3496
   Zhao XQ, 2014, J BIOL CHEM, V289, P30052, DOI 10.1074/jbc.M114.588574
   Zhou DW, 2008, P NATL ACAD SCI USA, V105, P20321, DOI 10.1073/pnas.0810773105
NR 113
TC 0
Z9 0
U1 3
U2 3
PU CELL PRESS
PI CAMBRIDGE
PA 50 HAMPSHIRE ST, FLOOR 5, CAMBRIDGE, MA 02139 USA
SN 2211-1247
J9 CELL REP
JI Cell Reports
PD JUN 24
PY 2025
VL 44
IS 6
AR 115839
DI 10.1016/j.celrep.2025.115839
PG 28
WC Cell Biology
WE Science Citation Index Expanded (SCI-EXPANDED)
SC Cell Biology
GA 4AB1Q
UT WOS:001513091200002
PM 40526468
DA 2025-08-07
ER

PT J
AU Fu, K
   Hu, HJ
   Zhou, XD
   Li, L
   Yan, L
AF Fu, Kang
   Hu, Huijing
   Zhou, Xiaodong
   Li, Le
   Yan, Li
TI Regulation of the brain tumor microenvironment by focused ultrasound
SO MOLECULAR THERAPY ONCOLOGY
LA English
DT Review
ID MONOCLONAL-ANTIBODIES; MEDIATED DELIVERY; TARGETED DELIVERY; BLOOD-FLOW;
   BARRIER; GLIOMA; GLIOBLASTOMA; THERAPY; SYSTEM; HYPERTHERMIA
AB Glioblastoma and other high-grade primary malignant brain tumors are a serious threat to the life and health of patients; consequently, their accurate diagnosis and treatment are crucial. Brain tumors are usually treated by surgical resection, radiotherapy and drug chemotherapy; however, such treatments have side effects such as trauma, infection, and radiation exposure. Furthermore, owing to limitations in conditions such as the skull and blood-brain barrier, noninvasive treatment and diagnosis of brain tumors have been challenging. In recent years, focused ultrasound (FUS) technology has shown great advantages and application potential because of its noninvasive and energy-focusing characteristics in brain tumors. From the perspective of the brain tumor microenvironment, FUS can produce mechanical and thermal effects by delivering sound waves to brain tissue; these sound waves can induce blood-brain barrier opening, radiation sensitization, targeted substance delivery, immune enhancement, angiogenesis and destruction, oxidative stress, interstitial hydraulic regulation, and brain tumor marker sonobiopsy. The feasibility and safety data from both animal models and clinical trials support FUS as having great potential for use in the diagnosis and treatment of brain tumors.
C1 [Fu, Kang; Hu, Huijing; Li, Le; Yan, Li] Northwestern Polytech Univ, Inst Med Res, Xian 710072, Peoples R China.
   [Zhou, Xiaodong] Xian Int Med Ctr Hosp, Ultrasound Diag & Treatment Ctr, Xian 710100, Peoples R China.
C3 Northwestern Polytechnical University
RP Yan, L (corresponding author), Northwestern Polytech Univ, Inst Med Res, Xian 710072, Peoples R China.
EM yanli1130@nwpu.edu.cn
RI Zhou, Xiaodong/AAV-8650-2021
FU National Natural Science Foundation of China [32071316, 32211530049];
   Key Research and Development Project of Shaanxi Province
   [2023-YBSF-121]; Practice and Innovation Funds for Graduate Stu-dents of
   Northwestern Polytechnical University [PF2024113]
FX ACKNOWLEDGMENTS This work was supported by the National Natural Science
   Foundation of China (32071316 and 32211530049) , the Key Research and
   Development Project of Shaanxi Province (2023-YBSF-121) , and the
   Practice and Innovation Funds for Graduate Stu-dents of Northwestern
   Polytechnical University (PF2024113) .
CR Abbott NJ, 2010, NEUROBIOL DIS, V37, P13, DOI 10.1016/j.nbd.2009.07.030
   Adib SD, 2019, WORLD NEUROSURG, V128, pE835, DOI 10.1016/j.wneu.2019.05.004
   Ahmed N, 2021, FRONT NEUROL, V12, DOI 10.3389/fneur.2021.669449
   Aldape K, 2019, NAT REV CLIN ONCOL, V16, P509, DOI 10.1038/s41571-019-0177-5
   Alkins R, 2013, CANCER RES, V73, P1892, DOI 10.1158/0008-5472.CAN-12-2609
   Arsiwala TA, 2021, NEOPLASIA, V23, P676, DOI 10.1016/j.neo.2021.04.005
   Arvanitis CD, 2020, NAT REV CANCER, V20, P26, DOI 10.1038/s41568-019-0205-x
   Balkwill FR, 2012, J CELL SCI, V125, P5591, DOI 10.1242/jcs.116392
   BALLANTINE HT, 1956, J EXP MED, V104, P337, DOI 10.1084/jem.104.3.337
   Bastos DCD, 2020, CANCER LETT, V489, P9, DOI 10.1016/j.canlet.2020.05.014
   Belzberg M, 2020, ULTRASONICS, V108, DOI 10.1016/j.ultras.2020.106210
   Berg TJ, 2022, SEMIN CANCER BIOL, V86, P846, DOI 10.1016/j.semcancer.2022.02.011
   Bikfalvi A, 2023, TRENDS CANCER, V9, P9, DOI 10.1016/j.trecan.2022.09.005
   Bogosavljevic V, 2015, REDOX REP, V20, P69, DOI 10.1179/1351000214Y.0000000106
   Brighi Caterina, 2020, Neurooncol Adv, V2, pvdaa030, DOI 10.1093/noajnl/vdaa030
   BRITT RH, 1984, PROG EXP TUMOR RES, V28, P232
   Brosque A, 2023, CURR OPIN CELL BIOL, V85, DOI 10.1016/j.ceb.2023.102279
   Burgess A, 2011, PLOS ONE, V6, DOI 10.1371/journal.pone.0027877
   Burke CW, 2011, J NEUROSURG, V114, P1654, DOI 10.3171/2010.11.JNS101201
   Chaudhuri AA, 2017, CANCER DISCOV, V7, P1394, DOI 10.1158/2159-8290.CD-17-0716
   Chen H, 2011, PHYS REV LETT, V106, DOI 10.1103/PhysRevLett.106.034301
   Chen KT, 2023, J NEURO-ONCOL, V165, P535, DOI 10.1007/s11060-023-04517-x
   Chen KT, 2021, SCI ADV, V7, DOI 10.1126/sciadv.abd0772
   Chen PY, 2015, J TRANSL MED, V13, DOI 10.1186/s12967-015-0451-y
   Chen WC, 2022, J NEUROSURG, V137, P924, DOI 10.3171/2021.10.JNS211886
   Chevillet JR, 2017, RADIOLOGY, V283, P158, DOI 10.1148/radiol.2016160024
   Chiba K, 2022, FRONT ONCOL, V12, DOI 10.3389/fonc.2022.957267
   Choi SW, 2023, ULTRASOUND MED BIOL, V49, P1882, DOI 10.1016/j.ultrasmedbio.2023.05.002
   CLINE HE, 1995, RADIOLOGY, V194, P731, DOI 10.1148/radiology.194.3.7862971
   Corcoran RB, 2018, NEW ENGL J MED, V379, P1754, DOI 10.1056/NEJMra1706174
   Curley CT, 2020, SCI ADV, V6, DOI 10.1126/sciadv.aay1344
   Curley CT, 2017, THERANOSTICS, V7, P3608, DOI 10.7150/thno.21225
   Da Ros M, 2018, INT J MOL SCI, V19, DOI 10.3390/ijms19102879
   Dai C, 2017, ACS NANO, V11, P9467, DOI 10.1021/acsnano.7b05215
   DeCordova S, 2020, FRONT IMMUNOL, V11, DOI 10.3389/fimmu.2020.01402
   Dewhirst MW, 2003, INT J HYPERTHER, V19, P267, DOI 10.1080/0265673031000119006
   Di Giovanna AP, 2018, SCI REP-UK, V8, DOI 10.1038/s41598-018-30533-3
   Dolmans DEJGJ, 2003, NAT REV CANCER, V3, P380, DOI 10.1038/nrc1071
   Domènech M, 2021, INT J MOL SCI, V22, DOI 10.3390/ijms222212608
   Domka W, 2023, INT J MOL SCI, V24, DOI 10.3390/ijms241411867
   Dong L, 2024, ADV MATER, V36, DOI 10.1002/adma.202407235
   Drean A, 2019, J NEURO-ONCOL, V144, P33, DOI 10.1007/s11060-019-03204-0
   Eames MDC, 2015, MED PHYS, V42, P1518, DOI 10.1118/1.4907959
   Eikenes L, 2004, CANCER RES, V64, P4768, DOI 10.1158/0008-5472.CAN-03-1472
   Eranki A, 2020, CLIN CANCER RES, V26, P1152, DOI 10.1158/1078-0432.CCR-19-1604
   Fadera S, 2023, PHARMACEUTICS, V15, DOI 10.3390/pharmaceutics15102479
   Faustino AC, 2020, CLINICS, V75, DOI 10.6061/clinics/2020/e1553
   Flashner-Abramson E, 2019, THERANOSTICS, V9, P5149, DOI 10.7150/thno.31657
   Fletcher SMP, 2024, SCI REP-UK, V14, DOI 10.1038/s41598-024-55442-6
   Frenkel V, 2008, ADV DRUG DELIVER REV, V60, P1193, DOI 10.1016/j.addr.2008.03.007
   Fukumura D, 2007, J CELL BIOCHEM, V101, P937, DOI 10.1002/jcb.21187
   Ghiaseddin AP, 2020, CURR TREAT OPTION ON, V21, DOI 10.1007/s11864-020-00773-5
   Groblewska M, 2020, INT J MOL SCI, V21, DOI 10.3390/ijms21103704
   Guo YT, 2021, SCI ADV, V7, DOI 10.1126/sciadv.abf7390
   GUTHKELCH AN, 1991, J NEURO-ONCOL, V10, P271
   Hancock HA, 2009, ULTRASOUND MED BIOL, V35, P1722, DOI 10.1016/j.ultrasmedbio.2009.04.020
   He Y, 2022, MILITARY MED RES, V9, DOI 10.1186/s40779-022-00369-0
   Hersh DS, 2016, NEUROSURGERY, V79, P643, DOI 10.1227/NEU.0000000000001399
   Ho YJ, 2018, ACS APPL MATER INTER, V10, P17784, DOI 10.1021/acsami.8b05508
   Hoger JH, 2002, P NATL ACAD SCI USA, V99, P7780, DOI 10.1073/pnas.102184999
   Hoogenboom M, 2015, ULTRASOUND MED BIOL, V41, P1500, DOI 10.1016/j.ultrasmedbio.2015.02.006
   Hu XW, 2012, INVEST RADIOL, V47, P398, DOI 10.1097/RLI.0b013e31824bd237
   Hu Y, 2023, INT J BIOL SCI, V19, P4311, DOI 10.7150/ijbs.83531
   Hu YX, 2013, ULTRASOUND MED BIOL, V39, P2393, DOI 10.1016/j.ultrasmedbio.2013.08.003
   Hu Z, 2007, J TRANSL MED, V5, DOI 10.1186/1479-5876-5-34
   Hynynen K, 2001, RADIOLOGY, V220, P640, DOI 10.1148/radiol.2202001804
   Iorgulescu JB, 2022, NEURO-ONCOLOGY, V24, P1989, DOI 10.1093/neuonc/noac113
   Jain RK, 2007, NAT REV NEUROSCI, V8, P610, DOI 10.1038/nrn2175
   Jain RK, 2005, SCIENCE, V307, P58, DOI 10.1126/science.1104819
   Jain RK, 2001, ADV DRUG DELIVER REV, V46, P149, DOI 10.1016/S0169-409X(00)00131-9
   Jalali S, 2010, BMC NEUROL, V10, DOI 10.1186/1471-2377-10-114
   Kahl KH, 2024, J NEURO-ONCOL, V169, P187, DOI 10.1007/s11060-024-04691-6
   Khan F, 2023, J CLIN INVEST, V133, DOI 10.1172/JCI163446
   Khan S, 2020, INT J MOL SCI, V21, DOI 10.3390/ijms21061954
   Klemm F, 2020, CELL, V181, P1643, DOI 10.1016/j.cell.2020.05.007
   Kolosnjaj-Tabi J, 2014, ACS NANO, V8, P4268, DOI 10.1021/nn405356r
   Kovacs ZI, 2017, P NATL ACAD SCI USA, V114, pE75, DOI 10.1073/pnas.1614777114
   Le Rhun E, 2020, CANCER LETT, V480, P24, DOI 10.1016/j.canlet.2020.03.021
   Lee H, 2022, SCI ADV, V8, DOI 10.1126/sciadv.add2288
   Lee MK, 2024, NAT COMMUN, V15, DOI 10.1038/s41467-024-47712-8
   Lee S, 2017, J CONTROL RELEASE, V263, P68, DOI 10.1016/j.jconrel.2017.02.035
   Lin H, 2024, J HEMATOL ONCOL, V17, DOI 10.1186/s13045-024-01544-7
   Liu SL, 2021, NANOSCALE, V13, P14049, DOI 10.1039/d1nr01449h
   Liu Y, 2013, J BIOMOL STRUCT DYN, V31, P862, DOI 10.1080/07391102.2012.715042
   Luo CK, 2020, BIOMED PHARMACOTHER, V127, DOI 10.1016/j.biopha.2020.110193
   Lynn John G., 1942, JOUR GEN PHYSIOL, V26, P179, DOI 10.1085/jgp.26.2.179
   Man JH, 2015, CANCER RES, V75, P1760, DOI 10.1158/0008-5472.CAN-14-3621
   Martinez P, 2023, NEURO-ONCOL ADV, V5, DOI 10.1093/noajnl/vdad111
   McDannold N, 2019, THERANOSTICS, V9, P6284, DOI 10.7150/thno.35892
   McGirt MJ, 2005, J NEUROSURG, V102, P897, DOI 10.3171/jns.2005.102.5.0897
   Melnick K, 2021, CURR TREAT OPTION ON, V22, DOI 10.1007/s11864-021-00912-6
   Meng Y, 2021, SCI TRANSL MED, V13, DOI 10.1126/scitranslmed.abj4011
   Meng Y, 2021, NEURO-ONCOLOGY, V23, P1789, DOI 10.1093/neuonc/noab057
   Meng Y, 2021, NAT REV NEUROL, V17, P7, DOI 10.1038/s41582-020-00418-z
   Messiaen J, 2023, FRONT IMMUNOL, V14, DOI 10.3389/fimmu.2023.1227126
   Miller AM, 2019, NATURE, V565, P654, DOI 10.1038/s41586-019-0882-3
   Miranda-Gonçalves V, 2016, CURR CANCER DRUG TAR, V16, P388, DOI 10.2174/1568009616666151222150543
   Mohammadabadi A, 2020, PHYS MED BIOL, V65, DOI 10.1088/1361-6560/ab9705
   Müller C, 2014, SCI TRANSL MED, V6, DOI 10.1126/scitranslmed.3009095
   Nance E, 2014, J CONTROL RELEASE, V189, P123, DOI 10.1016/j.jconrel.2014.06.031
   Newman WC, 2016, NEUROSURGERY, V79, pN12, DOI 10.1227/NEU.0000000000001451
   Noroozian Z, 2019, METHODS MOL BIOL, V1950, P177, DOI 10.1007/978-1-4939-9139-6_10
   Obrador E, 2024, INT J MOL SCI, V25, DOI 10.3390/ijms25052529
   Pan XT, 2018, ADV MATER, V30, DOI 10.1002/adma.201800180
   Papachristodoulou A, 2019, J CONTROL RELEASE, V295, P130, DOI 10.1016/j.jconrel.2018.12.009
   Patrick J T, 1990, Adv Exp Med Biol, V267, P369
   Peng CJ, 2021, J CANCER RES CLIN, V147, P1355, DOI 10.1007/s00432-021-03542-5
   Perez-Garcia A, 2012, FRONT BIOSCI-LANDMRK, V17, P1469, DOI 10.2741/3998
   Phenix CP, 2014, J PHARM PHARM SCI, V17, P136, DOI 10.18433/J3ZP5F
   Quadri SA, 2018, NEUROSURG FOCUS, V44, DOI 10.3171/2017.11.FOCUS17610
   Quail DF, 2017, CANCER CELL, V31, P326, DOI 10.1016/j.ccell.2017.02.009
   Rabah N, 2023, INT J MOL SCI, V24, DOI 10.3390/ijms241814256
   Ragel BT, 2015, J NEURO-ONCOL, V125, P481, DOI 10.1007/s11060-015-1866-2
   Richard Q, 2022, CURR OPIN NEUROL, V35, P794, DOI 10.1097/WCO.0000000000001112
   Rincon-Torroella J, 2022, J NEURO-ONCOL, V156, P33, DOI 10.1007/s11060-021-03837-0
   Rivera M, 2021, CURR ONCOL REP, V23, DOI 10.1007/s11912-020-01005-7
   Rodriguez B, 2025, J NEURO-ONCOL, V171, P549, DOI 10.1007/s11060-024-04882-1
   Rominiyi O, 2021, BRIT J CANCER, V124, P697, DOI 10.1038/s41416-020-01136-5
   Rong Y, 2006, J NEUROPATH EXP NEUR, V65, P529, DOI 10.1097/00005072-200606000-00001
   Sabbagh A, 2021, CLIN CANCER RES, V27, P4325, DOI 10.1158/1078-0432.CCR-20-3760
   Salmaggi A, 2008, J NEUROL, V255, P171, DOI 10.1007/s00415-008-0589-0
   Sheehan K, 2020, J NEURO-ONCOL, V148, P9, DOI 10.1007/s11060-020-03504-w
   Sheikov N, 2004, ULTRASOUND MED BIOL, V30, P979, DOI 10.1016/j.ultrasmedbio.2004.04.010
   Shen YY, 2022, J CONTROL RELEASE, V350, P158, DOI 10.1016/j.jconrel.2022.08.019
   Shen YY, 2021, ULTRASONICS, V110, DOI 10.1016/j.ultras.2020.106272
   Sirsi Shashank, 2009, Bubble Sci Eng Technol, V1, P3, DOI 10.1179/175889709X446507
   Smart D, 2017, SEMIN RADIAT ONCOL, V27, P332, DOI 10.1016/j.semradonc.2017.04.006
   Smith CM, 2024, SCI REP-UK, V14, DOI 10.1038/s41598-024-58870-6
   Sneed PK, 1998, INT J RADIAT ONCOL, V40, P287, DOI 10.1016/S0360-3016(97)00731-1
   Sonabend AM, 2023, LANCET ONCOL, V24, P509, DOI [10.1016/S1470-2045(23)00112-2, 10.1016/s1470-2045(23)00112-2]
   SONG CW, 1984, CANCER RES, V44, P4721
   Steeg PS, 2021, NAT REV CLIN ONCOL, V18, P696, DOI 10.1038/s41571-021-00529-6
   Stepanenko AA, 2024, FRONT IMMUNOL, V15, DOI 10.3389/fimmu.2024.1326753
   Stupp R, 2005, NEW ENGL J MED, V352, P987, DOI 10.1056/NEJMoa043330
   Suehiro S, 2018, J NEUROSURG, V129, P1416, DOI 10.3171/2017.6.JNS162398
   Sukovich JR, 2019, J NEUROSURG, V131, P1331, DOI 10.3171/2018.4.JNS172652
   Tan AC, 2020, CA-CANCER J CLIN, V70, P299, DOI 10.3322/caac.21613
   Tao BL, 2023, J CONTROL RELEASE, V363, P692, DOI 10.1016/j.jconrel.2023.10.007
   Tazhibi M, 2024, J TRANSL MED, V22, DOI 10.1186/s12967-024-05096-9
   Ter Haar G, 2007, INT J HYPERTHER, V23, P89, DOI 10.1080/02656730601186138
   TERHAAR G, 1989, PHYS MED BIOL, V34, P1743, DOI 10.1088/0031-9155/34/11/021
   Tharkar P, 2019, FRONT BIOENG BIOTECH, V7, DOI 10.3389/fbioe.2019.00324
   Thévenot E, 2012, HUM GENE THER, V23, P1144, DOI 10.1089/hum.2012.013
   Thomas RG, 2019, LANGMUIR, V35, P10106, DOI 10.1021/acs.langmuir.9b00795
   Verhaak RGW, 2010, CANCER CELL, V17, P98, DOI 10.1016/j.ccr.2009.12.020
   Walker C, 2018, INT J MOL SCI, V19, DOI 10.3390/ijms19103028
   Walsh TG, 2011, J CELL PHYSIOL, V226, P3053, DOI 10.1002/jcp.22655
   Wang JF, 2015, INT J CANCER, V137, P2478, DOI 10.1002/ijc.29597
   Wang S, 2012, J CONTROL RELEASE, V162, P218, DOI 10.1016/j.jconrel.2012.06.025
   Waqar M, 2022, CURR ONCOL REP, V24, P311, DOI 10.1007/s11912-021-01157-0
   Wasielewska JM, 2022, PHARM RES-DORDR, V39, P427, DOI 10.1007/s11095-022-03185-2
   Watson KD, 2012, CANCER RES, V72, P1485, DOI 10.1158/0008-5472.CAN-11-3232
   Wei HJ, 2021, INT J RADIAT ONCOL, V110, P539, DOI 10.1016/j.ijrobp.2020.12.019
   Weller M, 2024, NAT REV DIS PRIMERS, V10, DOI 10.1038/s41572-024-00516-y
   Xie T, 2024, NAT COMMUN, V15, DOI 10.1038/s41467-024-48053-2
   Yan L, 2024, MOL THER ONCOL, V32, DOI 10.1016/j.omton.2024.200840
   Yang Q, 2021, INT J NANOMED, V16, P185, DOI 10.2147/IJN.S286221
   Yang YC, 2023, FRONT IMMUNOL, V14, DOI 10.3389/fimmu.2023.1259797
   Yuan JY, 2023, NPJ PRECIS ONCOL, V7, DOI 10.1038/s41698-023-00448-y
   Zhan Y, 2023, BRIT J CANCER, V129, P1083, DOI 10.1038/s41416-023-02393-w
   Zhang DY, 2020, CLIN CANCER RES, V26, P477, DOI 10.1158/1078-0432.CCR-19-2182
   Zhang XH, 2020, ACS APPL NANO MATER, V3, P11129, DOI 10.1021/acsanm.0c02297
   Zhang YR, 2023, ULTRASOUND MED BIOL, V49, P1082, DOI 10.1016/j.ultrasmedbio.2022.12.006
   Zhao GJ, 2018, CANCER LETT, V418, P147, DOI 10.1016/j.canlet.2018.01.035
   Zhou J, 2023, CANCER MED-US, V12, P7207, DOI 10.1002/cam4.5511
   Zhu LF, 2018, SCI REP-UK, V8, DOI 10.1038/s41598-018-24516-7
   Zhu P, 2018, ACS NANO, V12, P3780, DOI 10.1021/acsnano.8b00999
NR 167
TC 0
Z9 0
U1 3
U2 3
PU CELL PRESS
PI CAMBRIDGE
PA 50 HAMPSHIRE ST, FLOOR 5, CAMBRIDGE, MA 02139 USA
EI 2950-3299
J9 MOL THER ONCOL
JI Mol. Ther. Oncol.
PD JUN 18
PY 2025
VL 33
IS 2
AR 200994
DI 10.1016/j.omton.2025.200994
PG 14
WC Oncology; Medicine, Research & Experimental
WE Science Citation Index Expanded (SCI-EXPANDED)
SC Oncology; Research & Experimental Medicine
GA 3IF5W
UT WOS:001500967000003
PM 40520576
OA gold
DA 2025-08-07
ER

PT J
AU Petrousek, SR
   Kronemberger, GS
   O'Brien, G
   Hughes, C
   O'Rourke, SA
   Lally, C
   Dunne, A
   Kelly, DJ
   Hoey, DA
AF Petrousek, S. R.
   Kronemberger, G. S.
   O'Brien, G.
   Hughes, C.
   O'Rourke, S. A.
   Lally, C.
   Dunne, A.
   Kelly, D. J.
   Hoey, D. A.
TI Mechano-immunomodulation of macrophages influences the regenerative
   environment of fracture healing through the regulation of angiogenesis
   and osteogenesis
SO ACTA BIOMATERIALIA
LA English
DT Article
DE Inflammation; Macrophage polarisation; Haematoma; Dynamic compressive
   loading; Fracture healing; Bone; Mechanobiology
ID TISSUE REGENERATION; POLARIZATION; STRAIN; VASCULARIZATION; CONTRIBUTES;
   MODULATION; STIFFNESS; STRESS; CELLS; MODEL
AB Successful completion of the initial inflammatory phase is critical for the establishment of a regenerative environment conducive to long-term fracture healing. Mechanical signals are among the most potent regulators of bone repair, yet whether local mechanics can modulate inflammation and associated immune response remains poorly understood. In this study, we develop a 3D in vitro model comprising of a purpose-built bioreactor that can replicate distinct loading conditions experienced during ambulation of fixated or unfixed large bone defects, and a haematoma mimetic fibrin hydrogel mirroring the local tissue composition, mechanical properties, and immune environment. Harnessing this system, we demonstrated that macrophages, key regulators of the early immune response, are mechanoresponsive and sensitive to the loading magnitude of local compressive forces. Specifically, moderate loading (5 % strain) as experienced within semi-rigid fixation, was capable of driving a hybrid phenotype with a higher regenerative secretome in M0 macrophages, while inhibiting inflammation in pro-inflammatory M1-like macrophages which supported capillary-size vascular formation. Conversely, higher loading (35 % strain), representative of mechanically unstable defects, was shown to elicit a poor regenerative immune response detrimental to vascular growth and long-term mineralisation. Collectively, our findings highlight mechanical cues as potent stimuli to modulate early immune responses, thus informing the development of novel materials and mechanotherapies to enhance bone repair. Statement of significance: Mechano-immunology is an emerging field that aims at interrogating how mechanical cues shape immune cell phenotype and function. This study presents for the first time, the design and validation of a purpose-built 3D in vitro platform of a dynamically loaded bone fracture haematoma. Utilising this model, we demonstrate that macrophages are mechanoresponsive and sensitive to compressive loading magnitude, with moderate loading (5 % strain) producing a hybrid regenerative macrophage phenotype and secretome, while excessive loading (35 % strain) produced a secretome detrimental to angiogenesis and osteogenesis. Moreover, moderate strain can also dampen inflammation in a model of an inflamed compromised fracture. This knowledge may inform the development of novel mechano-immunomodulatory materials and therapeutics that target the early inflammation phase for bone repair.
C1 [Petrousek, S. R.; Kronemberger, G. S.; Hughes, C.; O'Rourke, S. A.; Lally, C.; Kelly, D. J.; Hoey, D. A.] Trinity Coll Dublin, Trinity Ctr Biomed Engn, Trinity Biomed Sci Inst, Dublin D02 R590, Ireland.
   [Petrousek, S. R.; O'Rourke, S. A.; Lally, C.; Dunne, A.; Kelly, D. J.; Hoey, D. A.] Trinity Coll Dublin, Adv Mat & Bioengn Res Ctr AMBER, Naughton Inst, Dublin D02 W085, Ireland.
   [Petrousek, S. R.; Kronemberger, G. S.; O'Brien, G.; Hughes, C.; O'Rourke, S. A.; Lally, C.; Kelly, D. J.; Hoey, D. A.] Trinity Coll Dublin, Sch Engn, Dept Mech Mfg & Biomed Engn, Dublin D02 PN40, Ireland.
   [O'Rourke, S. A.; Dunne, A.] Trinity Coll Dublin, Sch Biochem & Immunol, Trinity Biomed Sci Inst, Dublin D02 R590, Ireland.
   [O'Rourke, S. A.; Dunne, A.] Trinity Coll Dublin, Trinity Biomed Sci Inst, Sch Med, Dublin D02 R590, Ireland.
   [Kelly, D. J.; Hoey, D. A.] Royal Coll Surg Ireland RCSI, Dept Anat & Regenerat Med, Dublin D02 YN77, Ireland.
C3 Trinity College Dublin; Trinity College Dublin; Trinity College Dublin;
   Trinity College Dublin; Trinity College Dublin; Royal College of
   Surgeons - Ireland
RP Hoey, DA (corresponding author), Trinity Coll Dublin, Trinity Ctr Biomed Engn, Trinity Biomed Sci Inst, Dublin D02 R590, Ireland.; Hoey, DA (corresponding author), Trinity Coll Dublin, Adv Mat & Bioengn Res Ctr AMBER, Naughton Inst, Dublin D02 W085, Ireland.; Hoey, DA (corresponding author), Trinity Coll Dublin, Sch Engn, Dept Mech Mfg & Biomed Engn, Dublin D02 PN40, Ireland.; Hoey, DA (corresponding author), Royal Coll Surg Ireland RCSI, Dept Anat & Regenerat Med, Dublin D02 YN77, Ireland.
EM dahoey@tcd.ie
OI dunne, aisling/0000-0002-2342-9518; Hughes, Celia/0000-0001-8771-015X;
   O'Brien, Gordon/0000-0002-0468-410X
FU Science Foundation Ireland (SFI) [12/RC/2278_2, 23/FFP-A/12166];
   European Regional Development Fund; SFI under Ireland's European
   Structural and Investment Fund
FX <B>Acknowledgements</B> This work was supported by Science Foundation
   Ireland (SFI) under grant number 12/RC/2278_2 and 23/FFP-A/12166 and
   co-funded by the European Regional Development Fund and SFI under
   Ireland's European Structural and Investment Fund.
CR Abnave P, 2019, SEMIN CELL DEV BIOL, V87, P160, DOI 10.1016/j.semcdb.2018.04.002
   Adams S, 2019, ANN BIOMED ENG, V47, P2213, DOI 10.1007/s10439-019-02302-4
   Babaniamansour P, 2024, TISSUE ENG PT A, V30, P314, DOI [10.1089/ten.tea.2023.0110, 10.1089/ten.TEA.2023.0110]
   Bahney CS, 2019, J ORTHOP RES, V37, P35, DOI 10.1002/jor.24170
   Bahney CS, 2014, J BONE MINER RES, V29, P1269, DOI 10.1002/jbmr.2148
   Ballotta V, 2014, BIOMATERIALS, V35, P4919, DOI 10.1016/j.biomaterials.2014.03.002
   Bartnikowski N, 2017, ACTA ORTHOP, V88, P217, DOI 10.1080/17453674.2016.1256940
   Berendsen AD, 2015, BONE, V80, P14, DOI 10.1016/j.bone.2015.04.035
   Beyer S, 2018, INT J MOL SCI, V19, DOI 10.3390/ijms19102913
   Boerckel JD, 2012, J ORTHOP RES, V30, P1067, DOI 10.1002/jor.22042
   Boerckel JD, 2011, P NATL ACAD SCI USA, V108, pE674, DOI 10.1073/pnas.1107019108
   Bonito V, 2019, TISSUE ENG PT A, V25, P1310, DOI [10.1089/ten.TEA.2018.0306, 10.1089/ten.tea.2018.0306]
   Carter DR, 1998, CLIN ORTHOP RELAT R, pS41
   Chen SZ, 2023, SIGNAL TRANSDUCT TAR, V8, DOI 10.1038/s41392-023-01452-1
   Chen XT, 2022, J NANOBIOTECHNOL, V20, DOI 10.1186/s12951-022-01314-y
   Claes L, 2002, J ORTHOP RES, V20, P1099, DOI 10.1016/S0736-0266(02)00044-X
   Claes LE, 1999, J BIOMECH, V32, P255, DOI 10.1016/S0021-9290(98)00153-5
   Claes L, 2012, NAT REV RHEUMATOL, V8, P133, DOI 10.1038/nrrheum.2012.1
   Coates BA, 2019, BONE, V127, P577, DOI 10.1016/j.bone.2019.07.022
   Du HX, 2023, NAT REV IMMUNOL, V23, P174, DOI 10.1038/s41577-022-00761-w
   Dziki JL, 2018, TISSUE ENG PT A, V24, P34, DOI [10.1089/ten.TEA.2017.0011, 10.1089/ten.tea.2017.0011]
   Eichholz KF, 2021, ADV NANOBIOMED RES, V1, DOI 10.1002/anbr.202100037
   Fahy N, 2019, FRONT IMMUNOL, V10, DOI 10.3389/fimmu.2019.00383
   Gavaghan M, 1998, AORN J, V68, P212
   Harmer D, 2019, FRONT ENDOCRINOL, V9, DOI 10.3389/fendo.2018.00788
   Julier Z, 2017, ACTA BIOMATER, V53, P13, DOI 10.1016/j.actbio.2017.01.056
   Kim G, 2013, OSTEOARTHR CARTILAGE, V21, pS129, DOI 10.1016/j.joca.2013.02.272
   King A, 2014, ADV WOUND CARE, V3, P315, DOI 10.1089/wound.2013.0461
   Klein P, 2003, J ORTHOP RES, V21, P662, DOI 10.1016/S0736-0266(02)00259-0
   Klosterhoff BS, 2020, BONE, V135, DOI 10.1016/j.bone.2020.115311
   Loebel C, 2015, TISSUE ENG PT A, V21, P115, DOI [10.1089/ten.tea.2014.0096, 10.1089/ten.TEA.2014.0096]
   Loi F, 2016, BONE, V86, P119, DOI 10.1016/j.bone.2016.02.020
   Maruyama K, 2019, INFLAMM REGEN, V39, DOI 10.1186/s41232-019-0092-2
   Maruyama M, 2020, FRONT ENDOCRINOL, V11, DOI 10.3389/fendo.2020.00386
   Mercado-Shekhar KP, 2018, ULTRASOUND MED BIOL, V44, P2710, DOI 10.1016/j.ultrasmedbio.2018.08.005
   Alvarez MM, 2016, J CONTROL RELEASE, V240, P349, DOI 10.1016/j.jconrel.2016.01.026
   Mümmler C, 2018, FASEB J, V32, P703, DOI 10.1096/fj.201700482R
   Petrousek SR, 2024, BIOCHEM BIOPH RES CO, V735, DOI 10.1016/j.bbrc.2024.150835
   Qazi BS, 2011, INT J INFLAMM, V2011, DOI 10.4061/2011/908468
   Riffault M, 2020, JBMR PLUS, V4, DOI 10.1002/jbm4.10408
   Rot C, 2014, DEV CELL, V31, P159, DOI 10.1016/j.devcel.2014.08.026
   Sainson RCA, 2008, BLOOD, V111, P4997, DOI 10.1182/blood-2007-08-108597
   Schlundt C, 2021, ACTA BIOMATER, V133, P46, DOI 10.1016/j.actbio.2021.04.052
   Schwarz C, 2018, JBMR PLUS, V2, P174, DOI 10.1002/jbm4.10031
   Shanley LC, 2021, ACTA BIOMATER, V133, P208, DOI 10.1016/j.actbio.2021.02.023
   Spiller KL, 2015, ANN BIOMED ENG, V43, P616, DOI 10.1007/s10439-014-1156-8
   Stavenschi E, 2017, J BIOMECH, V55, P99, DOI 10.1016/j.jbiomech.2017.02.002
   Sun Y, 2022, BIOENGINEERING-BASEL, V9, DOI 10.3390/bioengineering9090476
   Torres HM, 2023, CURR OSTEOPOROS REP, V21, P842, DOI 10.1007/s11914-023-00824-4
   Tutwiler V, 2021, ACTA BIOMATER, V131, P355, DOI 10.1016/j.actbio.2021.06.046
   Vallés G, 2020, STEM CELL RES THER, V11, DOI 10.1186/s13287-020-1578-1
   Vining KH, 2017, NAT REV MOL CELL BIO, V18, P728, DOI 10.1038/nrm.2017.108
   Wang L, 2023, BONE JOINT RES, V12, P219, DOI [10.1302/2044-3758.123.BJR-2022-0368.R1, 10.1302/2046-3758.123.BJR-2022-0368.R1]
   Wang X, 2017, J TISSUE ENG REGEN M, V11, P2864, DOI 10.1002/term.2190
   Weiskopf D, 2009, TRANSPL INT, V22, P1041, DOI 10.1111/j.1432-2277.2009.00927.x
   Wilson CJ, 2009, MICROVASC RES, V78, P358, DOI 10.1016/j.mvr.2009.08.002
   Wissing TB, 2020, BIOMATER SCI-UK, V8, P132, DOI 10.1039/c9bm01005j
   Xu J, 2023, FRONT IMMUNOL, V14, DOI 10.3389/fimmu.2023.1222129
   Yoon DS, 2016, TISSUE ENG PT A, V22, P363, DOI 10.1089/ten.tea.2015.0425
   Yu YY, 2010, BONE, V47, P65, DOI 10.1016/j.bone.2010.03.012
NR 60
TC 0
Z9 0
U1 3
U2 3
PU ELSEVIER SCI LTD
PI London
PA 125 London Wall, London, ENGLAND
SN 1742-7061
EI 1878-7568
J9 ACTA BIOMATER
JI Acta Biomater.
PD JUN 15
PY 2025
VL 200
BP 187
EP 201
DI 10.1016/j.actbio.2025.05.045
PG 15
WC Engineering, Biomedical; Materials Science, Biomaterials
WE Science Citation Index Expanded (SCI-EXPANDED)
SC Engineering; Materials Science
GA 4HP1D
UT WOS:001518206100004
PM 40409508
DA 2025-08-07
ER

PT J
AU Xu, JN
   Zhou, FSM
   Cao, LY
   Wang, HL
   Hu, JN
   Qiu, S
   Liu, YL
   Zhang, Y
   Wang, J
   Jiang, XQ
AF Xu, Jiani
   Zhou, Fanshangming
   Cao, Lingyan
   Wang, Huilin
   Hu, Jiani
   Qiu, Shuo
   Liu, Yulan
   Zhang, Yan
   Wang, Jie
   Jiang, Xinquan
TI ROS-balancing-engineered bio-heterojunction hydrogel accelerated the
   infected bone regeneration based on Sono-chemo dynamic therapy
SO BIOACTIVE MATERIALS
LA English
DT Article
DE Hypoxic deep infections; Sonodynamic therapy; Bio-heterojunction;
   Reactive oxygen species; Tissue regeneration
AB Hypoxic deep-seated infections in refractory environments impede wound healing and exacerbate antibiotic resistance. Sonodynamic therapy (SDT) shows promise in combating pathogenic bacteria; however, the excessive reactive oxygen species (ROS) generated during the process often induce severe inflammatory responses, hindering tissue regeneration. To overcome these limitations, we have developed a multifunctional hydrogel, inspired by the dynamic regulatory mechanisms of rhizobia. GSH-SF/PeMA/MXene-TiO2 (SP-MT) hydrogel was synthesized through the thiol-ene click chemistry mechanism. Methacrylated pectin (PeMA) and GSH-modified silk fibroin (GSH-SF) were combined with MXene-TiO2 addition. This hydrogel exhibited favorable injectability, mechanical properties, swelling and degradation performance. In addition, this hydrogel can employ ultrasoundtriggered dynamic ROS modulation to enable spatiotemporal regulation of antibacterial activity and promote tissue regeneration, effectively addressing the dual challenges of infection management and oxidative stress. Under ultrasound stimulation, SP-MT hydrogel can rapidly eradicate bacteria by disrupting membrane integrity and electron transport chains (ETCs) while simultaneously generating substantial ROS. Once the ultrasound stimulation ceased, the hydrogel and its degradation products eliminated residual ROS. In vivo studies further demonstrated that the nanohydrogel can accelerate soft tissue regeneration and periodontal bone regeneration by eradicating bacterial biofilms, promoting angiogenesis, and activating the TGF-beta/SMAD signaling pathway. Therefore, this work introduces a novel strategy for equipping hydrogels with programmed antibacterial and anti-inflammatory functionalities, providing an innovative solution for treating deep-seated infections, particularly in periodontitis therapy.
C1 [Jiang, Xinquan] Fudan Univ, Shanghai Stomatol Hosp, Shanghai 201100, Peoples R China.
   [Xu, Jiani; Cao, Lingyan; Liu, Yulan; Wang, Jie; Jiang, Xinquan] Shanghai Jiao Tong Univ, Shanghai Peoples Hosp 9, Sch Med, Dept Prosthodont, Shanghai 200011, Peoples R China.
   [Xu, Jiani; Cao, Lingyan; Wang, Huilin; Hu, Jiani; Qiu, Shuo; Liu, Yulan; Wang, Jie; Jiang, Xinquan] Shanghai Jiao Tong Univ, Coll Stomatol, Shanghai 200011, Peoples R China.
   [Zhou, Fanshangming] Shanghai Jiao Tong Univ, Shanghai Peoples Hosp 9, Shanghai Key Lab Orthopaed Implants, Dept Orthopaed Surg,Sch Med, Shanghai 200011, Peoples R China.
   [Zhang, Yan] Shanghai Univ Engn Sci, Sch Mat Sci & Engn, Shanghai 201620, Peoples R China.
C3 Fudan University; Shanghai Jiao Tong University; Shanghai Jiao Tong
   University; Shanghai Jiao Tong University; Shanghai University of
   Engineering Science
RP Jiang, XQ (corresponding author), Fudan Univ, Shanghai Stomatol Hosp, Shanghai 201100, Peoples R China.; Wang, J; Jiang, XQ (corresponding author), Shanghai Jiao Tong Univ, Shanghai Peoples Hosp 9, Sch Med, Dept Prosthodont, Shanghai 200011, Peoples R China.; Zhang, Y (corresponding author), Shanghai Univ Engn Sci, Sch Mat Sci & Engn, Shanghai 201620, Peoples R China.
EM yanzhang@sues.edu.cn; quanjiaowangjie@sjtu.edu.cn;
   xinquanjiang@aliyun.com
RI cao, lingyan/GXH-7921-2022
FU National Key Research and Development Program of China [2023YFC2413600];
   Natural Science Foundation of China [82130027]; Shanghai's Top Priority
   Research Center [2022ZZ01017]; CAMS Innovation Fund for Medical Sciences
   [2019-12M-5-037]; Shanghai Health Care Commission Youth Project Fund
   [20224Y0356]; National Natural Science Foundation of China [82270953];
   Natural Science Foundation of Shanghai [22ZR1436400]; Class III Peak
   Discipline of Shanghai-Materials Science and Engineering
FX This study was supported by: National Key Research and Development
   Program of China (2023YFC2413600) ; Natural Science Foundation of China
   (82130027) ; Shanghai's Top Priority Research Center (2022ZZ01017) ;
   CAMS Innovation Fund for Medical Sciences (2019-12M-5-037) ; Shanghai
   Health Care Commission Youth Project Fund (20224Y0356) ; National
   Natural Science Foundation of China (82270953) ; Natural Science
   Foundation of Shanghai (22ZR1436400) ; Class III Peak Discipline of
   Shanghai-Materials Science and Engineering (High-Energy Beam Intelligent
   Processing and Green Manufacturing) . The authors extend their gratitude
   to Theoretical and Computational Chemistry Team from Scientific Compass
   ( www.shiyanjia.com ) for providing invaluable assistance.
CR Bhar B, 2024, ADV HEALTHC MATER, V13, DOI 10.1002/adhm.202303312
   Borisov VB, 2021, ANTIOXIDANTS-BASEL, V10, DOI 10.3390/antiox10060839
   Brown TE, 2017, CHEM SOC REV, V46, P6532, DOI 10.1039/c7cs00445a
   Bu P., Adv. Mater
   Chen Y, 2024, ACS NANO, V18, P7024, DOI 10.1021/acsnano.3c10376
   Chen Y, 2024, ADV FUNCT MATER, V34, DOI 10.1002/adfm.202309191
   Dong H, 2023, CHEM ENG J, V453, DOI 10.1016/j.cej.2022.139839
   Gan ZQ, 2023, BIOACT MATER, V25, P347, DOI 10.1016/j.bioactmat.2023.01.011
   Gao Q, 2024, MATER CHEM FRONT, V8, P2056, DOI 10.1039/d2qm01195f
   Geng C, 2024, ADV MATER, V36, DOI 10.1002/adma.202310599
   Hu YL, 2024, ADV HEALTHC MATER, V13, DOI 10.1002/adhm.202402240
   Hu ZC, 2023, BIOACT MATER, V22, P1, DOI 10.1016/j.bioactmat.2022.08.025
   Huang YX, 2024, ADV MATER, V36, DOI 10.1002/adma.202414111
   Jiang SY, 2021, SCIENCE, V374, P625, DOI 10.1126/science.abg5945
   Khater MS, 2020, MATER RES EXPRESS, V7, DOI 10.1088/2053-1591/ab731a
   Kurian AG, 2024, NANO-MICRO LETT, V16, DOI 10.1007/s40820-024-01323-6
   Li T, 2023, ADV HEALTHC MATER, V12, DOI 10.1002/adhm.202201862
   Li Z, 2025, ADV MATER, V37, DOI 10.1002/adma.202409840
   Lin YT, 2024, CHEST, V166, p6443A, DOI 10.1016/j.chest.2024.07.064
   Liu C, 2023, EXTRACELL VESICLES C, V4, P698, DOI 10.20517/evcna.2023.48
   Liu RM, 2015, REDOX BIOL, V6, P565, DOI 10.1016/j.redox.2015.09.009
   Lu ZG, 2024, BIOACT MATER, V31, P509, DOI 10.1016/j.bioactmat.2023.09.004
   Murdoch M, 2011, NAT CHEM, V3, P489, DOI [10.1038/NCHEM.1048, 10.1038/nchem.1048]
   Nie R, 2022, NANOSCALE, V14, P8112, DOI 10.1039/d2nr02176e
   Pan XH, 2024, NAT COMMUN, V15, DOI 10.1038/s41467-024-47029-6
   Peng C, 2016, ACS APPL MATER INTER, V8, P6051, DOI 10.1021/acsami.5b11973
   Qi Y, 2024, BIOACT MATER, V35, P259, DOI 10.1016/j.bioactmat.2024.02.002
   Qiu XA, 2024, BIOMATERIALS, V308, DOI 10.1016/j.biomaterials.2024.122548
   Rosales AM, 2017, ANGEW CHEM INT EDIT, V56, P12132, DOI 10.1002/anie.201705684
   Sridharan D, 2024, PHYSIOLOGY, V39, DOI 10.1152/physiol.2024.39.S1.485
   Su YJ, 2022, ADV SCI, V9, DOI 10.1002/advs.202203291
   Wan SJ, 2024, NATURE, V634, P1103, DOI 10.1038/s41586-024-08067-8
   Wang JL, 2025, ADV MATER, V37, DOI 10.1002/adma.202411468
   Wang MT, 2025, ADV HEALTHC MATER, V14, DOI 10.1002/adhm.202402579
   Wang XT, 2025, ADV MATER, V37, DOI 10.1002/adma.202415814
   Xie MM, 2023, ANGEW CHEM INT EDIT, V62, DOI 10.1002/anie.202217345
   Xu PY, 2023, ULTRASON SONOCHEM, V100, DOI 10.1016/j.ultsonch.2023.106617
   Xu XN, 2024, J MATER RES TECHNOL, V30, P6924, DOI 10.1016/j.jmrt.2024.05.067
   Yang JW, 2024, NANO TODAY, V59, DOI 10.1016/j.nantod.2024.102514
   Yang SY, 2024, BIOACT MATER, V41, P239, DOI 10.1016/j.bioactmat.2024.07.016
   Yang YP, 2025, BIOACT MATER, V44, P354, DOI 10.1016/j.bioactmat.2024.10.019
   Yi BC, 2022, BIOACT MATER, V15, P82, DOI 10.1016/j.bioactmat.2021.12.005
   Yu Y, 2023, J NANOBIOTECHNOL, V21, DOI 10.1186/s12951-023-01933-z
   Zhang DY, 2022, J NANOBIOTECHNOL, V20, DOI 10.1186/s12951-022-01253-8
   Zhang Y, 2022, ADV HEALTHC MATER, V11, DOI 10.1002/adhm.202101722
   Zhao MJ, 2024, ADV MATER, V36, DOI 10.1002/adma.202401369
   Zhou JY, 2025, ADV SCI, V12, DOI 10.1002/advs.202408161
   Zhu SR, 2024, ACS NANO, V18, P29522, DOI 10.1021/acsnano.4c05753
NR 48
TC 1
Z9 1
U1 12
U2 12
PU KEAI PUBLISHING LTD
PI BEIJING
PA 16 DONGHUANGCHENGGEN NORTH ST, Building 5, Room 411, BEIJING, DONGCHENG
   DISTRICT 100009, PEOPLES R CHINA
EI 2452-199X
J9 BIOACT MATER
JI Bioact. Mater.
PD OCT
PY 2025
VL 52
BP 440
EP 459
DI 10.1016/j.bioactmat.2025.05.031
EA JUN 2025
PG 20
WC Engineering, Biomedical; Materials Science, Biomaterials
WE Science Citation Index Expanded (SCI-EXPANDED)
SC Engineering; Materials Science
GA 5ET8L
UT WOS:001533957400001
PM 40585389
DA 2025-08-07
ER

PT J
AU Yang, TW
   Gu, ZY
   Feng, J
   Shan, JJ
   Qian, C
   Zhuang, N
AF Yang, Tongwang
   Gu, Zhiyun
   Feng, Juan
   Shan, Juanjuan
   Qian, Cheng
   Zhuang, Na
TI Non-parenchymal cells: key targets for modulating chronic liver diseases
SO FRONTIERS IN IMMUNOLOGY
LA English
DT Review
DE chronic liver disease; non-parenchymal cells; innate immunity;
   therapeutic targeting; liver fibrosis
ID HEPATIC STELLATE CELLS; KILLER T-CELLS; HEPATOCELLULAR-CARCINOMA;
   NONALCOHOLIC STEATOHEPATITIS; KUPFFER CELLS; GLOBAL BURDEN; FIBROSIS;
   ACTIVATION; MACROPHAGES; MECHANISMS
AB Non-neoplastic chronic liver diseases (CLDs), including alcoholic liver disease, metabolic-associated fatty liver disease, viral hepatitis, fibrosis, and cirrhosis, pose a global health challenge due to progressive fibro-inflammatory remodeling. Emerging evidence highlights the pivotal roles of non-parenchymal cells (NPCs)-liver sinusoidal endothelial cells (LSECs), hepatic stellate cells (HSCs), Kupffer cells (KCs), and innate immune lymphocytes such as natural killer (NK) and natural killer T (NKT) cells-in driving disease progression. Chronic liver injury triggers LSEC capillarization, HSC transdifferentiation into collagen-producing myofibroblasts, and KC polarization toward pro-inflammatory phenotypes, collectively exacerbating extracellular matrix deposition and immune dysregulation. Dysfunctional NK/NKT cells play dual roles in antiviral defense and fibrosis amplification through excessive cytokine production. This review summarizes recent advances in understanding NPC-driven mechanisms underlying chronic liver injury and fibrosis, with a focus on LSEC dysfunction, HSC activation, and inflammation mediated by KCs and NK/NKT cells. Furthermore, we delve into emerging therapeutic strategies aimed at targeting NPC-specific pathways, including mechanotransduction modulation in LSECs, metabolic reprogramming of HSCs, and regulation of KC polarization. These approaches provide valuable insights into halting CLD progression and advancing the development of innovative antifibrotic therapies.
C1 [Yang, Tongwang; Gu, Zhiyun; Feng, Juan; Shan, Juanjuan; Qian, Cheng; Zhuang, Na] Chongqing Univ, Canc Hosp, Sch Med, Chongqing Key Lab Translat Res Canc Metastasis & I, Chongqing, Peoples R China.
C3 Chongqing University
RP Qian, C; Zhuang, N (corresponding author), Chongqing Univ, Canc Hosp, Sch Med, Chongqing Key Lab Translat Res Canc Metastasis & I, Chongqing, Peoples R China.
EM cqian8634@gmail.com; zhuangna0618@163.com
FU Natural Science Foundation of Chongqing [CSTB2024NSCO-MSX0416]; National
   Natural Science Foundation of China [82101931, 82120108019]
FX The author(s) declare that financial support was received for the
   research and/or publication of this article. This work was supported by
   Natural Science Foundation of Chongqing, grant number
   (CSTB2024NSCO-MSX0416); National Natural Science Foundation of China,
   grant number (82101931 and 82120108019).
CR Aguiar CF, 2023, CELL REP, V42, DOI 10.1016/j.celrep.2023.112035
   Akinyemiju T, 2017, JAMA ONCOL, V3, P1683, DOI 10.1001/jamaoncol.2017.3055
   Asada S, 2024, CELLS-BASEL, V13, DOI 10.3390/cells13060538
   Asrani SK, 2019, J HEPATOL, V70, P151, DOI 10.1016/j.jhep.2018.09.014
   BLOUIN A, 1977, J CELL BIOL, V72, P441, DOI 10.1083/jcb.72.2.441
   Brozat JF, 2022, LIVER INT, V42, P1185, DOI 10.1111/liv.15187
   Chao SH, 2024, INT IMMUNOPHARMACOL, V141, DOI 10.1016/j.intimp.2024.112926
   Chen GB, 2023, ADV HEALTHC MATER, V12, DOI 10.1002/adhm.202202560
   Chen YZ, 2024, INT IMMUNOPHARMACOL, V127, DOI 10.1016/j.intimp.2023.111341
   Cheng X, 2023, CANCER RES, V83, P582, DOI 10.1158/0008-5472.CAN-22-2273
   Cierpka R, 2021, CELLS-BASEL, V10, DOI 10.3390/cells10092184
   Cordero-Espinoza L, 2018, J CLIN INVEST, V128, P85, DOI 10.1172/JCI93562
   Cuño-Gómiz C, 2023, BIOL SEX DIFFER, V14, DOI 10.1186/s13293-023-00569-w
   Dai QQ, 2024, HEPATOL COMMUN, V8, DOI 10.1097/HC9.0000000000000350
   DeLeve LD, 2008, HEPATOLOGY, V48, P920, DOI 10.1002/hep.22351
   Ding XM, 2024, SMALL, V20, DOI 10.1002/smll.202306483
   Dixon LJ, 2013, COMPR PHYSIOL, V3, P785, DOI 10.1002/cphy.c120026
   Dong T, 2024, NAT COMMUN, V15, DOI 10.1038/s41467-024-45167-5
   Engelskircher SA, 2024, HEPATOLOGY, V80, P202, DOI 10.1097/HEP.0000000000000804
   Eom JA, 2023, GUT MICROBES, V15, DOI 10.1080/19490976.2023.2281014
   Friedman SL, 2008, PHYSIOL REV, V88, P125, DOI 10.1152/physrev.00013.2007
   Fu CK, 2023, J ETHNOPHARMACOL, V308, DOI 10.1016/j.jep.2023.116191
   Fujiwara A, 2024, SCI REP-UK, V14, DOI 10.1038/s41598-024-70296-8
   Furuta K, 2021, J CLIN INVEST, V131, DOI 10.1172/JCI143690
   Gan C, 2024, JCI INSIGHT, V9, DOI 10.1172/jci.insight.174775
   Gao B, 2008, HEPATOLOGY, V47, P729, DOI 10.1002/hep.22034
   Gao JH, 2021, HEPATOLOGY, V73, P2468, DOI 10.1002/hep.31617
   Geng YA, 2023, J CELL PHYSIOL, V238, P2293, DOI 10.1002/jcp.31086
   Gonzatti MB, 2023, ISCIENCE, V26, DOI 10.1016/j.isci.2023.107947
   Gracia-Sancho J, 2008, HEPATOLOGY, V47, P1248, DOI 10.1002/hep.22166
   Greuter T, 2022, J HEPATOL, V77, P723, DOI 10.1016/j.jhep.2022.03.029
   Groth C, 2023, FRONT IMMUNOL, V14, DOI 10.3389/fimmu.2023.1287367
   Gu M, 2024, CELL DEATH DIS, V15, DOI 10.1038/s41419-024-06910-4
   Guo QQ, 2022, FRONT IMMUNOL, V13, DOI 10.3389/fimmu.2022.983255
   Guo QJ, 2024, INT IMMUNOPHARMACOL, V138, DOI 10.1016/j.intimp.2024.112586
   Hammerich L, 2023, NAT REV GASTRO HEPAT, V20, P633, DOI 10.1038/s41575-023-00807-x
   Han QJ, 2021, WORLD J GASTROENTERO, V27, P3581, DOI 10.3748/wjg.v27.i24.3581
   Han YQ, 2024, CELL DEATH DIS, V15, DOI 10.1038/s41419-024-06997-9
   Hatten H, 2024, BBA-MOL BASIS DIS, V1870, DOI 10.1016/j.bbadis.2024.167321
   He S, 2024, J HEPATOL, V81, DOI 10.1016/j.jhep.2024.02.032
   Hellerbrand C, 2013, PFLUG ARCH EUR J PHY, V465, P775, DOI 10.1007/s00424-012-1209-5
   Hillaire MLB, 2023, IMMUNE NETW, V23, DOI 10.4110/in.2023.23.e30
   Huang TJ, 2024, ACTA BIOCH BIOPH SIN, V56, P1509, DOI 10.3724/abbs.2024098
   Imaoka Y, 2025, HEPATOL RES, V55, P115, DOI 10.1111/hepr.14102
   Ioannou GN, 2007, CLIN GASTROENTEROL H, V5, P938, DOI 10.1016/j.cgh.2007.02.039
   Ji KQ, 2022, BIOMATER SCI-UK, V10, P702, DOI 10.1039/d1bm01663f
   Jiang K, 2024, NAT COMMUN, V15, DOI 10.1038/s41467-024-50568-7
   Kang S, 2024, INT J MOL SCI, V25, DOI 10.3390/ijms25105476
   Kanwal F, 2023, HEPATOLOGY, V77, P997, DOI 10.1002/hep.32434
   Kawashita E, 2022, LIFE SCI, V294, DOI 10.1016/j.lfs.2022.120355
   Kong FH, 2021, THERANOSTICS, V11, P5464, DOI 10.7150/thno.54822
   Krenkel O, 2017, NAT REV IMMUNOL, V17, P306, DOI 10.1038/nri.2017.11
   Kupke P, 2024, VIRUSES-BASEL, V16, DOI 10.3390/v16050741
   Lee YA, 2015, GUT, V64, P830, DOI 10.1136/gutjnl-2014-306842
   Li J, 2024, FASEB J, V38, DOI 10.1096/fj.202400843R
   Li J, 2023, NAT IMMUNOL, V24, P1813, DOI 10.1038/s41590-023-01634-7
   Li XM, 2024, CLIN TRANSL MED, V14, DOI 10.1002/ctm2.1793
   Li XH, 2024, CELL MOL LIFE SCI, V81, DOI 10.1007/s00018-024-05365-2
   Li YP, 2023, BIOMATERIALS, V301, DOI 10.1016/j.biomaterials.2023.122232
   Li ZB, 2023, ACTA PHARMACOL SIN, V44, P1191, DOI 10.1038/s41401-022-01044-9
   Li ZB, 2024, CHEM-BIOL INTERACT, V399, DOI 10.1016/j.cbi.2024.111119
   Liao X, 2023, HEPATOL INT, V17, P1659, DOI 10.1007/s12072-023-10523-y
   Lin YS, 2023, INT J EPIDEMIOL, V52, P1805, DOI 10.1093/ije/dyad100
   Liu Y, 2010, ENVIRON HEALTH PERSP, V118, P818, DOI 10.1289/ehp.0901388
   Liu ZQ, 2019, J HEPATOL, V70, P674, DOI 10.1016/j.jhep.2018.12.001
   Makarova-Rusher OV, 2016, CANCER-AM CANCER SOC, V122, P1757, DOI 10.1002/cncr.29971
   Mikulak J, 2019, FRONT IMMUNOL, V10, DOI 10.3389/fimmu.2019.00946
   Miranda JF, 2020, J BIOCHEM MOL TOXIC, V34, DOI 10.1002/jbt.22413
   Mishra F, 2024, INT J MOL SCI, V25, DOI 10.3390/ijms25137447
   Muturi HT, 2024, MOL METAB, V88, DOI 10.1016/j.molmet.2024.102010
   Nakashima H, 2023, J CLIN MED, V12, DOI 10.3390/jcm12030866
   Nilsson J, 2020, SCI REP-UK, V10, DOI 10.1038/s41598-020-78688-2
   Ojha U, 2025, HEPATOLOGY, V81, P1228, DOI 10.1097/HEP.0000000000001018
   Pandey E, 2020, FRONT PHYSIOL, V11, DOI 10.3389/fphys.2020.00873
   Peiseler M, 2023, SCIENCE, V381, P1066, DOI 10.1126/science.abq5202
   Poisson J, 2017, J HEPATOL, V66, P212, DOI 10.1016/j.jhep.2016.07.009
   Protzer U, 2012, NAT REV IMMUNOL, V12, P201, DOI 10.1038/nri3169
   Puche JE, 2013, COMPR PHYSIOL, V3, P1473, DOI 10.1002/cphy.c120035
   Qian X, 2024, INT IMMUNOPHARMACOL, V126, DOI 10.1016/j.intimp.2023.111307
   Racanelli V, 2006, HEPATOLOGY, V43, pS54, DOI 10.1002/hep.21060
   Rivera CA, 2007, J HEPATOL, V47, P571, DOI 10.1016/j.jhep.2007.04.019
   Roca Suarez AA, 2024, GUT, V73, P2012, DOI 10.1136/gutjnl-2023-331396
   Ruan B, 2021, FRONT CELL DEV BIOL, V9, DOI 10.3389/fcell.2021.671081
   Sasaki K, 2025, HEPATOLOGY, V81, P870, DOI 10.1097/HEP.0000000000000918
   Schwabe RF, 2020, GASTROENTEROLOGY, V158, P1913, DOI 10.1053/j.gastro.2019.11.311
   Seo HY, 2022, INT J MOL SCI, V23, DOI 10.3390/ijms231911636
   Shan Z, 2020, FRONT IMMUNOL, V11, DOI 10.3389/fimmu.2020.00322
   Sun L, 2024, INT IMMUNOPHARMACOL, V140, DOI 10.1016/j.intimp.2024.112831
   Sun MX, 2024, HELIYON, V10, DOI 10.1016/j.heliyon.2024.e33741
   Swain MG, 2010, DIGEST DIS, V28, P7, DOI 10.1159/000282059
   Tacke F, 2017, J HEPATOL, V66, P1300, DOI 10.1016/j.jhep.2017.02.026
   Tang BX, 2025, ACTA PHARMACOL SIN, V46, P122, DOI 10.1038/s41401-024-01351-3
   Tang JL, 2024, ADV SCI, V11, DOI 10.1002/advs.202402693
   Tang WS, 2022, CELL MOL IMMUNOL, V19, P834, DOI 10.1038/s41423-022-00872-3
   Tao XX, 2022, J EXP MED, V219, DOI 10.1084/jem.20212414
   Tsuchida T, 2017, NAT REV GASTRO HEPAT, V14, P397, DOI 10.1038/nrgastro.2017.38
   Wang B, 2024, INT J RADIAT ONCOL, V119, P219, DOI 10.1016/j.ijrobp.2023.10.041
   Wang BX, 2024, RESEARCH-CHINA, V7, DOI 10.34133/research.0435
   Wang C, 2024, J CELL PHYSIOL, V239, DOI 10.1002/jcp.31198
   Wang FX, 2022, CELL MOL GASTROENTER, V13, P257, DOI 10.1016/j.jcmgh.2021.08.019
   Wang FS, 2014, HEPATOLOGY, V60, P2099, DOI 10.1002/hep.27406
   Wang H, 2015, EXPERT REV GASTROENT, V9, P1077, DOI 10.1586/17474124.2015.1056738
   Wang JY, 2024, BBA-MOL BASIS DIS, V1870, DOI 10.1016/j.bbadis.2024.167020
   Wang P, 2024, J HAZARD MATER, V478, DOI 10.1016/j.jhazmat.2024.135480
   Wang QX, 2024, PHYTOMEDICINE, V133, DOI 10.1016/j.phymed.2024.155878
   Wang RP, 2012, J LEUKOCYTE BIOL, V91, P299, DOI 10.1189/jlb.0611308
   Wang YC, 2024, CLIN EXP IMMUNOL, V218, P101, DOI 10.1093/cei/uxae063
   Winkler M, 2021, J HEPATOL, V74, DOI 10.1016/j.jhep.2020.08.033
   Wu L, 2022, VASC PHARMACOL, V147, DOI 10.1016/j.vph.2022.107113
   Wu LL, 2024, J MED VIROL, V96, DOI 10.1002/jmv.29627
   Wu QJ, 2024, PHARMACEUTICALS-BASE, V17, DOI 10.3390/ph17050644
   Wu XJ, 2024, IMMUNOL RES, V72, P938, DOI 10.1007/s12026-024-09495-4
   Wu XP, 2021, ADV SCI, V8, DOI 10.1002/advs.202003721
   Xie LY, 2024, HEPATOL COMMUN, V8, DOI 10.1097/HC9.0000000000000522
   Xu CL, 2024, FRONT PHARMACOL, V15, DOI 10.3389/fphar.2024.1385330
   Xue XY, 2024, PHYTOMEDICINE, V132, DOI 10.1016/j.phymed.2024.155830
   Yan J, 2014, INT REV IMMUNOL, V33, P498, DOI 10.3109/08830185.2014.889129
   Yan MY, 2025, THERANOSTICS, V15, P1715, DOI 10.7150/thno.106597
   Yang Y, 2024, INT IMMUNOPHARMACOL, V128, DOI 10.1016/j.intimp.2024.111497
   Yang Y, 2023, INT J MOL SCI, V24, DOI 10.3390/ijms241311210
   Yang Y, 2016, J NUTR BIOCHEM, V29, P21, DOI 10.1016/j.jnutbio.2015.11.005
   Yang YX, 2024, J ETHNOPHARMACOL, V334, DOI 10.1016/j.jep.2024.118557
   Yang ZB, 2024, DIAGN MICR INFEC DIS, V110, DOI 10.1016/j.diagmicrobio.2024.116383
   Ye LM, 2024, PHYTOMEDICINE, V133, DOI 10.1016/j.phymed.2024.155916
   Yin XJ, 2024, J NANOBIOTECHNOL, V22, DOI 10.1186/s12951-024-02486-5
   Yu LH, 2023, HEPATOL RES, V53, P417, DOI 10.1111/hepr.13877
   Yu XJ, 2024, EUR J IMMUNOL, V54, DOI 10.1002/eji.202451046
   Yu Z, 2022, J NANOBIOTECHNOL, V20, DOI 10.1186/s12951-021-01205-8
   Zeng XH, 2021, CELLS-BASEL, V10, DOI 10.3390/cells10081945
   Zhang J, 2024, CELL METAB, V36, DOI 10.1016/j.cmet.2024.05.008
   Zhang MJ, 2024, BIOMED PHARMACOTHER, V179, DOI 10.1016/j.biopha.2024.117303
   Zhang W, 2023, CELL DEATH DIS, V14, DOI 10.1038/s41419-023-06268-z
   Zhao JM, 2024, FREE RADICAL BIO MED, V210, P367, DOI 10.1016/j.freeradbiomed.2023.11.038
   Zhao ZF, 2024, EUR J PHARMACOL, V980, DOI 10.1016/j.ejphar.2024.176833
   Zheng SM, 2022, ANN MED, V54, P2233, DOI 10.1080/07853890.2022.2108894
   Zisser A, 2021, BIOMEDICINES, V9, DOI 10.3390/biomedicines9040365
NR 136
TC 0
Z9 0
U1 0
U2 0
PU FRONTIERS MEDIA SA
PI LAUSANNE
PA AVENUE DU TRIBUNAL FEDERAL 34, LAUSANNE, CH-1015, SWITZERLAND
SN 1664-3224
J9 FRONT IMMUNOL
JI Front. Immunol.
PD JUN 11
PY 2025
VL 16
AR 1576739
DI 10.3389/fimmu.2025.1576739
PG 14
WC Immunology
WE Science Citation Index Expanded (SCI-EXPANDED)
SC Immunology
GA 4CB4R
UT WOS:001514456300001
PM 40568596
DA 2025-08-07
ER

PT J
AU Mosleh, HR
   Darabi, S
   Mirni, HK
   Barisi, S
   Mahdavirad, Z
   Abbaszadeh, HA
   Darabi, L
AF Mosleh, Hamid Reza
   Darabi, Shahram
   Mirni, Hooman Kazemi
   Barisi, Sanaz
   Mahdavirad, Zahra
   Abbaszadeh, Hojjat-Allah
   Darabi, Leila
TI Therapeutic Potential of Low-Level Laser Therapy in Controlling
   Inflammation and Damage-Associated Molecular Pattern Regulation in
   Spinal Cord Injury: A Systematic Review
SO JOURNAL OF LASERS IN MEDICAL SCIENCES
LA English
DT Review
DE Spinal cord injury; Inflammation; Gliosis; Low-level lasertherapy;
   Neuroregeneration
ID CELL TRANSPLANTATION; RECOVERY; REGENERATION; EXPRESSION; REPAIR
AB Introduction: Spinal cord injury (SCI) is a debilitating condition characterized by primary mechanical damage followed by secondary injury processes, including inflammation and gliosis. These complex pathophysiological responses significantly hinder neuronal recovery and functional restoration. Emerging therapies, such as low-level laser therapy (LLLT), offer promising avenues for mitigating these secondary effects and promoting repair. This review aims to explore the pathophysiology of SCI, with a focus on inflammation and gliosis, and to evaluate the therapeutic potential of LLLT in improving outcomes after SCI. Methods: A comprehensive literature search was conducted across PubMed, Scopus, Cochrane Database, Google Scholar, and Web of Science databases to identify studies published from 2000 to 2024. Keywords included "spinal cord injury," "inflammation," "gliosis," and "lowlevel laser therapy." Articles were screened based on relevance, and data were extracted and synthesized to provide insights into the mechanisms and therapeutic applications. Results: Inflammation following SCI involves a cascade of cellular and molecular events that contribute to secondary damage. Gliosis, predominantly driven by astrocytes and microglia, forms a glial scar that impedes axonal regeneration. While these processes are initially protective, their prolonged activation exacerbates neural damage. LLLT has shown the potential to modulate these responses by reducing oxidative stress, promoting anti-inflammatory pathways, and enhancing neuroprotection. Preclinical studies demonstrate that LLLT improves functional recovery, reduces gliosis, and supports axonal regeneration, although standardized protocols and clinical validation remain challenges. Conclusion: The interplay between inflammation and gliosis significantly influences the outcomes of SCI. LLLT emerges as a promising therapeutic strategy by targeting these processes and promoting regeneration. Further research is needed to standardize LLLT protocols and validate its efficacy in clinical settings, paving the way for improved management of SCI.
C1 [Mosleh, Hamid Reza; Mahdavirad, Zahra; Abbaszadeh, Hojjat-Allah] Shahid Beheshti Univ Med Sci, Laser Applicat Med Sci Res Ctr, Tehran, Iran.
   [Mosleh, Hamid Reza; Mirni, Hooman Kazemi; Abbaszadeh, Hojjat-Allah] Shahid Beheshti Univ Med Sci, Fac Paramed Sci, Prote Res Ctr, Tehran 1971653313, Iran.
   [Darabi, Shahram] Qazvin Univ Med Sci, Res Inst Prevent Noncommunicable Dis, Cellular & Mol Res Ctr, Sch Med, Qazvin, Iran.
   [Darabi, Shahram] Qazvin Univ Med Sci, Sch Med, Dept Anat Sci, Qazvin, Iran.
   [Barisi, Sanaz; Abbaszadeh, Hojjat-Allah] Ravan Sazeh Co, Rayan Stem Cells & Regenerat Med Res Ctr, Tehran, Iran.
   [Darabi, Leila] Islamic Azad Univ, Dept Neurol, Tehran Med Sci Branch, Tehran, Iran.
   [Darabi, Leila] Islamic Azad Univ, Social Determinants Hlth Res Ctr, Tehran Med Sci Branch, Tehran, Iran.
C3 Shahid Beheshti University Medical Sciences; Shahid Beheshti University
   Medical Sciences; Qazvin University of Medical Sciences (QUMS); Qazvin
   University of Medical Sciences (QUMS); Islamic Azad University; Islamic
   Azad University
RP Abbaszadeh, HA (corresponding author), Shahid Beheshti Univ Med Sci, Laser Applicat Med Sci Res Ctr, Tehran, Iran.; Abbaszadeh, HA (corresponding author), Shahid Beheshti Univ Med Sci, Fac Paramed Sci, Prote Res Ctr, Tehran 1971653313, Iran.; Abbaszadeh, HA (corresponding author), Ravan Sazeh Co, Rayan Stem Cells & Regenerat Med Res Ctr, Tehran, Iran.; Darabi, L (corresponding author), Islamic Azad Univ, Dept Neurol, Tehran Med Sci Branch, Tehran, Iran.; Darabi, L (corresponding author), Islamic Azad Univ, Social Determinants Hlth Res Ctr, Tehran Med Sci Branch, Tehran, Iran.
EM Dr.Abbaszadeh@sbmu.ac.ir; darabi_leila1177@yahoo.com
RI Abbaszadeh, Hojjat/R-6726-2019
FU Proteomics Research Center, Faculty of Paramedical Sciences, Shahid
   Beheshti University of Medical Sciences, Tehran, Iran
FX This work was financially supported by the Proteomics Research Center,
   Faculty of Paramedical Sciences, Shahid Beheshti University of Medical
   Sciences, Tehran, Iran.
CR Abbaszadeh HA, 2018, ANAT CELL BIOL, V51, P180, DOI 10.5115/acb.2018.51.3.180
   Abbaszadeh Hojjat-Allah, 2013, Iranian Biomedical Journal, V17, P62, DOI 10.6091/ibj.11162.2013
   Ahuja CS, 2017, NAT REV DIS PRIMERS, V3, DOI 10.1038/nrdp.2017.18
   Ahuja Christopher S, 2016, F1000Res, V5, DOI 10.12688/f1000research.7586.1
   Ando T, 2013, J BIOMED OPT, V18, DOI 10.1117/1.JBO.18.9.098002
   Anjum A, 2020, INT J MOL SCI, V21, DOI 10.3390/ijms21207533
   Ashammakhi N, 2019, TISSUE ENG PART B-RE, V25, P471, DOI [10.1089/ten.TEB.2019.0182, 10.1089/ten.teb.2019.0182]
   Assinck P, 2017, NAT NEUROSCI, V20, P637, DOI 10.1038/nn.4541
   Ayar Z, 2022, LASER MED SCI, V37, P61, DOI 10.1007/s10103-021-03301-5
   Bjordal JM, 2010, PHYS THER REV, V15, P286, DOI 10.1179/1743288X10Y.0000000001
   Bloom O, 2020, EXP NEUROL, V325, DOI 10.1016/j.expneurol.2019.113143
   Chan Carmen C M, 2008, Recent Pat CNS Drug Discov, V3, P189, DOI 10.2174/157488908786242434
   Chow R, 2015, LASERS IN DENTISTRY: GUIDE FOR CLINICAL PRACTICE, P34
   Cristante AF, 2012, CLINICS, V67, P1219, DOI 10.6061/clinics/2012(10)16
   Darabi S, 2017, J Babol Univ Med Sci, V19, P41, DOI [10.22088/jbums.19.8.41, DOI 10.22088/JBUMS.19.8.41, 10.22088/jbums.19.8.41.Persian, DOI 10.22088/JBUMS.19.8.41.PERSIAN]
   Darabi S, 2018, NEUROCHEM RES, V43, P2313, DOI 10.1007/s11064-018-2652-2
   David Samuel, 2012, Handb Clin Neurol, V109, P485, DOI 10.1016/B978-0-444-52137-8.00030-9
   Dumont RJ, 2001, CLIN NEUROPHARMACOL, V24, P254, DOI 10.1097/00002826-200109000-00002
   Gaudet AD, 2014, EXP NEUROL, V258, P24, DOI 10.1016/j.expneurol.2013.11.020
   Gong YZ, 2018, CELL PHYSIOL BIOCHEM, V49, P1168, DOI 10.1159/000493295
   Hampton DW, 2004, NEUROSCIENCE, V127, P813, DOI 10.1016/j.neuroscience.2004.05.028
   Hashmi JT, 2010, PM&R, V2, pS292, DOI 10.1016/j.pmrj.2010.10.013
   Hassan MP, 2021, J CHEM NEUROANAT, V117, DOI 10.1016/j.jchemneu.2021.102010
   Honjoh K, 2019, FRONT CELL NEUROSCI, V13, DOI 10.3389/fncel.2019.00525
   Huang YY, 2013, J BIOPHOTONICS, V6, P829, DOI 10.1002/jbio.201200157
   Janzadeh A, 2017, NEUROPEPTIDES, V65, P90, DOI 10.1016/j.npep.2017.06.002
   Jones TB, 2005, CURR PHARM DESIGN, V11, P1223, DOI 10.2174/1381612053507468
   Karimi-Abdolrezaee S, 2012, MOL NEUROBIOL, V46, P251, DOI 10.1007/s12035-012-8287-4
   Kim J, 2017, TISSUE ENG REGEN MED, V14, P57, DOI 10.1007/s13770-016-0003-4
   Kumar H, 2017, MOL NEUROBIOL, V54, P3578, DOI 10.1007/s12035-016-9910-6
   Leal-Filho Manoel Baldoino, 2011, Surg Neurol Int, V2, P112, DOI 10.4103/2152-7806.83732
   Lima R, 2022, INT J MOL SCI, V23, DOI 10.3390/ijms232213833
   Lin YY, 2023, LIFE-BASEL, V13, DOI 10.3390/life13020320
   Liu XY, 2021, WORLD NEUROSURG, V155, P19, DOI 10.1016/j.wneu.2021.07.148
   Mansouri V, 2020, J LASERS MED SCI, V11, P369, DOI 10.34172/jlms.2020.60
   Mojarad N, 2018, J CHEM NEUROANAT, V87, P60, DOI 10.1016/j.jchemneu.2017.04.005
   Muniz XC, 2021, NEUROL SCI, V42, P4029, DOI 10.1007/s10072-021-05478-7
   Mussttaf RA, 2019, INT J RADIAT BIOL, V95, P120, DOI 10.1080/09553002.2019.1524944
   Neshasteh-Riz A, 2022, PHOTOBIOMOD PHOTOMED, V40, P488, DOI 10.1089/photob.2022.0012
   Okada S, 2016, INFLAMM REGEN, V36, DOI 10.1186/s41232-016-0026-1
   Paula AA, 2014, LASER MED SCI, V29, P1849, DOI 10.1007/s10103-014-1586-4
   Pekny M, 2005, GLIA, V50, P427, DOI 10.1002/glia.20207
   Raspa A, 2016, BIOTECHNOL BIOENG, V113, P253, DOI 10.1002/bit.25689
   Silver J, 2004, NAT REV NEUROSCI, V5, P146, DOI 10.1038/nrn1326
   Sofroniew MV, 2010, ACTA NEUROPATHOL, V119, P7, DOI 10.1007/s00401-009-0619-8
   Soluki M, 2022, J LASER APPL, V34, DOI 10.2351/7.0000577
   Song JW, 2017, SCI REP-UK, V7, DOI 10.1038/s41598-017-00553-6
   Svobodova B, 2019, SCI REP-UK, V9, DOI 10.1038/s41598-019-44141-2
   Tam SY, 2020, FRONT ONCOL, V10, DOI 10.3389/fonc.2020.01255
   Thuret S, 2006, NAT REV NEUROSCI, V7, P628, DOI 10.1038/nrn1955
   Tran AP, 2022, CELL TISSUE RES, V387, P319, DOI 10.1007/s00441-021-03477-w
   Trivedi A, 2006, CLIN NEUROSCI RES, V6, P283, DOI 10.1016/j.cnr.2006.09.007
   Tsai CM, 2022, NEUROPHOTONICS, V9, DOI 10.1117/1.NPh.9.1.015006
   Vafaei-Nezhad S, 2021, J CHEM NEUROANAT, V113, DOI 10.1016/j.jchemneu.2021.101924
   Vafaei-Nezhad S, 2020, J LASERS MED SCI, V11, P363, DOI 10.34172/jlms.2020.59
   Veronez S, 2017, LASER MED SCI, V32, P343, DOI 10.1007/s10103-016-2120-7
   Wang L, 2020, SPINE, V45, pE1066, DOI 10.1097/BRS.0000000000003503
   Wang XK, 2021, J NEUROINFLAMM, V18, DOI 10.1186/s12974-021-02312-x
   Yang TS, 2022, PHOTONICS-BASEL, V9, DOI 10.3390/photonics9080591
   Yiu G, 2006, NAT REV NEUROSCI, V7, P617, DOI 10.1038/nrn1956
   Yoon SR, 2021, CELLS-BASEL, V10, DOI 10.3390/cells10071664
   Zhang JW, 2020, J CELL MOL MED, V24, P476, DOI 10.1111/jcmm.14756
NR 62
TC 0
Z9 0
U1 1
U2 1
PU SHAHID BEHESHTI UNIV MEDICAL SCIENCES, FAC MEDICINE
PI TEHRAN
PA SCH MEDICINE, KOODAK-YAR ST, PO BOX 19395, TEHRAN, 4618, IRAN
SN 2008-9783
EI 2228-6721
J9 J LASERS MED SCI
JI J. Lasers Med. Sci.
PD JUN 9
PY 2025
VL 16
AR e17
DI 10.34172/jlms.2025.17
PG 8
WC Radiology, Nuclear Medicine & Medical Imaging
WE Emerging Sources Citation Index (ESCI)
SC Radiology, Nuclear Medicine & Medical Imaging
GA 3RJ3X
UT WOS:001507188800001
DA 2025-08-07
ER

PT J
AU Takeaki, S
AF Takeaki, Sato
TI Probiotic treatment in an intensive care unit: a narrative review
SO JOURNAL OF INTENSIVE CARE
LA English
DT Review
DE Probiotics; Critically ill patients; Diarrhea
ID CRITICALLY-ILL PATIENTS; VENTILATOR-ASSOCIATED PNEUMONIA; DIFFICILE
   INFECTION; ASSOCIATION
AB Diarrhea is common in critically ill patients and can lead to malnutrition, electrolyte imbalance, and dehydration. While its direct impact on outcomes, such as mortality or intensive care unit (ICU) stay, remains unclear due to inconsistent definitions, it often results from drug-induced causes, such as antibiotics and antacids. These agents can also contribute to dysbiosis and increase the risk of infections including Clostridioides difficile infections (CDI) and ventilator-associated pneumonia (VAP).Probiotics, defined as live beneficial microorganisms, can counteract dysbiosis by modulating immune responses, restoring microbial balance, and reducing intestinal inflammation. Evidence suggests that probiotics may help prevent diarrhea and secondary infections. Clinical trials and meta-analyses have shown that probiotics may reduce the incidence of VAP, length of ICU stay, duration of mechanical ventilation, and potential in-hospital mortality in critically ill patients.However, evaluating probiotic efficacy remains challenging due to the lack of standardized markers and the influence of confounding factors like antacid use. In a randomized controlled trial, synbiotic therapy was associated with improved fecal microbiota and reduced infections; however, the role of antacids was not addressed.Probiotics are generally safe, although rare adverse events, such as probiotic-associated bacteremia, have been reported, particularly in immunocompromised individuals.The 2024 Japanese Critical Care Nutrition Guidelines included a systematic review and meta-analysis supporting the potential benefits of probiotics in critically ill patients. However, due to significant heterogeneity in strains, dosing, duration, and concurrent antibiotic/antacid use, a weak recommendation (GRADE 2C; low certainty) was issued.Future research should focus on the standardized evaluation of diarrhea and microbiota changes, the use of objective markers-such as fecal pH and short-chain fatty acid levels-and clarification of the interactions of probiotics with other medications. Comprehensive bowel management, including the cautious use of antibiotics and antacids, may be essential to fully recognize the therapeutic potential of probiotics in critical care settings.
C1 [Takeaki, Sato] Tohoku Univ Hosp, Emergency Ctr, Seiryo Cho 1-1, Sendai, Miyagi 9800872, Japan.
C3 Tohoku University
RP Takeaki, S (corresponding author), Tohoku Univ Hosp, Emergency Ctr, Seiryo Cho 1-1, Sendai, Miyagi 9800872, Japan.
EM takesato@hkg.odn.ne.jp
CR Alberda C, 2018, NUTRIENTS, V10, DOI 10.3390/nu10050539
   Anandaraj AM, 2019, J CLIN DIAGN RES, V13, pOC21, DOI 10.7860/JCDR/2019/42325.13084
   Barraud D, 2010, INTENS CARE MED, V36, P1540, DOI 10.1007/s00134-010-1927-0
   Bodke H, 2022, CUREUS J MED SCIENCE, V14, DOI 10.7759/cureus.31313
   Chowdhury AH, 2020, ANN SURG, V271, P1036, DOI 10.1097/SLA.0000000000003581
   Compher C, 2022, JPEN-PARENTER ENTER, V46, P12, DOI 10.1002/jpen.2267
   Cummings JH., 1995, Physiological and clinical aspects of shortchain fatty acids
   Elshaghabee FM., 2021, SUSTAINABLE AGR REV, V49, P33, DOI DOI 10.1007/978-3-030-58259-32
   Forestier C, 2008, CRIT CARE, V12, DOI 10.1186/cc6907
   Gupta V, 2009, INDIAN J MED MICROBI, V27, P202, DOI 10.4103/0255-0857.53201
   Habib T., 2020, Asian J Pharm Clin Res, V13, P83, DOI [10.22159/ajpcr.2020.v13i10.38114, DOI 10.22159/AJPCR.2020.V13I10.38114]
   Hay T, 2019, J CRIT CARE, V52, P242, DOI 10.1016/j.jcrc.2019.01.004
   Ishikawa K, 2023, ANAEROBE, V83, DOI 10.1016/j.anaerobe.2023.102770
   Johnston BC, 2012, ANN INTERN MED, V157, P878, DOI 10.7326/0003-4819-157-12-201212180-00563
   Johnstone J, 2021, JAMA-J AM MED ASSOC, V326, P1024, DOI 10.1001/jama.2021.13355
   Levy M, 2017, NAT REV IMMUNOL, V17, P219, DOI 10.1038/nri.2017.7
   Li F, 2022, FRONT PHARMACOL, V13, DOI 10.3389/fphar.2022.898422
   Litton E, 2021, INTENS CARE MED, V47, P307, DOI 10.1007/s00134-020-06322-w
   Mahmoodpoor A, 2019, NUTR CLIN PRACT, V34, P156, DOI 10.1002/ncp.10191
   Nakamura K, 2025, J INTENSIVE CARE, V13, DOI 10.1186/s40560-025-00785-z
   Nazari B, 2020, TRAUMA MON, V25, P262, DOI 10.30491/TM.2021.250469.1176
   Pal R, 2023, CRIT REV MICROBIOL, V49, P414, DOI 10.1080/1040841X.2022.2072705
   Prasoon A., 2022, J Card Crit Care, V6, P108, DOI [10.1055/s-0042-1754161, DOI 10.1055/S-0042-1754161]
   Priyam B., 2020, J Intensive Care, V8, P81, DOI [10.1186/s40560-020-00487-8, DOI 10.1186/S40560-020-00487-8]
   Sada RM, 2024, EMERG INFECT DIS, V30, P665, DOI 10.3201/eid3004.231633
   Sato T, 2022, SURG INFECT, V23, P483, DOI 10.1089/sur.2022.030
   Seifi N, 2021, SYST REV-LONDON, V10, DOI 10.1186/s13643-021-01633-5
   Sharif S, 2022, CRIT CARE MED, V50, P1175, DOI 10.1097/CCM.0000000000005580
   Sharma B, 2011, J CLIN GASTROENTEROL, V45, P442, DOI 10.1097/MCG.0b013e318201f9e2
   Shimizu K, 2006, J TRAUMA, V60, P126, DOI 10.1097/01.ta.0000197374.99755.fe
   Shimizu K, 2018, CRIT CARE, V22, DOI 10.1186/s13054-018-2167-x
   Shimizu K, 2009, DIGEST DIS SCI, V54, P1071, DOI 10.1007/s10620-008-0460-2
   Singer P, 2019, CLIN NUTR, V38, P48, DOI 10.1016/j.clnu.2018.08.037
   Tan M, 2011, CRIT CARE, V15, DOI 10.1186/cc10579
   Tariq R, 2017, JAMA INTERN MED, V177, P784, DOI 10.1001/jamainternmed.2017.0212
   Tsilika M, 2022, INT J ANTIMICROB AG, V59, DOI 10.1016/j.ijantimicag.2021.106471
   Tzikos G, 2022, NUTRIENTS, V14, DOI 10.3390/nu14132620
   Wang J, 2021, ANN PALLIAT MED, V10, P1180, DOI 10.21037/apm-20-202
   Whelan K, 2004, P NUTR SOC, V63, P105, DOI 10.1079/PNS2003317
   Zeng J, 2016, INTENS CARE MED, V42, P1018, DOI 10.1007/s00134-016-4303-x
NR 40
TC 0
Z9 0
U1 1
U2 1
PU BMC
PI LONDON
PA CAMPUS, 4 CRINAN ST, LONDON N1 9XW, ENGLAND
SN 2052-0492
J9 J INTENSIVE CARE
JI J. Intensive Care
PD JUN 5
PY 2025
VL 13
IS 1
AR 31
DI 10.1186/s40560-025-00803-0
PG 7
WC Critical Care Medicine
WE Science Citation Index Expanded (SCI-EXPANDED)
SC General & Internal Medicine
GA 3LI4L
UT WOS:001503087900001
PM 40474303
DA 2025-08-07
ER

PT J
AU Rolfes, F
   Heck, J
   Riedel, I
   Bär, C
   Schmitz, B
AF Rolfes, Florian
   Heck, Johannes
   Riedel, Isabelle
   Baer, Christian
   Schmitz, Boris
TI Characterization of a periodontal-inflammatory microRNA profile during
   multibracket orthodontic treatment in adolescents
SO SCIENTIFIC REPORTS
LA English
DT Article
DE Multi-bracket appliance; Molecular orthodontics; Alveolar bone
   remodeling; Gingival crevicular fluid; Mechanical loading; Extracellular
   matrix
ID GINGIVAL CREVICULAR FLUID; GROWTH-FACTOR; TUMOR-SUPPRESSOR; EXPRESSION;
   DIFFERENTIATION; LIGAMENT; BONE; CELLS; ATHEROSCLEROSIS; PROLIFERATION
AB This study aimed to identify functional microRNAs (miRNAs) and their respective targets as central regulatory factors of tooth movement during orthodontic treatment. Gingival crevicular fluid (GCF) of 24 adolescent patients (< 18 years) treated with a full-mouth multibracket appliance (MBA; Thermal Copper Nickel Titanium archwire) was analyzed for miRNAs-21, -29b, -34a, -126, -132, -146a, and -221. GCF samples were taken from the second premolar in either jaw using non-invasive sampling before, 7 days, 5 weeks, and 3 months after application of orthodontic force (8 samples per patient). Validated miRNA targets and regulated pathways were identified using the miRTarBase database (release 9.0) and Reactome (version 87). All analyzed miRNAs were consistently detected in the GCF (Ct value < 35) and a moderate to high correlation was found between samples taken from the mandible and maxilla before treatment (r = 0.42 to 0.71, all p <= 0.041). All miRNAs showed changes in their expression levels with orthodontic tooth movement compared to baseline (significant time effect, all p < 0.001). The general profile indicated an increase in miRNA expression in both jaws with time except for miR-21, which showed reduced levels one week after MBA application (p = 0.046). For miR-34, a significant interaction effect was observed (time x jaw, p = 0.0396) in that lower levels were found after five weeks and three months of treatment in the mandible compared to the maxilla. The medium to late treatment phase was characterized by an increase in miR-146 and miR-221. Gene signaling pathway analysis suggested regulation of cellular response to stress including hypoxia, matrix reorganization and vascular remodeling. Since the identified miRNA profile was linked to targets involved in the remodeling process of the alveolar supporting apparatus and alveolar bone, GCF-derived miRNAs may represent diagnostic biomarkers to monitor cellular processes during orthodontic tooth movement and potentially optimize individual treatment outcomes.
C1 [Rolfes, Florian] ALL DENTE, MVZ, Dent Med Ctr, Kamen, Germany.
   [Heck, Johannes; Riedel, Isabelle; Baer, Christian] Hannover Med Sch, Inst Mol & Translat Therapeut Strategies, Hannover, Germany.
   [Heck, Johannes; Baer, Christian] Hannover Med Sch, Inst Clin Pharmacol, Hannover, Germany.
   [Riedel, Isabelle; Baer, Christian] Hannover Med Sch, R CUBE Ctr Translat Regenerat Med, Hannover, Germany.
   [Riedel, Isabelle] Fraunhofer Inst Toxicol & Expt Med ITEM, Hannover, Germany.
   [Schmitz, Boris] Univ Witten Herdecke, Fac Hlth, Dept Rehabil Sci, Witten, Germany.
   [Schmitz, Boris] Ctr Med Rehabil, DRV Clin Konigsfeld, Ennepetal, Germany.
C3 Hannover Medical School; Hannover Medical School; Hannover Medical
   School; Fraunhofer Gesellschaft; Fraunhofer Germany; Fraunhofer
   Toxicology & Experimental Medicine; Witten Herdecke University
RP Schmitz, B (corresponding author), Univ Witten Herdecke, Fac Hlth, Dept Rehabil Sci, Witten, Germany.; Schmitz, B (corresponding author), Ctr Med Rehabil, DRV Clin Konigsfeld, Ennepetal, Germany.
EM Boris.Schmitz@uni-wh.de
RI Bär, Christian/AAC-5914-2019; Schmitz, Boris/M-3205-2019; Heck,
   Johannes/ABY-9402-2022
FU Private Universitt Witten/Herdecke gGmbH (3128)
FX We greatly acknowledge the cooperation of all participants without whom
   this study could not have been realized.
CR Alfaqeeh SA, 2011, OPEN DENT J, V5, P105, DOI 10.2174/1874210601105010105
   Alikhani M, 2018, J WORLD FED ORTHOD, V7, P82, DOI 10.1016/j.ejwf.2018.08.001
   Andrade I, 2007, J DENT RES, V86, P1089, DOI 10.1177/154405910708601113
   Asa'ad F, 2020, INT J MOL SCI, V21, DOI 10.3390/ijms21114147
   Asangani IA, 2008, ONCOGENE, V27, P2128, DOI 10.1038/sj.onc.1210856
   Atsawasuwan P, 2018, PLOS ONE, V13, DOI 10.1371/journal.pone.0194238
   Biss S, 2023, J APPL PHYSIOL, V134, P799, DOI 10.1152/japplphysiol.00557.2022
   Brooks PJ, 2009, ANGLE ORTHOD, V79, P1108, DOI 10.2319/121508-638R.1
   Bruzzaniti A, 2006, REV ENDOCR METAB DIS, V7, P123, DOI 10.1007/s11154-006-9009-x
   Burger Elisabeth H., 1995, Journal of Nutrition, V125, p2020S, DOI 10.1093/jn/125.suppl_7.2020S
   Chang ML, 2015, IN VITRO CELL DEV-AN, V51, P797, DOI 10.1007/s11626-015-9892-0
   Chen N, 2016, J DENT RES, V95, P1425, DOI 10.1177/0022034516657043
   Chen YM, 2023, J TRANSL MED, V21, DOI 10.1186/s12967-023-03951-9
   Chou J, 2013, NAT CELL BIOL, V15, P201, DOI 10.1038/ncb2672
   de Gonzalo-Calvo D, 2019, EUR HEART J, V40, P1643, DOI 10.1093/eurheartj/ehy234
   De Ronde MWJ, 2017, RNA, V23, P811, DOI 10.1261/rna.059063.116
   Garlet TP, 2007, EUR J ORAL SCI, V115, P355, DOI 10.1111/j.1600-0722.2007.00469.x
   Gillespie M, 2022, NUCLEIC ACIDS RES, V50, pD687, DOI 10.1093/nar/gkab1028
   Hong M, 2020, IN VITRO CELL DEV-AN, V56, P480, DOI 10.1007/s11626-020-00467-0
   Hu K, 2016, J CLIN INVEST, V126, P509, DOI 10.1172/JCI82585
   Huang HY, 2022, NUCLEIC ACIDS RES, V50, pD222, DOI 10.1093/nar/gkab1079
   Huang Y, 2012, FASEB J, V26, P3351, DOI 10.1096/fj.11-199240
   IGNOTZ RA, 1987, J BIOL CHEM, V262, P6443
   Jeon DI, 2012, INT J MOL MED, V29, P699, DOI 10.3892/ijmm.2012.878
   Kim HH, 2002, CYTOKINE, V17, P14, DOI 10.1006/cyto.2001.0985
   Kotewitsch M., 2023, J. Sport Health Sci, V3, pS2095
   Krishnan V., 2006, AM J ORTHOD DENTOFAC, V129, p469., DOI [10.1016/j.ajodo.2005.10.007, DOI 10.1016/J.AJODO.2005.10.007]
   Kumar S, 2014, ARTERIOSCL THROM VAS, V34, P2206, DOI 10.1161/ATVBAHA.114.303425
   Li Y, 2021, INT J ORAL SCI, V13, DOI 10.1038/s41368-021-00125-5
   Li ZY, 2009, J BIOL CHEM, V284, P15676, DOI 10.1074/jbc.M809787200
   Liu YL, 2014, INT J ONCOL, V44, P203, DOI 10.3892/ijo.2013.2168
   Maltha JC, 2023, J WORLD FED ORTHOD, V12, P156, DOI 10.1016/j.ejwf.2023.05.001
   Miyagawa A, 2009, J DENT RES, V88, P752, DOI 10.1177/0022034509341637
   Motedayyen H, 2015, J PERIODONTOL, V86, P1380, DOI 10.1902/jop.2015.150319
   Najafidoust M, 2020, J PERIODONTAL RES, V55, P651, DOI 10.1111/jre.12751
   Nishijima Y, 2006, Orthod Craniofac Res, V9, P63, DOI 10.1111/j.1601-6343.2006.00340.x
   Oshiro T, 2002, ANAT REC, V266, P218, DOI 10.1002/ar.10061
   Park HJ, 2011, MOL CELLS, V31, P573, DOI 10.1007/s10059-011-1055-x
   Pi CX, 2015, FRONT BIOSCI-LANDMRK, V20, P119, DOI 10.2741/4301
   Potente M, 2007, GENE DEV, V21, P2644, DOI 10.1101/gad.435107
   Qi L, 2014, CELL PHYSIOL BIOCHEM, V33, P433, DOI 10.1159/000358624
   Qu HB, 2019, MED SCI MONITOR, V25, P2289, DOI 10.12659/MSM.912392
   Santonocito S, 2021, INT J MOL SCI, V22, DOI 10.3390/ijms22115456
   Santoro M, 2001, AM J ORTHOD DENTOFAC, V119, P594, DOI 10.1067/mod.2001.112447
   Schmitz B, 2021, AM J PHYSIOL-HEART C, V321, pH663, DOI 10.1152/ajpheart.00433.2021
   Schmitz B, 2018, FRONT PHYSIOL, V9, DOI 10.3389/fphys.2018.00395
   Schober A, 2014, NAT MED, V20, P368, DOI 10.1038/nm.3487
   Seagraves A. L., Circulatory MicroRNA-27, -146, and -214 in Gingival Crevicular Fluid During Orthodontic Tooth Movement
   Shang XB, 2021, INT J MOL SCI, V22, DOI 10.3390/ijms222413282
   Stadnik PS, 2021, J PHYSIOL-LONDON, V599, P143, DOI 10.1113/JP279810
   Steele Robert, 2010, Genes Cancer, V1, P381
   Strasser A, 2009, IMMUNITY, V30, P180, DOI 10.1016/j.immuni.2009.01.001
   Strum JC, 2009, MOL ENDOCRINOL, V23, P1876, DOI 10.1210/me.2009-0117
   Suwanapong T, 2021, BMC ORAL HEALTH, V21, DOI 10.1186/s12903-021-01686-x
   Theoleyre S, 2004, CYTOKINE GROWTH F R, V15, P457, DOI 10.1016/j.cytogfr.2004.06.004
   Uematsu S, 1996, J DENT RES, V75, P562, DOI 10.1177/00220345960750010801
   Uematsu S, 1996, ARCH ORAL BIOL, V41, P1091, DOI 10.1016/S0003-9969(96)00063-5
   Wang Y, 2022, SCI CHINA LIFE SCI, V65, P151, DOI 10.1007/s11427-020-1869-7
   Wang Y, 2018, BIOSCIENCE REP, V38, DOI 10.1042/BSR20180448
   Wei JQ, 2020, MEDICINE, V99, DOI 10.1097/MD.0000000000021653
   Wu Y, 2019, AM J TRANSL RES, V11, P3398
   Xiao XS, 2016, SCI REP-UK, V6, DOI 10.1038/srep21735
   Yao C, 2016, MOL NEUROBIOL, V53, P5129, DOI 10.1007/s12035-015-9449-y
   Zhang B, 2020, ANGLE ORTHOD, V90, P702, DOI 10.2319/090219-574.1
   Zhu N, 2011, MOL CELL BIOCHEM, V351, P157, DOI 10.1007/s11010-011-0723-7
NR 65
TC 0
Z9 0
U1 0
U2 0
PU NATURE PORTFOLIO
PI BERLIN
PA HEIDELBERGER PLATZ 3, BERLIN, 14197, GERMANY
SN 2045-2322
J9 SCI REP-UK
JI Sci Rep
PD JUN 3
PY 2025
VL 15
IS 1
AR 19488
DI 10.1038/s41598-025-01794-6
PG 9
WC Multidisciplinary Sciences
WE Science Citation Index Expanded (SCI-EXPANDED)
SC Science & Technology - Other Topics
GA 4KZ5E
UT WOS:001520517500032
PM 40461544
DA 2025-08-07
ER

PT J
AU Lin, YF
   Makkar, H
   Zhang, SC
   Chen, BL
   Zhan, CN
   Vining, K
AF Lin, Yifan
   Makkar, Hardik
   Zhang, Shuchen
   Chen, Bingling
   Zhan, Chaoning
   Vining, Kyle
TI Mechanical cues orchestrate monocyte behavior in immune regulation and
   disease
SO APL BIOENGINEERING
LA English
DT Review
ID ON-A-CHIP; ADHESION; NICHE; ATHEROSCLEROSIS; ONTOGENY; CELLS
AB Monocytes, key mediators of innate immunity, exhibit remarkable sensitivity to mechanical cues such as extracellular matrix (ECM) stiffness, substrate rigidity, shear stress, compression, and hydrostatic pressure, which shape their activation, differentiation, and functional polarization. Monocytes develop from the bone marrow and populate the vasculature throughout the body. During inflammation, they are recruited to injured or diseased tissues by chemokines and proinflammatory cytokines, modulating local immune responses during embryonic development and adulthood via mechanosensing and mechanotransduction pathways. This review synthesizes recent advances in monocyte mechanobiology. It highlights how the bone marrow ECM mechanics orchestrates myelopoiesis, the role of endothelium and hemodynamic forces in migration, and how tissue mechanics influences monocyte fate in chronic inflammation, fibrosis, and cancer. We discuss the mechanosensitive pathways that govern monocyte behavior in health and disease and therapeutic opportunities that emerge from targeting these mechanisms via biomaterial approaches. Additionally, future directions toward developing mechanotherapy for immune modulation are discussed. By bridging mechanobiology and immunology, this review underscores the potential of mechanical cues as therapeutic targets to reprogram monocyte behavior in disease. (c) 2025 Author(s). All article content, except where otherwise noted, is licensed under a Creative Commons Attribution-NonCommercial 4.0International (CC BY-NC) license
C1 [Lin, Yifan; Zhan, Chaoning] Univ Hong Kong, Fac Dent, Div Paediat Dent & Orthodont, Hong Kong, Peoples R China.
   [Makkar, Hardik; Vining, Kyle] Univ Penn, Ctr Innovat & Precis Dent, Philadelphia, PA 19104 USA.
   [Makkar, Hardik; Zhang, Shuchen; Vining, Kyle] Univ Penn, Sch Dent Med, Dept Prevent & Restorat Sci, Philadelphia, PA 19104 USA.
   [Chen, Bingling] Univ Penn, Sch Arts & Sci, Dept Biol, Philadelphia, PA 19104 USA.
   [Vining, Kyle] Univ Penn, Sch Engn & Appl Sci, Dept Mat Sci & Engn, Philadelphia, PA 19104 USA.
C3 University of Hong Kong; University of Pennsylvania; University of
   Pennsylvania; University of Pennsylvania; University of Pennsylvania
RP Vining, K (corresponding author), Univ Penn, Ctr Innovat & Precis Dent, Philadelphia, PA 19104 USA.; Vining, K (corresponding author), Univ Penn, Sch Dent Med, Dept Prevent & Restorat Sci, Philadelphia, PA 19104 USA.; Vining, K (corresponding author), Univ Penn, Sch Engn & Appl Sci, Dept Mat Sci & Engn, Philadelphia, PA 19104 USA.
EM viningk@upenn.edu
RI Vining, Kyle/I-9256-2017; Makkar, Hardik/AAM-9736-2021
OI Vining, Kyle/0000-0002-4009-879X; 
FU National Institute of Dental and Craniofacial Research of the National
   Institutes of Health (NIH) [R35GM157079, RSG-23-1152051-01-MM]; National
   Institute of General Medical Sciences of the National Institutes of
   Health; American Cancer Society; Individual Biomedical Research Award
   from the Hartwell Foundation; Center for Innovation & Precision
   Dentistry (CiPD) at the University of Pennsylvania
FX This work was supported by the National Institute of Dental and
   Craniofacial Research of the National Institutes of Health (NIH) under
   award Numbers R00DE030084 (KV) and R90DE031532 (HM), the National
   Institute of General Medical Sciences of the National Institutes of
   Health under award Number R35GM157079 (KV), a Research Scholar Grant No.
   RSG-23-1152051-01-MM, from the American Cancer Society,
   https://doi.org/10.53354/ACS.RSG-23-1152051-01-MM.pc.gr.175462 (KV), an
   Individual Biomedical Research Award from the Hartwell Foundation (KV),
   and the Center for Innovation & Precision Dentistry (CiPD) at the
   University of Pennsylvania.
CR Adamo L, 2009, NATURE, V459, P1131, DOI 10.1038/nature08073
   Adlerz KM, 2016, EUR BIOPHYS J BIOPHY, V45, P301, DOI 10.1007/s00249-015-1096-8
   Adu-Berchie K, 2023, NAT BIOMED ENG, V7, P1374, DOI 10.1038/s41551-023-01052-y
   Ammanamanchi M, 2021, ANN BIOMED ENG, V49, P3425, DOI 10.1007/s10439-021-02881-1
   Atcha H, 2021, NAT COMMUN, V12, DOI 10.1038/s41467-021-23482-5
   Ballotta V, 2014, BIOMATERIALS, V35, P4919, DOI 10.1016/j.biomaterials.2014.03.002
   Baratchi S, 2020, CIRCULATION, V142, P1092, DOI 10.1161/CIRCULATIONAHA.120.045536
   Baumgartner C, 2018, CELL STEM CELL, V22, P879, DOI 10.1016/j.stem.2018.05.003
   Bomb K, 2022, BIOMATER SCI-UK, V10, P5689, DOI 10.1039/d2bm00828a
   Bourgine PE, 2018, P NATL ACAD SCI USA, V115, pE5688, DOI 10.1073/pnas.1805440115
   Braham MVJ, 2019, ADV HEALTHC MATER, V8, DOI 10.1002/adhm.201801444
   Butzelaar L, 2016, J PLAST RECONSTR AES, V69, P163, DOI 10.1016/j.bjps.2015.11.015
   Cesarz K., 2018, Ph.D. thesis
   Chakraborty M, 2021, CELL REP, V34, DOI 10.1016/j.celrep.2020.108609
   Cheeniyil A, 2015, BIOTECHNOL BIOENG, V112, P838, DOI 10.1002/bit.25486
   Chen SJ, 2022, INT IMMUNOPHARMACOL, V111, DOI 10.1016/j.intimp.2022.109139
   Chen WC, 2019, BIOMATERIALS, V221, DOI 10.1016/j.biomaterials.2019.119362
   Chou DB, 2020, NAT BIOMED ENG, DOI 10.1038/s41551-019-0495-z
   Cicha I, 2008, CLIN HEMORHEOL MICRO, V39, P113, DOI 10.3233/CH-2008-1074
   Claveria-Cabello A, 2020, CELLS-BASEL, V9, DOI 10.3390/cells9102321
   Collison JL, 2015, J IMMUNOL, V195, P1162, DOI 10.4049/jimmunol.1401806
   Coste B, 2010, SCIENCE, V330, P55, DOI 10.1126/science.1193270
   Dalby MJ, 2018, NAT REV MATER, V3, DOI 10.1038/natrevmats.2017.91
   Deng BE, 2022, J TRANSL MED, V20, DOI 10.1186/s12967-022-03768-y
   Dhami SPS, 2016, DRUG DISCOV TODAY, V21, P1464, DOI 10.1016/j.drudis.2016.04.019
   Di Maggio N, 2011, BIOMATERIALS, V32, P321, DOI 10.1016/j.biomaterials.2010.09.041
   Du HX, 2023, NAT REV IMMUNOL, V23, P174, DOI 10.1038/s41577-022-00761-w
   Dube PR, 2018, ATHEROSCLEROSIS, V270, P199, DOI 10.1016/j.atherosclerosis.2017.12.025
   Dutta B, 2020, FRONT IMMUNOL, V11, DOI 10.3389/fimmu.2020.570195
   Dzierzak E, 2008, NAT IMMUNOL, V9, P129, DOI 10.1038/ni1560
   Engler AJ, 2006, CELL, V126, P677, DOI 10.1016/j.cell.2006.06.044
   Eroles M, 2023, NANOSCALE, V15, P12255, DOI 10.1039/d3nr00757j
   Espinoza E., 2025, StatPearls
   Evani SJ, 2013, CELL MOL BIOENG, V6, P326, DOI 10.1007/s12195-013-0291-x
   Ferreira MSV, 2012, BIOMATERIALS, V33, P6987, DOI 10.1016/j.biomaterials.2012.06.029
   Fraczkowska K, 2018, BIOMED PHARMACOTHER, V97, P1195, DOI 10.1016/j.biopha.2017.11.040
   Frenette PS, 1998, P NATL ACAD SCI USA, V95, P14423, DOI 10.1073/pnas.95.24.14423
   Freytes DO, 2013, J CELL BIOCHEM, V114, P220, DOI 10.1002/jcb.24357
   Friedemann M, 2017, ADV HEALTHC MATER, V6, DOI 10.1002/adhm.201600967
   Gan ZQ, 2023, BIOACT MATER, V25, P347, DOI 10.1016/j.bioactmat.2023.01.011
   Gao M, 2002, J MOL BIOL, V323, P939, DOI 10.1016/S0022-2836(02)01001-X
   Garcia-Abrego C, 2020, INT J MOL SCI, V21, DOI 10.3390/ijms21176367
   Gaudreault E, 2007, J VIROL, V81, P8016, DOI 10.1128/JVI.00403-07
   Gong L, 2016, ANN CLIN LAB SCI, V46, P65
   GOUD TJLM, 1975, J EXP MED, V142, P1180, DOI 10.1084/jem.142.5.1180
   Goyal N, 2019, AM J CARDIOVASC DRUG, V19, P335, DOI 10.1007/s40256-018-00320-6
   Gschwandtner M, 2019, FRONT IMMUNOL, V10, DOI 10.3389/fimmu.2019.02759
   Guenther C, 2024, FRONT IMMUNOL, V15, DOI 10.3389/fimmu.2024.1434030
   Hahn BH, 2007, J AUTOIMMUN, V28, P69, DOI 10.1016/j.jaut.2007.02.004
   He Y, 2022, HYPERTENSION, V79, P918, DOI 10.1161/HYPERTENSIONAHA.121.18750
   Hesketh M, 2017, INT J MOL SCI, V18, DOI 10.3390/ijms18071545
   Hirsch E, 1996, NATURE, V380, P171, DOI 10.1038/380171a0
   Hoeffel G, 2018, CELL IMMUNOL, V330, P5, DOI 10.1016/j.cellimm.2018.01.001
   Hoeffel G, 2015, FRONT IMMUNOL, V6, DOI 10.3389/fimmu.2015.00486
   HOLLANDER W, 1976, AM J CARDIOL, V38, P786, DOI 10.1016/0002-9149(76)90357-X
   Huse M, 2017, NAT REV IMMUNOL, V17, P679, DOI 10.1038/nri.2017.74
   Huynh J, 2011, SCI TRANSL MED, V3, DOI 10.1126/scitranslmed.3002761
   Imhof BA, 2004, NAT REV IMMUNOL, V4, P432, DOI 10.1038/nri1375
   Irwin EF, 2008, J BIOMAT SCI-POLYM E, V19, P1363, DOI 10.1163/156856208786052407
   Jain N, 2018, NAT MATER, V17, P1134, DOI 10.1038/s41563-018-0190-6
   Jakubzick CV, 2017, NAT REV IMMUNOL, V17, P349, DOI 10.1038/nri.2017.28
   Janssen E, 2024, CURR OPIN CELL BIOL, V86, DOI 10.1016/j.ceb.2023.102311
   Jiang H, 2016, NAT MED, V22, P851, DOI 10.1038/nm.4123
   Kalashnikov N, 2023, SOFT MATTER, V19, P2438, DOI 10.1039/d2sm01683d
   Kang H., 2021, Cardiovas. Therapeutics, P1
   Karlmark KR, 2012, EUR J MICROBIOL IMMU, V2, P97, DOI 10.1556/EuJMI.2.2012.2.1
   Kechagia JZ, 2019, NAT REV MOL CELL BIO, V20, P457, DOI 10.1038/s41580-019-0134-2
   Kim J, 2021, J CONTROL RELEASE, V332, P109, DOI 10.1016/j.jconrel.2021.02.002
   Kobiyama K, 2018, CIRC RES, V123, P1118, DOI 10.1161/CIRCRESAHA.118.313816
   Kothapalli D, 2012, CELL REP, V2, P1259, DOI 10.1016/j.celrep.2012.09.018
   Lam WA, 2007, BLOOD, V109, P3505, DOI 10.1182/blood-2006-08-043570
   Lauvau G, 2014, CELL IMMUNOL, V291, P32, DOI 10.1016/j.cellimm.2014.07.007
   Lee HJ, 2013, DIFFERENTIATION, V86, P92, DOI 10.1016/j.diff.2013.06.004
   Li K. M., 2020, EMBO J., V39
   Li R, 2018, MOL BIOL CELL, V29, P1927, DOI 10.1091/mbc.E18-03-0164
   Li X., 2021, Adv. Mater., V33
   Liu HZ, 2025, J BONE MINER RES, V40, P725, DOI 10.1093/jbmr/zjae198
   Liu YF, 2018, STEM CELL REP, V11, P258, DOI 10.1016/j.stemcr.2018.05.016
   Lu W, 2024, J NANOBIOTECHNOL, V22, DOI 10.1186/s12951-024-02945-z
   Luchsinger LL, 2019, CELL STEM CELL, V25, P225, DOI 10.1016/j.stem.2019.05.002
   Lucitti L., 2007, Development (Cambr, Engl), V134, P3317
   Lühr JJ, 2020, FRONT IMMUNOL, V11, DOI 10.3389/fimmu.2020.590121
   Luo TY, 2022, FRONT BIOENG BIOTECH, V10, DOI 10.3389/fbioe.2022.817391
   Ma LQ, 2011, CARDIOVASC RES, V92, P504, DOI 10.1093/cvr/cvr245
   MacKay JL, 2016, INTEGR BIOL-UK, V8, P62, DOI 10.1039/c5ib00199d
   Mahadik BP, 2014, ADV HEALTHC MATER, V3, P449, DOI 10.1002/adhm.201300263
   Mahadik SP, 2017, BIOMATERIALS, V125, P54, DOI 10.1016/j.biomaterials.2017.02.013
   Martinac B, 2004, J CELL SCI, V117, P2449, DOI 10.1242/jcs.01232
   Marturano-Kruik A, 2018, P NATL ACAD SCI USA, V115, P1256, DOI 10.1073/pnas.1714282115
   Mei Y., 2024, Cell Prolif., V57
   Meizlish ML, 2024, SCI ADV, V10, DOI 10.1126/sciadv.adk6906
   Meli VS, 2020, SCI ADV, V6, DOI 10.1126/sciadv.abb8471
   Mooney D, 2024, ADV MATER, V36, DOI 10.1002/adma.202412651
   Mousavi SH, 2018, ARTIF CELL NANOMED B, V46, P740, DOI 10.1080/21691401.2017.1337026
   Nahrendorf M, 2018, NAT MED, V24, P711, DOI 10.1038/s41591-018-0064-0
   Nakamura-Ishizu A, 2014, DEVELOPMENT, V141, P4656, DOI 10.1242/dev.106575
   Narasimhan PB, 2019, ANNU REV IMMUNOL, V37, P439, DOI 10.1146/annurev-immunol-042617-053119
   Nguyen TV, 2014, BIOMATERIALS, V35, P5749, DOI 10.1016/j.biomaterials.2014.03.058
   Nourshargh S, 2014, IMMUNITY, V41, P694, DOI 10.1016/j.immuni.2014.10.008
   Noy R, 2014, IMMUNITY, V41, P49, DOI 10.1016/j.immuni.2014.06.010
   O'Brien Fergal J., 2011, Materials Today, V14, P88, DOI 10.1016/S1369-7021(11)70058-X
   Orkin SH, 2008, CELL, V132, P631, DOI 10.1016/j.cell.2008.01.025
   Orsenigo F, 2012, NAT COMMUN, V3, DOI 10.1038/ncomms2199
   Orsini EM, 2021, FRONT IMMUNOL, V12, DOI 10.3389/fimmu.2021.767319
   Paauwe M, 2018, CLIN CANCER RES, V24, P6331, DOI 10.1158/1078-0432.CCR-18-0329
   Park H, 2017, SCI ADV, V3, DOI 10.1126/sciadv.1700509
   Pérez-Rodríguez S, 2021, BIOMICROFLUIDICS, V15, DOI 10.1063/5.0061997
   Schrader J, 2011, HEPATOLOGY, V53, P1192, DOI 10.1002/hep.24108
   Schultze JL, 2017, ADV PROTEIN CHEM STR, V106, P1, DOI 10.1016/bs.apcsb.2016.09.001
   Scott HA, 2016, INTEGR BIOL-UK, V8, P869, DOI 10.1039/c6ib00084c
   Scott RA, 2021, ACTA BIOMATER, V122, P220, DOI 10.1016/j.actbio.2020.12.040
   Sehgel NL, 2015, FRONT PHYSIOL, V6, DOI 10.3389/fphys.2015.00335
   Serpooshan V, 2013, BIOMATERIALS, V34, P9048, DOI 10.1016/j.biomaterials.2013.08.017
   Sharma Ved P, 2012, Intravital, V1, P77
   Shen Y, 2020, CANCER CELL, V37, P800, DOI 10.1016/j.ccell.2020.05.005
   Shi C, 2011, NAT REV IMMUNOL, V11, P762, DOI 10.1038/nri3070
   Shi GL, 2024, CELL PROLIFERAT, V57, DOI 10.1111/cpr.13715
   Shin JW, 2016, P NATL ACAD SCI USA, V113, P12126, DOI 10.1073/pnas.1611338113
   Shinge SAU, 2022, INT J BIOL SCI, V18, P923, DOI 10.7150/ijbs.63819
   Shoaib Z, 2022, BRIT J PHARMACOL, V179, P201, DOI 10.1111/bph.15713
   Shou YF, 2023, ACS NANO, V17, P2851, DOI 10.1021/acsnano.2c11278
   Sieber S, 2018, J TISSUE ENG REGEN M, V12, P479, DOI 10.1002/term.2507
   Solis AG, 2019, NATURE, V573, P69, DOI 10.1038/s41586-019-1485-8
   Son H, 2023, BIOMED PHARMACOTHER, V161, DOI 10.1016/j.biopha.2023.114566
   Sridharan R, 2019, ACTA BIOMATER, V89, P47, DOI 10.1016/j.actbio.2019.02.048
   Suleimanov SK, 2024, INT J MOL SCI, V25, DOI 10.3390/ijms25031860
   Swirski K., 2016, Microbiol. Spectr., V4, P10
   Tolar P, 2019, NAT IMMUNOL, V20, P1422, DOI 10.1038/s41590-019-0523-x
   Torisawa YS, 2014, NAT METHODS, V11, P663, DOI [10.1038/NMETH.2938, 10.1038/nmeth.2938]
   Trzebanski S, 2024, IMMUNITY, V57, DOI 10.1016/j.immuni.2024.04.019
   Ueno N, 2014, CELL MICROBIOL, V16, P580, DOI 10.1111/cmi.12239
   Umar Shinge A., 2021, J. Inflammation Res., P3621
   Urbano RL, 2017, BIOPHYS J, V113, P645, DOI 10.1016/j.bpj.2017.06.033
   Vallmajo-Martin Q, 2020, ADV FUNCT MATER, V30, DOI 10.1002/adfm.201910282
   Vermeulen M, 1998, BLOOD, V92, P894, DOI 10.1182/blood.V92.3.894.415k22_894_900
   Vining KH, 2022, NAT MATER, V21, P939, DOI 10.1038/s41563-022-01293-3
   Wang H., 2022, eLife, V11
   Wang J., 2024, Sci. Adv., V10
   Wu JB, 2013, J IMMUNOL, V190, P3590, DOI 10.4049/jimmunol.1200860
   Xie L, 2023, ARTERIOSCL THROM VAS, V43, P504, DOI 10.1161/ATVBAHA.122.318625
   Xu ZC, 2023, MOL BIOL REP, V50, P7027, DOI 10.1007/s11033-023-08502-5
   Yamada KM, 2019, NAT REV MOL CELL BIO, V20, P738, DOI 10.1038/s41580-019-0172-9
   Yildirim M, 2023, PHARMACEUTICS, V15, DOI 10.3390/pharmaceutics15010199
   Yun JK, 1999, TISSUE ENG, V5, P67, DOI 10.1089/ten.1999.5.67
   Zanna MY, 2021, INT J MOL SCI, V22, DOI 10.3390/ijms22158044
   Zhao F., 2013, Mediators Inflamm
   Zhao XD, 2022, JCI INSIGHT, V7, DOI 10.1172/jci.insight.152330
   Zhao Y., 2022, JCI Insight, V7
   Zhong S., 2023, Sci. Adv., V9
   Zhu YL, 2020, BIOMATERIALS, V256, DOI 10.1016/j.biomaterials.2020.120216
   Ziegler-Heitbrock L, 2010, BLOOD, V116, pE74, DOI 10.1182/blood-2010-02-258558
NR 151
TC 0
Z9 0
U1 0
U2 0
PU AIP Publishing
PI MELVILLE
PA 1305 WALT WHITMAN RD, STE 300, MELVILLE, NY 11747-4501 USA
SN 2473-2877
J9 APL BIOENG
JI APL Bioeng.
PD JUN 1
PY 2025
VL 9
IS 2
AR 021506
DI 10.1063/5.0268234
PG 12
WC Engineering, Biomedical
WE Science Citation Index Expanded (SCI-EXPANDED)
SC Engineering
GA 4LF2H
UT WOS:001520666500002
PM 40584818
DA 2025-08-07
ER

PT J
AU Zhang, DL
   Xu, DJ
   Huang, QQ
   Luo, LL
   Bian, HH
   Chen, DG
   Gao, YQ
   Su, L
   Zhu, MY
AF Zhang, Dinglei
   Xu, Dingjun
   Huang, Qingqiu
   Luo, Lili
   Bian, Huihui
   Chen, Dagui
   Gao, Yuanqing
   Su, Li
   Zhu, Minyu
TI Nanomaterial-based STING inhibition for accelerating bone defect repair
   via photothermal-responsive hydrogel delivery
SO NANO RESEARCH
LA English
DT Article
DE near-infrared light-responsive hydrogel; bone defects; acacetin; STING;
   macrophage
ID MACROPHAGES; POLARIZATION; REGENERATION
AB Bone defects caused by trauma, infection, tumors, or osteoporosis pose significant clinical challenges, especially with rising fracture incidence in aging populations. The regulation of immune microenvironment in bone defect lesions by drug-loaded hydrogel has been shown to accelerate bone healing. In this study, we developed a photothermal-responsive hydrogel (GMHD/TFe@Aca) loaded with acacetin, a natural flavonoid with anti-inflammatory and immunomodulatory properties. The hydrogel loaded with TFe@Aca nanoparticles exhibited excellent mechanical properties, biocompatibility, and low cytotoxicity. In a mouse model of bone defect, this photothermal-responsive hydrogel facilitated sustained drug release at the bone defect site, with the drug release rate controlled through light stimulation. Acacetin was found to inhibit stimulator of interferon genes (STING) activation, suppress M1 macrophage polarization, and promote M2 polarization. Near-infrared (NIR)-triggered acacetin release further accelerated bone repair by reducing inflammatory cytokines, promoting collagen synthesis, and enhancing angiogenesis. These findings highlight GMHD/TFe@Aca as a multifunctional material capable of modulating inflammation and promoting bone regeneration, offering a promising strategy for bone defect treatment and advancing biomaterial development in regenerative medicine.
C1 [Zhang, Dinglei; Bian, Huihui; Chen, Dagui; Su, Li] Shanghai Univ, Shanghai Baoshan Luodian Hosp, Sch Med, Shanghai 201908, Peoples R China.
   [Zhang, Dinglei; Bian, Huihui; Chen, Dagui; Su, Li] Shanghai Univ, Inst Translat Med, Shanghai 200444, Peoples R China.
   [Xu, Dingjun; Zhu, Minyu] Wenzhou Med Univ, Dept Orthoped Spine Surg, Affiliated Hosp 1, Wenzhou 325000, Peoples R China.
   [Huang, Qingqiu; Gao, Yuanqing] Nanjing Med Univ, Sch Pharm, Key Lab Cardiovasc & Cerebrovasc Med, Nanjing 211166, Peoples R China.
   [Luo, Lili] Nanjing Univ Chinese Med, Changzhou Affiliated Hosp, Changzhou 213000, Peoples R China.
C3 Shanghai University; Shanghai University; Wenzhou Medical University;
   Nanjing Medical University; Nanjing University of Chinese Medicine
RP Su, L (corresponding author), Shanghai Univ, Shanghai Baoshan Luodian Hosp, Sch Med, Shanghai 201908, Peoples R China.; Su, L (corresponding author), Shanghai Univ, Inst Translat Med, Shanghai 200444, Peoples R China.; Zhu, MY (corresponding author), Wenzhou Med Univ, Dept Orthoped Spine Surg, Affiliated Hosp 1, Wenzhou 325000, Peoples R China.; Gao, YQ (corresponding author), Nanjing Med Univ, Sch Pharm, Key Lab Cardiovasc & Cerebrovasc Med, Nanjing 211166, Peoples R China.
EM yuanqinggao@njmu.edu.cn; suli1020@shu.edu.cn; 8929497@qq.com
RI Chen, Dagui/JVZ-0649-2024
[truncated: 18,713,255 more chars]
