# Supplementary material for: Mechanical stress-mediated immune and inflammatory regulation: a bibliometric and visualization analysis of mechanoimmunology based on two databases
Source: Front Med (Lausanne). 2025 Nov 6;12:1698177. doi: 10.3389/fmed.2025.1698177 (PMC12631210; doi:10.3389/fmed.2025.1698177)
Supplement: Supplementary File S6 — Scopus dataset. [file Data_Sheet_6.zip]

Archive with 1 entries (1 files):
- export_6057aeca-7516-4584-8cba-a3efa78850bc_2025-09-01T150728.741727091.bib
