# Supplementary material for: Mechanical stress-mediated immune and inflammatory regulation: a bibliometric and visualization analysis of mechanoimmunology based on two databases
Source: Front Med (Lausanne). 2025 Nov 6;12:1698177. doi: 10.3389/fmed.2025.1698177 (PMC12631210; doi:10.3389/fmed.2025.1698177)
Supplement: Supplementary File S6 — Scopus dataset. [file Data_Sheet_6.zip › export_6057aeca-7516-4584-8cba-a3efa78850bc_2025-09-01T150728.741727091.bib]

Scopus
EXPORT DATE: 01 September 2025

@ARTICLE{Negm2025,
	author = {Negm, Shams and Wolf, Michael and Craveiro, Rogerio Bastos and Schurgers, Leon J. and Jankowski, Joachim T. and Schneider, Rebekka K. and Rizk, Marta and Coenen, Franziska A. and Knaup, Isabel and Brenji, Sihem},
	title = {Resveratrol modulates phosphorylation of ERK and AKT in murine cementoblasts during in vitro orthodontic compression},
	year = {2025},
	journal = {BMC Oral Health},
	volume = {25},
	number = {1},
	pages = {},
	doi = {10.1186/s12903-025-05591-5},
	url = {https://www.scopus.com/inward/record.uri?eid=2-s2.0-85218824736&doi=10.1186%2Fs12903-025-05591-5&partnerID=40&md5=4ce9c98ec3c26b22c1e74a824e123203},
	affiliations = {Rheinisch-Westfälische Technische Hochschule Aachen, Department of Orthodontics, Aachen, Germany; CARIM School for Cardiovascular Disease, Department of Biochemistry, Maastricht, Netherlands; Rheinisch-Westfälische Technische Hochschule Aachen, Institute of Molecular Cardiovascular Research, Aachen, Germany; Uniklinik RWTH Aachen, Aachen, Germany; CARIM School for Cardiovascular Disease, Department of Pathology, Maastricht, Netherlands; Rheinisch-Westfälische Technische Hochschule Aachen, Department of Cell and Tumor Biology, Aachen, Germany},
	abstract = {Objective: Resveratrol is a plant polyphenol known for its anti-inflammatory and pro-regenerative properties. These could be beneficial in controlling potential side effects of orthodontic treatment, such as apical root resorption. Orthodontic tooth movement occurs as part of a sterile inflammatory response. However, dysregulation of this process can result in pathologically increased osteoclast activity in the radicular vicinity, leading to unwanted root resorption. Previous studies have shown that root cementum cells can modulate recruitment of osteoclast precursors and cementum repair. Material and methods: We investigated the effect of resveratrol on mechanically stimulated murine cementoblasts (OCCM-30) with regards to cell viability, and mRNA expression and protein levels of pro-inflammatory cytokines. Furthermore, the modulation of central related kinases was investigated. Results: Resveratrol increased viability of OCCM-30 in a time- and dose-dependent manner and significantly reduced upregulation of pERK and pAKT, upstream regulators of key cellular metabolic pathways. Furthermore, we describe for the first time that cementoblasts respond to compression with accelerated activation of STAT3 and increased translocation of NF-κB p65 into the nucleus. Conclusion: This study shows a regulation of pAKT and pERK by resveratrol in OCCM-30 cells without a negative effect on cell viability. Therefore, resveratrol may have the potential to modulate the periodontal response to mechanical stimulation. © 2025 Elsevier B.V., All rights reserved.},
	author_keywords = {Compression; Inflammation; Mechanical Stimulation; Occm-30; Orthodontic Tooth Movement; Orthodontically Induced Inflammatory Root Resorption; Sterile Inflammation; Mitogen Activated Protein Kinase; Protein Kinase B; Resveratrol; Cytokines; Extracellular Signal-regulated Map Kinases; Proto-oncogene Proteins C-akt; Resveratrol; Stat3 Protein, Mouse; Stat3 Transcription Factor; Stilbenes; Transcription Factor Rela; Cytokine; Mitogen Activated Protein Kinase; Protein Kinase B; Resveratrol; Stat3 Protein; Stat3 Protein, Mouse; Stilbene Derivative; Transcription Factor Rela; Animal; Cell Line; Cell Survival; Dose Response; Drug Effect; Mechanical Stress; Metabolism; Mouse; Orthodontic Tooth Movement; Phosphorylation; Tooth Cementum; Animals; Cell Line; Cell Survival; Cytokines; Dental Cementum; Dose-response Relationship, Drug; Extracellular Signal-regulated Map Kinases; Mice; Phosphorylation; Proto-oncogene Proteins C-akt; Resveratrol; Stat3 Transcription Factor; Stilbenes; Stress, Mechanical; Tooth Movement Techniques; Transcription Factor Rela},
	keywords = {cytokine; mitogen activated protein kinase; protein kinase B; resveratrol; STAT3 protein; Stat3 protein, mouse; stilbene derivative; transcription factor RelA; animal; cell line; cell survival; dose response; drug effect; mechanical stress; metabolism; mouse; orthodontic tooth movement; phosphorylation; tooth cementum; Animals; Cell Line; Cell Survival; Cytokines; Dental Cementum; Dose-Response Relationship, Drug; Extracellular Signal-Regulated MAP Kinases; Mice; Phosphorylation; Proto-Oncogene Proteins c-akt; Resveratrol; STAT3 Transcription Factor; Stilbenes; Stress, Mechanical; Tooth Movement Techniques; Transcription Factor RelA},
	publisher = {BioMed Central Ltd},
	issn = {14726831},
	pmid = {39939842},
	language = {English},
	type = {Article},
	publication_stage = {Final},
	source = {Scopus},
	note = {Cited by: 0; All Open Access; Gold Open Access; Green Final Open Access; Green Open Access}
}

@ARTICLE{Maiques2025,
	author = {Maiques, Oscar and Sallán, Marta Crespi and Laddach, Roman and Pandya, Pahini and Varela, Adrian and Crosas-Molist, Eva and Barcelo, Jaume and Courbot, Olivia and Liu, Yanbo and Graziani, Vittoria},
	title = {Matrix mechano-sensing at the invasive front induces a cytoskeletal and transcriptional memory supporting metastasis},
	year = {2025},
	journal = {Nature Communications},
	volume = {16},
	number = {1},
	pages = {},
	doi = {10.1038/s41467-025-56299-7},
	url = {https://www.scopus.com/inward/record.uri?eid=2-s2.0-85218490087&doi=10.1038%2Fs41467-025-56299-7&partnerID=40&md5=1b39d21dde27d8853aee56ae20689a27},
	affiliations = {The Institute of Cancer Research, London, United Kingdom; Barts and The London School of Medicine and Dentistry, John Vane Science Centre, London, United Kingdom; Faculty of Life Sciences & Medicine, London, United Kingdom; Barts and The London School of Medicine and Dentistry, John Vane Science Centre, London, United Kingdom; St John's Institute of Dermatology, School of Basic and Medical Biosciences, London, United Kingdom; King's College London, Department of Informatics, London, United Kingdom; The Francis Crick Institute, Cell and Tissue Mechanobiology Laboratory, London, United Kingdom; St George’s, University of London, Department of Computer Science, London, United Kingdom; King's College London, Comprehensive Cancer Centre, London, United Kingdom; Queen Mary University of London, John Vane Science Centre, London, United Kingdom; Institut de Recherche sur le Cancer et le Vieillissement, Nice, Nice, France; Hospital Universitari Arnau de Vilanova de Lleida, Department of Pathology and Molecular Genetics, Lleida, Spain; Instituto de Investigación Biomédica de Lleida Fundació Dr. Pifarré, Department of Basic Medical Sciences, Lleida, Spain; Hospital Universitari de Bellvitge, Department of Pathology, Barcelona, Spain; Hospital Universitari Arnau de Vilanova de Lleida, Department of Dermatology, Lleida, Spain; CSIC-UAM - Instituto de Investigaciones Biomédicas Sols-Morreale (IIBM), Madrid, Spain; Quell Therapeutics Ltd, Translation & Innovation Hub, London, United Kingdom; The Institute of Cancer Research, Light Microscopy Facility, London, United Kingdom; The Institute of Cancer Research, Integrated Pathology Unit, London, United Kingdom; The Institute of Cancer Research, Breast Cancer Research Bioinformatics Group, London, United Kingdom; King's College London, Breast Cancer Now Research Unit, London, United Kingdom; Barts and The London School of Medicine and Dentistry, Centre for Cancer Biomarkers and Biotherapeutics, London, United Kingdom},
	abstract = {The extracellular matrix (ECM) controls tumour dissemination. We characterise ECM organization in human and mouse tumours, identifying three regions: tumour body, proximal invasive front and distal invasive front. Invasive areas show increased matrix density, fibre thickness, length, and alignment, with unique radial fibre orientation at the distal invasive front correlating with amoeboid invasive features. Using patient samples and murine models, we find that metastases recapitulate ECM features of the primary tumour. Ex vivo culture of murine cancer cells isolated from the different tumour regions reveals a spatial cytoskeletal and transcriptional memory. Several in vitro models recapitulate the in vivo ECM organisation showing that increased matrix induces 3D confinement supporting Rho-ROCK-Myosin II activity, while radial orientation enhances directional invasion. Spatial transcriptomics identifies a mechano-inflammatory program associated with worse prognosis across multiple tumour types. These findings provide mechanistic insights into how ECM organization shapes local invasion and distant metastasis. © 2025 Elsevier B.V., All rights reserved.},
	author_keywords = {Myosin Type Ii; Rho-associated Kinases; Collagen Type 1; Myosin Ii; Rho Factor; Vinculin; Rho Kinase; Cancer; Cell; Memory; Rodent; Skeleton; Tumor; Animal Cell; Animal Experiment; Animal Model; Animal Tissue; Article; Breast Cancer; Cancer Prognosis; Controlled Study; Cytoskeleton; Distant Metastasis; Ex Vivo Study; Extracellular Matrix; Female; Genetic Transcription; Human; Human Tissue; In Vitro Study; Inflammation; Male; Mechanosensing; Melanoma; Mouse; Nonhuman; Transcriptomics; Tumor Invasion; Animal; Gene Expression Regulation; Genetics; Mechanotransduction; Metabolism; Metastasis; Neoplasm; Pathology; Tumor Cell Line; Animals; Cell Line, Tumor; Cytoskeleton; Extracellular Matrix; Female; Gene Expression Regulation, Neoplastic; Humans; Mechanotransduction, Cellular; Mice; Myosin Type Ii; Neoplasm Invasiveness; Neoplasm Metastasis; Neoplasms; Rho-associated Kinases},
	keywords = {collagen type 1; myosin II; Rho factor; vinculin; Rho kinase; cancer; cell; memory; rodent; skeleton; tumor; animal cell; animal experiment; animal model; animal tissue; Article; breast cancer; cancer prognosis; controlled study; cytoskeleton; distant metastasis; ex vivo study; extracellular matrix; female; genetic transcription; human; human tissue; in vitro study; inflammation; male; mechanosensing; melanoma; mouse; nonhuman; transcriptomics; tumor invasion; animal; gene expression regulation; genetics; mechanotransduction; metabolism; metastasis; neoplasm; pathology; tumor cell line; Animals; Cell Line, Tumor; Cytoskeleton; Extracellular Matrix; Female; Gene Expression Regulation, Neoplastic; Humans; Mechanotransduction, Cellular; Mice; Myosin Type II; Neoplasm Invasiveness; Neoplasm Metastasis; Neoplasms; rho-Associated Kinases},
	publisher = {Nature Research},
	issn = {20411723},
	pmid = {39952917},
	language = {English},
	type = {Article},
	publication_stage = {Final},
	source = {Scopus},
	note = {Cited by: 5; All Open Access; Gold Open Access}
}

@ARTICLE{El Yousfi2025,
	author = {El Yousfi, Younes and Fernández-Farrán, F. Javier and Oliver, F. Javier and López-Rivas, Abelardo and Yerbes, Rosario},
	title = {Regulation of ER stress-induced apoptotic and inflammatory responses via YAP/TAZ-mediated control of the TRAIL-R2/DR5 signaling pathway},
	year = {2025},
	journal = {Cell Death Discovery},
	volume = {11},
	number = {1},
	pages = {},
	doi = {10.1038/s41420-025-02335-w},
	url = {https://www.scopus.com/inward/record.uri?eid=2-s2.0-85218197611&doi=10.1038%2Fs41420-025-02335-w&partnerID=40&md5=24cae2d8613903069add89af24353547},
	affiliations = {Universidad Pablo de Olavide, de Sevilla, Sevilla, Spain; Centro de Investigación Biomédica en Red de Cáncer, Madrid, Spain; CSIC-JA-USE - Instituto de Biomedicina de Sevilla (IBIS), Department of Medical Physiology and Biophysic, Sevilla, Spain},
	abstract = {In tumors, cancer cells are frequently exposed to adverse environmental conditions that result in endoplasmic reticulum (ER) stress. Mechanical signals emerging from extracellular matrix (ECM) rigidity and cell shape regulate the activity of transcriptional co-activators Yes-associated protein (YAP) and its paralog Transcriptional Coactivator with PDZ-binding motif (TAZ). However, the role of ECM rigidity and YAP/TAZ in tumor cell fate decisions under ER stress remains relatively unexplored. Our results suggest that the YAP/TAZ system plays an important role in the control of ER stress-induced cell death by mechanical signaling arising from ECM stiffness in tumor cells. Mechanistically, YAP/TAZ regulates apoptosis induced by ER stress in tumor cells by controlling the activation of the TRAIL-R2/DR5-mediated extrinsic apoptotic pathway through a dual mechanism. On the one hand, the YAP/TAZ system prevents intracellular TRAIL-R2/DR5 clustering in tumor cells. On the other hand, it inhibits cFLIP down-regulation in tumor cells experiencing ER stress. In addition, YAP/TAZ controls the expression of pro-inflammatory interleukin-8 (IL-8/CXCL8) in tumor cells undergoing ER stress by a TRAIL-R2/DR5/caspase-8-dependent mechanism. Although other mechanisms may also be involved in controlling cell death and inflammation in tumor cells facing environmental stress, our results support a model in which regulation of the subcellular localization and activity of the YAP/TAZ transcriptional co-activators could contribute to the microenvironmental control of cell fate decisions in tumor cells undergoing ER stress. © 2025 Elsevier B.V., All rights reserved.},
	publisher = {Springer Nature},
	issn = {20587716},
	language = {English},
	type = {Article},
	publication_stage = {Final},
	source = {Scopus},
	note = {Cited by: 0; All Open Access; Gold Open Access}
}

@ARTICLE{Li2025,
	author = {Li, Jinshi and Guo, Yang and Zhu, Chen and Wang, Dongxu and Li, Yuan and Hao, Xiaotong and Cao, Linyan and Fan, Yiting and Fang, Bo},
	title = {Biosynthesis inhibition of miR-142-5p in a N6-methyladenosine-dependent manner induces neuropathic pain through CDK5/TRPV1 signaling},
	year = {2025},
	journal = {Cellular and Molecular Biology Letters},
	volume = {30},
	number = {1},
	pages = {},
	doi = {10.1186/s11658-025-00695-w},
	url = {https://www.scopus.com/inward/record.uri?eid=2-s2.0-85217732046&doi=10.1186%2Fs11658-025-00695-w&partnerID=40&md5=b0ec13b82efbf4222e264a81780e18e5},
	affiliations = {China Medical University Shenyang, Department of Anesthesiology, Shenyang, China; China Medical University Shenyang, Department of Surgical Oncology, Shenyang, China; China Medical University Shenyang, Department of Neurosurgery, Shenyang, China},
	abstract = {Background: Neuropathic pain (NP) represents a debilitating and refractory condition. However, the understanding of NP and the current treatment approaches available for its management are limited. Therefore, there is a significant need to address the dearth of effective therapeutic interventions. This study aims to investigate the regulation of transient receptor potential vanilloid 1 (TRPV1) and cyclin-dependent kinase 5 (CDK5) expression levels by miR-142-5p as a common upstream molecule, and to delve into the mature process of miR-142-5p from the perspective of N<sup>6</sup>-methyladenosine (m<sup>6</sup>A) modification. Methods: To assess the RNA levels of TRPV1, CDK5, miR-142-5p, pre-miR-142, and pri-miR-142, quantitative PCR with reverse transcription (RT–qPCR) was utilized. Western blot analysis was employed to determine changes in protein expression for TRPV1 and CDK5. For assessing the interaction mechanism and binding site between TRPV1 and CDK5, various techniques were applied, including mass spectrometry, coimmunoprecipitation (co-IP), and glutathione-S-transferase (GST)-pulldown assays. The subcellular localization of TRPV1 on the cell membrane was visualized through immunofluorescence, and the translocation was confirmed by western blot analysis after performing membrane-plasma separation in parallel. Moreover, intracellular calcium transport was monitored using calcium imaging as an indicator of cell excitability. The binding of miRNA-142-5p to the 3’UTR of TRPV1 and CDK5 was investigated using the dual-luciferase reporter assay. The overall level of m<sup>6</sup>A was first determined by RNA m<sup>6</sup>A methylation assay, and subsequently the methylation level of pri-miR-142 was assessed using the meRIP assay to detect m<sup>6</sup>A modification. In addition, an in vivo rat chronic constriction injury (CCI) model was established, and miR-142-5p agomir or antagomir was injected intrathecally. An enzyme-linked immunosorbent assay (ELISA) was used to measure the levels of IL-6 and TNF. Paw withdrawal mechanical threshold (PWMT) and paw withdrawal thermal latency (PWTL) were examined. Results: The expression levels of TRPV1 and CDK5 were found to be upregulated not only in the in vivo CCI model but also in the in vitro lipopolysaccharide (LPS) treatment cell model as well. CDK5 was observed to phosphorylate TRPV1 at T406, prompting the translocation of TRPV1 to the cell membrane and consequent augmentation of cellular excitability. Notably, CDK5 was found to directly bind to TRPV1, and the binding region was localized within the 1–390 amino acid sequence of TRPV1. According to database predictions, miR-142-5p, identified as a shared upstream molecule of TRPV1 and CDK5, exhibited downregulation following induction by NP. MiR-142-5p was shown to simultaneously bind to the mRNA of CDK5 and TRPV1, thereby inhibiting their expression. After LPS treatment, it was observed that pri-miR-142 expression increased, while pre-miR-142 and miR-142-5p expression decreased, suggesting inhibition of the maturation process of pri-miR-142. In addition, the overall level of m<sup>6</sup>A and in particular the pri-miR-142 m<sup>6</sup>A modification increased upon LPS treatment. Knockdown of METTL14 led to decreased pri-miR-124 expression, increased pre-miR-124 expression, and enhanced mature miR-142-5p expression, indicating the relief of miR-142-5p maturation repression. The in vivo results indicated that miR-142-5p negatively regulated the expression of CDK5 and TRPV1, suppressed the expression of inflammatory factors IL-6 and TNF, and improved the PWMT and PWTL. Conclusions: In this study, we perform a thorough investigation to examine the effects of CDK5 and TRPV1 on NP, elucidating their binding relationship and the impact of CDK5 on the membrane transport of TRPV1. Notably, our findings reveal that miR-142-5p, acting as a crucial upstream molecule, exhibits inhibitory effects on the expression of both CDK5 and TRPV1. Moreover, we observe that METTL14 facilitates the m<sup>6</sup>A modification of pri-miR-142, thereby impeding the maturation transition of pri-miR-142 and ultimately leading to the downregulation of mature miR-142-5p. © 2025 Elsevier B.V., All rights reserved.},
	author_keywords = {Cdk5; Cell Membrane Transport; N6-methyladenosine; Neuropathic Pain; Phosphorylation; Trpv1; 6 N Methyladenosine; Vanilloid Receptor 1; Adenosine; Adenosine; Cdk5 Protein, Rat; Cyclin-dependent Kinase 5; Micrornas; Mirn142 Microrna, Rat; N-methyladenosine; Trpv Cation Channels; Trpv1 Protein, Rat; 6 N Methyladenosine; Cyclin Dependent Kinase 5; Interleukin 6; Lipopolysaccharide; Microrna; Microrna 142; Microrna 142 5p; Tumor Necrosis Factor; Unclassified Drug; Vanilloid Receptor 1; Adenosine; Cdk5 Protein, Rat; Mirn142 Microrna, Rat; N-methyladenosine; Trpv1 Protein, Rat; Vanilloid Receptor; 3' Untranslated Region; Amino Acid Sequence; Animal Cell; Animal Experiment; Animal Model; Animal Tissue; Article; Behavioral Test Parameters; Calcium Transport; Cdk5 Signaling Pathway; Cell Membrane; Cell Stimulation; Cellular Distribution; Chronic Constriction Injury; Coimmunoprecipitation; Controlled Study; Disease Course; Down Regulation; Enzyme Linked Immunosorbent Assay; Gene Expression; Gene Knockdown; Gst Pull-down; Immunofluorescence; In Vitro Study; In Vivo Study; Luciferase Assay; Male; Mass Spectrometry; Neuropathic Pain; Nonhuman; Paw Withdrawal Thermal Latency; Paw Withdrawal Threshold; Protein Analysis; Protein Expression; Protein Phosphorylation; Protein Protein Interaction; Protein Rna Binding; Rat; Reverse Transcription Polymerase Chain Reaction; Rna Methylation; Rna Synthesis; Signal Transduction; Trpv1 Signaling Pathway; Upregulation; Western Blotting; Animal; Genetics; Human; Metabolism; Neuralgia; Sprague Dawley Rat; Adenosine; Animals; Cyclin-dependent Kinase 5; Humans; Male; Micrornas; Neuralgia; Rats; Rats, Sprague-dawley; Signal Transduction; Trpv Cation Channels},
	keywords = {6 n methyladenosine; cyclin dependent kinase 5; interleukin 6; lipopolysaccharide; microRNA; microRNA 142; microRNA 142 5p; tumor necrosis factor; unclassified drug; vanilloid receptor 1; adenosine; Cdk5 protein, rat; MIRN142 microRNA, rat; N-methyladenosine; Trpv1 protein, rat; vanilloid receptor; 3' untranslated region; amino acid sequence; animal cell; animal experiment; animal model; animal tissue; Article; behavioral test parameters; calcium transport; CDK5 signaling pathway; cell membrane; cell stimulation; cellular distribution; chronic constriction injury; coimmunoprecipitation; controlled study; disease course; down regulation; enzyme linked immunosorbent assay; gene expression; gene knockdown; GST pull-down; immunofluorescence; in vitro study; in vivo study; luciferase assay; male; mass spectrometry; neuropathic pain; nonhuman; paw withdrawal thermal latency; paw withdrawal threshold; protein analysis; protein expression; protein phosphorylation; protein protein interaction; protein RNA binding; rat; reverse transcription polymerase chain reaction; RNA methylation; RNA synthesis; signal transduction; TRPV1 signaling pathway; upregulation; Western blotting; animal; genetics; human; metabolism; neuralgia; Sprague Dawley rat; Adenosine; Animals; Cyclin-Dependent Kinase 5; Humans; Male; MicroRNAs; Neuralgia; Rats; Rats, Sprague-Dawley; Signal Transduction; TRPV Cation Channels},
	publisher = {BioMed Central Ltd},
	issn = {16891392; 14258153},
	coden = {CMBLF},
	pmid = {39891095},
	language = {English},
	type = {Article},
	publication_stage = {Final},
	source = {Scopus},
	note = {Cited by: 2; All Open Access; Gold Open Access}
}

@ARTICLE{Jin2025,
	author = {Jin, Enyou and Yang, Yusheng and Cong, Shengjie and Chen, Dengke and Chen, Ruixiong and Zhang, Jun and Hu, Yanjun and Chen, Weini},
	title = {Lemon-derived nanoparticle-functionalized hydrogels regulate macrophage reprogramming to promote diabetic wound healing},
	year = {2025},
	journal = {Journal of Nanobiotechnology},
	volume = {23},
	number = {1},
	pages = {},
	doi = {10.1186/s12951-025-03138-y},
	url = {https://www.scopus.com/inward/record.uri?eid=2-s2.0-85217731706&doi=10.1186%2Fs12951-025-03138-y&partnerID=40&md5=9064373e1983e2bf41a57ba84c03f232},
	affiliations = {Macau University of Science and Technology, Faculty of Chinese Medicine, Taipa, Macao; Macau University of Science and Technology, School of Traditional Chinese Medicine, Taipa, Macao; Southern Medical University, Department of Orthopaedics, Guangzhou, China; Changchun University of Chinese Medicine, Changchun, China; Huizhou First Hospital, Department of Orthopaedics, Guangdong, China},
	abstract = {The orderly regulation of immune inflammation and promotion of the regeneration of skin vessels and fibers are key to the treatment of diabetic skin injury (DSI). Although various traditional polypeptide biological dressings continue to be developed, their efficacy is not satisfactory. In recent years, plant-to-mammal regulation has provided an effective approach for chronic wound management, but the development of effective plant-based treatments remains challenging. The development of exosomes from Chinese herbs is promising for wound healing. In this study, plant exosomes derived from lemons (Citrus limon) were extracted, and their biological efficacy was verified. Lemon exosomes regulated the polarization reprogramming of macrophages, promoted the proliferation and migration of vascular endothelial cells and fibroblasts, and thus promoted the healing of diabetic wounds. To solve the problems of continuous drug delivery and penetration depth, Lemon Exosomes were loaded into a hydrogel constructed of Gelatin Methacryloyl (GelMA) and Dialdehyde Starch (DAS) that closely fits to the skin, absorbs water, swells, and is moist and breathable, effectively promoting the sustained and slow release of exosomes and resulting in excellent performance for diabetic wound healing. Our GelMA-DAS-Lemon Exosomes hydrogel (GelMA/DAS/Exo hydrogel) patch represents a potentially valuable option for repairing diabetic wounds in clinical applications. © 2025 Elsevier B.V., All rights reserved.},
	author_keywords = {Angiogenesis; Diabetic Wound Healing; Lemon Exosomes; Macrophage Reprogramming; Network Pharmacology; Gelatin; Starch; Streptozocin; Hydrogels; Apreo S Hivac; Bioanalyzer 2100; Gelview 6000 Pro; Lightcycler 480; Lsm 980; Nanodrop Nd-1000; Nicolet-is50r Spectrophotometer; Origin 2019b.; Physica Mcr302; Zetasizer Nano Zs; Controlled Drug Delivery; Endothelial Cells; Macroinvertebrates; Medicinal Chemistry; Pathology; Targeted Drug Delivery; Angiogenesis; Diabetic Wound Healing; Diabetic Wounds; Dialdehyde Starch; Exosomes; Functionalized; Lemon Exosome; Macrophage Reprogramming; Network Pharmacologies; Wound Healing; Macrophages; Dialdehyde Starch; Gelatin; Gelatin Methacryloyl; Hydrogel; Interleukin 10; Nanoparticle; Polypeptide; Starch; Streptozocin; Tumor Necrosis Factor; Unclassified Drug; Animal Cell; Animal Experiment; Animal Model; Animal Tissue; Antioxidant Activity; Apoptosis; Article; Bioinformatics; Cell Migration; Cell Migration Assay; Cell Proliferation; Chronic Wound; Controlled Study; Diabetic Wound; Diagnostic Procedure; Diagnostic Test; Drug Delivery System; Exosome; Fibroblast; Flow Cytometry; Flow Kinetics; Fourier Transform Infrared Spectroscopy; Gene Expression; Human; Human Cell; Huvec Cell Line; Inflammation; Lap Shear Test; Lemon; Lemon Juice; Macrophage; Metabolomics; Mouse; Nanoparticle Tracer Analysis; Nctc Clone 929 Cell Line; Nonhuman; Nuclear Reprogramming; Oxidative Stress; Polarization; Proton Nuclear Magnetic Resonance; Rat; Rna Sequencing; Scanning Electron Microscopy; Skin Injury; Transmission Electron Microscopy; Transwell Assay; Vascular Endothelial Cell; Western Blotting; Wound Healing; Animal; Cell Motion; Chemistry; Citrus; Drug Effect; Experimental Diabetes Mellitus; Male; Metabolism; Raw 264.7 Cell Line; Skin; Animals; Cell Movement; Cell Proliferation; Cellular Reprogramming; Diabetes Mellitus, Experimental; Fibroblasts; Humans; Hydrogels; Male; Mice; Nanoparticles; Raw 264.7 Cells; Skin; Wound Healing},
	keywords = {Controlled drug delivery; Endothelial cells; Macroinvertebrates; Medicinal chemistry; Pathology; Targeted drug delivery; Angiogenesis; Diabetic wound healing; Diabetic wounds; Dialdehyde starch; Exosomes; Functionalized; Lemon exosome; Macrophage reprogramming; Network pharmacologies; Wound healing; Macrophages; Dialdehyde Starch; gelatin; Gelatin Methacryloyl; hydrogel; interleukin 10; nanoparticle; polypeptide; starch; streptozocin; tumor necrosis factor; unclassified drug; animal cell; animal experiment; animal model; animal tissue; antioxidant activity; apoptosis; Article; bioinformatics; cell migration; cell migration assay; cell proliferation; chronic wound; controlled study; diabetic wound; diagnostic procedure; diagnostic test; drug delivery system; exosome; fibroblast; flow cytometry; flow kinetics; Fourier transform infrared spectroscopy; gene expression; human; human cell; HUVEC cell line; inflammation; Lap shear test; lemon; lemon juice; macrophage; metabolomics; mouse; nanoparticle tracer analysis; NCTC clone 929 cell line; nonhuman; nuclear reprogramming; oxidative stress; polarization; proton nuclear magnetic resonance; rat; RNA sequencing; scanning electron microscopy; skin injury; transmission electron microscopy; transwell assay; vascular endothelial cell; Western blotting; wound healing; animal; cell motion; chemistry; Citrus; drug effect; experimental diabetes mellitus; male; metabolism; RAW 264.7 cell line; skin; Animals; Cell Movement; Cell Proliferation; Cellular Reprogramming; Diabetes Mellitus, Experimental; Fibroblasts; Humans; Hydrogels; Male; Mice; Nanoparticles; RAW 264.7 Cells; Skin; Wound Healing},
	publisher = {BioMed Central Ltd},
	issn = {14773155},
	coden = {JNOAA},
	pmid = {39891270},
	language = {English},
	type = {Article},
	publication_stage = {Final},
	source = {Scopus},
	note = {Cited by: 7; All Open Access; Gold Open Access}
}

@ARTICLE{Lim2025,
	author = {Lim, Minyeong and Park, Seonjun and Joo, Yoon-ha and Kim, Sung Eun and Ham, Min-hee and Kim, Taesoo and Kwak, Kihyuck and Kim, Sungjoon and Lee, Jung Chan and Park, Sungho},
	title = {Piezo1-mediated mechanotransduction regulates the translational activity, function and lung pathogenicity of group 2 innate lymphoid cells},
	year = {2025},
	journal = {Signal Transduction and Targeted Therapy},
	volume = {10},
	number = {1},
	pages = {},
	doi = {10.1038/s41392-025-02350-4},
	url = {https://www.scopus.com/inward/record.uri?eid=2-s2.0-105013879612&doi=10.1038%2Fs41392-025-02350-4&partnerID=40&md5=eefe29e030b6324e6fe763686283d4ed},
	affiliations = {Seoul National University College of Medicine, Department of Biomedical Sciences, Seoul, South Korea; Ewha Womans University, Department of Life Science, Seoul, South Korea; Ulsan National Institute of Science and Technology, Department of Biological Sciences, Ulsan, South Korea; Graduate School of Business, Interdisciplinary Program in Bioengineering, Seoul, South Korea; Beth Israel Deaconess Medical Center, Department of Sleep Medicine, Boston, United States; Seoul National University College of Medicine, Department of Physiology, Seoul, South Korea; Yonsei University College of Medicine, Department of Microbiology and Immunology, Seoul, South Korea; Yonsei University College of Medicine, Seoul, South Korea; Yonsei University College of Medicine, Institute for Immunology and Immunological Diseases, Seoul, South Korea; Seoul National University College of Medicine, Wide River Institute of Immunology, Seoul, South Korea; Seoul National University College of Medicine, Department of Biomedical Engineering, Seoul, South Korea; Seoul National University College of Medicine, Institute of Medical and Biological Engineering, Seoul, South Korea; Seoul National University College of Medicine, Institute of Allergy and Clinical Immunology, Seoul, South Korea},
	abstract = {Group 2 innate lymphoid cells (ILC2s) are central effectors of type 2 immune responses in the lung; however, how mechanical cues regulate their function remains unclear. Here, we identified the mechanosensitive ion channel Piezo1 as a key regulator of ILC2 effector function through translational control. Piezo1 is highly expressed in murine and human ILC2s, and its activation by mechanical stress or the Piezo1 agonist, Yoda1 induces calcium influx, triggering mTOR signaling and selectively enhancing IL-13 protein production. Conditional deletion of Piezo1 in ILC2s reduced mTOR activation and puromycin incorporation, leading to impaired protein synthesis and attenuated lung inflammation and fibrosis in the IL-33, Alternaria alternata, and bleomycin models. scRNA-seq and scATAC-seq confirmed that Piezo1-deficient ILC2s retained Il13 transcription and chromatin accessibility but presented translational suppression, as evidenced by protein‒mRNA interactions. Pharmacologic mTOR inhibition phenocopied Piezo1 loss, supporting the functional relevance of the Piezo1–mTOR axis. These findings demonstrate that Piezo1 functions as a mechanosensor that integrates biomechanical cues to regulate cytokine output via mTOR-mediated translation. Targeting Piezo1 signaling or its downstream effectors may provide therapeutic benefits in type 2 inflammation–associated lung diseases. © 2025 Elsevier B.V., All rights reserved.},
	publisher = {Springer Nature},
	issn = {20593635; 20959907},
	language = {English},
	type = {Article},
	publication_stage = {Final},
	source = {Scopus},
	note = {Cited by: 0}
}

@ARTICLE{Huang2025,
	author = {Huang, Yue and Ma, Gan and Xie, Shan and Wei, Runa and Liu, Ya and Zeng, Ying and Zhao, Yaxuan and Wang, Qihui and Yang, Li and Huang, Huiying},
	title = {SERBP1-PCIF1 complex-controlled m6Am modification in glutamatergic neurons of the primary somatosensory cortex is required for neuropathic pain in mice},
	year = {2025},
	journal = {Nature Communications},
	volume = {16},
	number = {1},
	pages = {},
	doi = {10.1038/s41467-025-62565-5},
	url = {https://www.scopus.com/inward/record.uri?eid=2-s2.0-105012732422&doi=10.1038%2Fs41467-025-62565-5&partnerID=40&md5=3a1da56cba518bd7fee984a1eaa41638},
	affiliations = {Xuzhou Medical University, School of Anesthesiology, Xuzhou, China; XuzhouMedical University, Xuzhou, China; Xuzhou Medical University, School of Anesthesiology, Xuzhou, China; Xuzhou Medical University, Department of Pain Medicine, Xuzhou, China; The University of Hong Kong Li Ka Shing Faculty of Medicine, Department of Anesthesiology, Hong Kong, Hong Kong; Rutgers New Jersey Medical School, Department of Anesthesiology, Newark, United States},
	abstract = {Nerve injury-induced changes in pain-associated genes contribute to genesis of neuropathic pain and comorbid anxiety. Phosphorylated CTD interacting factor-1 (PCIF1)-triggered N6, 2′-O-dimethyladenosine (m<sup>6</sup>Am) mRNA modification represents an additional layer of gene regulation. However, the role of PCIF1 in these disorders is elusive. Here, we report PCIF1 is increased in glutamatergic neurons of the hindlimb region of the primary somatosensory cortex in mouse with neuropathic pain and anxiety, but not inflammatory pain or anxiety alone. Serpine-1 mRNA-binding protein-1 (SERBP1) is identified as a PCIF1 cofactor, their complex mediates m<sup>6</sup>Am deposition onto mRNA. Blocking SERBP1-PCIF1 upregulation in glutamatergic neurons of the hindlimb region of the primary somatosensory cortex abolishes m<sup>6</sup>Am gain on maf1 homolog, negative regulator of RNA polymerase III (Maf1), elevates MAF1 protein, and mitigates neuropathic pain and anxiety. Conversely, mimicking this increase adds m<sup>6</sup>Am onto Maf1, reduces MAF1, and induces comorbidity symptoms. These findings highlight the significance of m<sup>6</sup>Am in neuropathic pain-anxiety comorbidity and identify SERBP1–PCIF1 in glutamatergic neurons of the hindlimb region of the primary somatosensory cortex as a potential therapeutic target. © 2025 Elsevier B.V., All rights reserved.},
	author_keywords = {4 Aminobutyric Acid; Fibrinogen; Rna Methyltransferase; Adenosine; Glutamic Acid; Adenosine; Glutamic Acid; Rna, Messenger; Rna-binding Proteins; 4 Aminobutyric Acid; Binding Protein; Dna Directed Rna Polymerase Iii; Fibrinogen; Messenger Rna; Protein Phosphorylated Ctd Interacting Factor 1; Protein Serpine 1 Mrna Binding Protein 1; Rna Methyltransferase; Unclassified Drug; Adenosine; Glutamic Acid; Rna Binding Protein; Deposition; Gene Expression; Rna; Rodent; Sensory System; Animal Experiment; Animal Model; Animal Tissue; Anxiety; Article; Brain Slice; Comorbidity; Controlled Study; Current Clamp Technique; Female; Gene Control; Gene Ontology; Genetic Transfection; Glutamatergic Neuron; Hindlimb; Immobilization Stress; In Vitro Study; Inflammatory Pain; Male; Mechanical Allodynia; Membrane Potential; Membrane Steady Potential; Mouse; Mrna Expression Level; Nerve Injury; Neuropathic Pain; Nonhuman; Patch Clamp Technique; Peripheral Nerve Injury; Place Preference; Primary Motor Cortex; Primary Somatosensory Cortex; Protein Expression; Protein Expression Level; Protein Function; Quantitative Analysis; Somatosensory Cortex; Spared Nerve Injury; Upregulation; Animal; C57bl Mouse; Disease Model; Genetics; Metabolism; Nerve Cell; Neuralgia; Pathology; Adenosine; Animals; Anxiety; Disease Models, Animal; Glutamic Acid; Male; Mice; Mice, Inbred C57bl; Neuralgia; Neurons; Rna, Messenger; Rna-binding Proteins; Somatosensory Cortex},
	keywords = {4 aminobutyric acid; binding protein; DNA directed RNA polymerase III; fibrinogen; messenger RNA; protein phosphorylated ctd interacting factor 1; protein serpine 1 mrna binding protein 1; RNA methyltransferase; unclassified drug; adenosine; glutamic acid; RNA binding protein; deposition; gene expression; RNA; rodent; sensory system; animal experiment; animal model; animal tissue; anxiety; Article; brain slice; comorbidity; controlled study; current clamp technique; female; gene control; gene ontology; genetic transfection; glutamatergic neuron; hindlimb; immobilization stress; in vitro study; inflammatory pain; male; mechanical allodynia; membrane potential; membrane steady potential; mouse; mRNA expression level; nerve injury; neuropathic pain; nonhuman; patch clamp technique; peripheral nerve injury; place preference; primary motor cortex; primary somatosensory cortex; protein expression; protein expression level; protein function; quantitative analysis; somatosensory cortex; spared nerve injury; upregulation; animal; C57BL mouse; disease model; genetics; metabolism; nerve cell; neuralgia; pathology; Adenosine; Animals; Anxiety; Disease Models, Animal; Glutamic Acid; Male; Mice; Mice, Inbred C57BL; Neuralgia; Neurons; RNA, Messenger; RNA-Binding Proteins; Somatosensory Cortex},
	publisher = {Nature Research},
	issn = {20411723},
	pmid = {40764612},
	language = {English},
	type = {Article},
	publication_stage = {Final},
	source = {Scopus},
	note = {Cited by: 0}
}

@ARTICLE{Xu2025,
	author = {Xu, Haoran and Yi, Yiu Liang and Xue, Chuan and Guo, Ziqi and Ding, Li and Jia, Jie},
	title = {The efficacy and mechanisms of low-intensity transcranial ultrasound stimulation on pain: a systematic review of human and animal studies},
	year = {2025},
	journal = {Journal of Headache and Pain},
	volume = {26},
	number = {1},
	pages = {},
	doi = {10.1186/s10194-025-02096-y},
	url = {https://www.scopus.com/inward/record.uri?eid=2-s2.0-105011362810&doi=10.1186%2Fs10194-025-02096-y&partnerID=40&md5=570736740da275f2c85701c601645e82},
	affiliations = {Fudan University, Department of Rehabilitation Medicine, Shanghai, China; Fudan University, National Clinical Research Center for Aging and Medicine, Shanghai, China},
	abstract = {Background: Low-intensity transcranial ultrasound stimulation (LITUS) is an emerging non-invasive neuromodulation technique for pain treatment, with the unique ability to modulate deep brain nuclei associated with pain. The aim of this study is to systematically review and summarize the evidence for the efficacy of LITUS in pain management and to elucidate the potential mechanisms underlying its analgesic effects. Methods: A systematic search was conducted across five databases up to Mar 31st, 2025. Controlled studies in both human and animal subjects were included. Two independent reviewers completed the screening and risk of bias assessment process following predefined inclusion and exclusion criteria. Results: A total of thirteen studies were included in the review. These studies demonstrated LITUS’s potential in managing various types of pain among different populations and animal models, particularly targeting the anterior cingulate cortex, thalamus, insular cortex, primary sensorimotor cortex, and periaqueductal gray. Most included studies showed positive effects and verified the safety of LITUS on pain, reporting few adverse effects. Conclusions: LITUS is an effective and non-invasive tool for pain regulation in animals and humans, enabling precise modulation of deep brain circuits. Analgesic effects may be affected by pain-related risk factors, insufficient dosage, suboptimal protocols, and target selection. Initial evidence has highlighted the direct link between LITUS parameters, brain region responses, and pain behavior. Modulation of brain excitatory, nociceptive circuit, electrophysiological response, autonomic response, biochemistry, neuroinflammation, and psychology are proposed as the potential mechanisms underlying the efficacy of LITUS. More high-quality research is urgently needed to advance clinical LITUS use and reveal its mechanisms. © 2025 Elsevier B.V., All rights reserved.},
	author_keywords = {Effectiveness; Low-intensity Transcranial Ultrasound; Neuromodulation; Pain; Transcranial Ultrasound; 4 Aminobutyric Acid; Brain Derived Neurotrophic Factor; Endorphin; Neurotensin; Serotonin; 4 Aminobutyric Acid; Brain Derived Neurotrophic Factor; Endocannabinoid; Endorphin; Enkephalin; Neurotensin; Serotonin; Adult; Analgesia; Animal Model; Anterior Cingulate; Anxiety; Attention Disturbance; Autonomic Nervous System Function; Balance Impairment; Beta Rhythm; Blood Biochemistry; Brain Electrophysiology; Brain Region; Brain Tissue; Chronic Constriction Injury-induced Neuropathic Pain; Chronic Pain; Cold Hypersensitivity; Controlled Study; Delta Rhythm; Disease Exacerbation; Evoked Response; Female; Formalin-induced Pain; Functional Magnetic Resonance Imaging; Functional Neuroimaging; Gamma Rhythm; Headache; Heat Hypersensitivity; Hot Plate Test; Human; Inflammatory Pain; Insula; Low Intensity Transcranial Ultrasound Stimulation; Male; Mechanical Allodynia; Mouse; Nausea; Neck Pain; Nerve Cell Excitability; Nerve Stimulation; Nervous System Inflammation; Neuromodulation; Neuropathic Pain; Nociception; Nonhuman; Pain; Pain Intensity; Patient Safety; Perceptive Threshold; Periaqueductal Gray Matter; Primary Motor Cortex; Primary Somatosensory Cortex; Pruritus; Psychology; Rat; Review; Sensorimotor Cortex; Skin Tingling; Somnolence; Spinal Cord Dorsal Horn; Systematic Review; Thalamus; Therapy Effect; Thermal Allodynia; Thermal Hyperalgesia; Theta Rhythm; Tooth Pain; Ultrasound Therapy; Von Frey Test; Animal; Procedures; Animals; Humans; Pain Management; Ultrasonic Therapy},
	keywords = {4 aminobutyric acid; brain derived neurotrophic factor; endocannabinoid; endorphin; enkephalin; neurotensin; serotonin; adult; analgesia; animal model; anterior cingulate; anxiety; attention disturbance; autonomic nervous system function; balance impairment; beta rhythm; blood biochemistry; brain electrophysiology; brain region; brain tissue; chronic constriction injury-induced neuropathic pain; chronic pain; cold hypersensitivity; controlled study; delta rhythm; disease exacerbation; evoked response; female; formalin-induced pain; functional magnetic resonance imaging; functional neuroimaging; gamma rhythm; headache; heat hypersensitivity; hot plate test; human; inflammatory pain; insula; low intensity transcranial ultrasound stimulation; male; mechanical allodynia; mouse; nausea; neck pain; nerve cell excitability; nerve stimulation; nervous system inflammation; neuromodulation; neuropathic pain; nociception; nonhuman; pain; pain intensity; patient safety; perceptive threshold; periaqueductal gray matter; primary motor cortex; primary somatosensory cortex; pruritus; psychology; rat; Review; sensorimotor cortex; skin tingling; somnolence; spinal cord dorsal horn; systematic review; thalamus; therapy effect; thermal allodynia; thermal hyperalgesia; theta rhythm; tooth pain; ultrasound therapy; von Frey test; animal; procedures; Animals; Humans; Pain Management; Ultrasonic Therapy},
	publisher = {BioMed Central Ltd},
	issn = {11292369; 11292377},
	coden = {JHPOA},
	pmid = {40696283},
	language = {English},
	type = {Review},
	publication_stage = {Final},
	source = {Scopus},
	note = {Cited by: 0}
}

@ARTICLE{Du2025,
	author = {Du, Shanmei and Liu, Kui},
	title = {Mechanosensitive ion channels and inflammation: key links in cellular signal transduction},
	year = {2025},
	journal = {Inflammation Research},
	volume = {74},
	number = {1},
	pages = {},
	doi = {10.1007/s00011-025-02057-w},
	url = {https://www.scopus.com/inward/record.uri?eid=2-s2.0-105010711740&doi=10.1007%2Fs00011-025-02057-w&partnerID=40&md5=fb86c96c9ae2ca6ab6b5dab069bb666c},
	affiliations = {Zibo Polytechnic University, College of Medical Technology, Zibo, China; Zibo Central Hospital, Center of Translational Medicine, Zibo, China},
	abstract = {Inflammation is a crucial pathological process in many diseases. Mechanosensitive ion channels, like the Piezo family and TRPV4, play a significant role in the inflammatory response. They sense mechanical stimuli and convert them into intracellular signals, regulating physiological processes. During inflammation, their activation is linked to inflammatory signal transduction. By modulating intracellular calcium levels and activating pathways such as NF-κB and MAPK, these channels promote the release of inflammatory factors, which exacerbate the inflammatory response. These ion channels are involved in the pathogenesis of various inflammatory-related diseases, including cardiovascular, respiratory, digestive, and neurological disorders. Animal and cell experiments, such as gene manipulation and drug intervention, have been used to explore their relationship with inflammation. Targeting these channels shows therapeutic potential, but the safety and efficacy of such treatments need to be evaluated. In summary, mechanosensitive ion channels are important research targets in inflammation. Although further study is required to fully understand their mechanisms and therapeutic applications, they hold promise for treating inflammatory diseases. © 2025 Elsevier B.V., All rights reserved.},
	author_keywords = {Calcium Signaling Pathway; Disease Pathogenesis; Inflammatory Response Regulation; Ion Channel Function; Piezo1; Trpv4; Ion Channels; Trpv Cation Channels; Ion Channel; Vanilloid Receptor; Animal Cell; Animal Experiment; Animal Model; Animal Tissue; Calcium Cell Level; Calcium Signaling; Controlled Study; Drug Therapy; Human; Human Cell; Inflammation; Mouse; Nonhuman; Pathogenesis; Pharmacology; Review; Signal Transduction; Therapy; Animal; Mechanotransduction; Metabolism; Animals; Humans; Inflammation; Ion Channels; Mechanotransduction, Cellular; Signal Transduction; Trpv Cation Channels},
	keywords = {ion channel; vanilloid receptor; animal cell; animal experiment; animal model; animal tissue; calcium cell level; calcium signaling; controlled study; drug therapy; human; human cell; inflammation; mouse; nonhuman; pathogenesis; pharmacology; review; signal transduction; therapy; animal; mechanotransduction; metabolism; Animals; Humans; Inflammation; Ion Channels; Mechanotransduction, Cellular; Signal Transduction; TRPV Cation Channels},
	publisher = {Springer Science and Business Media Deutschland GmbH},
	issn = {1420908X; 10233830},
	coden = {INREF},
	pmid = {40664752},
	language = {English},
	type = {Review},
	publication_stage = {Final},
	source = {Scopus},
	note = {Cited by: 0}
}

@ARTICLE{Lisco2025,
	author = {Lisco, Giuseppe and de Tullio, Anna and Zupo, Roberta and Prete, Marcella and Piazzolla, Giuseppina and Racanelli, Vito Andrea and Triggiani, Vincenzo},
	title = {Metabolic-associated enthesitis: a review on pathophysiology, clinical relevance, diagnostic challenges, and perspective on target treatments},
	year = {2025},
	journal = {Immunologic Research},
	volume = {73},
	number = {1},
	pages = {},
	doi = {10.1007/s12026-025-09655-0},
	url = {https://www.scopus.com/inward/record.uri?eid=2-s2.0-105010578180&doi=10.1007%2Fs12026-025-09655-0&partnerID=40&md5=ad025be9f8931401077e5940fe889eeb},
	affiliations = {Scuola di Medicina, Interdisciplinary Department of Medicine, Bari, Italy; Scuola di Medicina, Interdisciplinary Department of Medicine, Bari, Italy; Università di Trento, CISMed, Trento, Italy},
	abstract = {Entheses are specialized tissues that connect ligaments and tendons to the bone surface and are frequently involved in seronegative spondyloarthritis. Enthesitis can also be detected in patients with metabolic disorders (MD), regardless of baseline autoimmune rheumatic disease, posing real diagnostic challenges. The present review discusses the pathophysiology of enthesitis and metabolic-associated enthesitis, the clinical relevance of metabolic disorders on enthesitis-related outcomes, diagnostic challenges for adequate differential diagnosis, and possible therapeutic strategies to improve clinical outcomes. PubMed/MEDLINE and the Cochrane Library were searched for original articles, systematic reviews, and meta-analyses. References were screened according to a hierarchical analysis of studies by title, abstract, and full text, collected, presented, and discussed. Metabolic-associated enthesitis is attributable to mechanical stress/overload due to weight excess typically observed in metabolic disorders (MD), such as overweight/obese comorbid patients, metabolic syndrome (MS), and type 2 diabetes (T2D). Interleukin 1β, 6, 17, 18, and 23 and tumor necrosis factor-α play a crucial role in initiating and maintaining entheseal inflammation. Chronic hyperglycemia and insulin resistance lead to a vicious circle as they stimulate, upon activated, specialized T cells to produce these specific cytokines, thus maintaining entheseal inflammation chronically. MD is associated with more severe clinical presentation, worse response to pharmacological treatments, and poor entheseal outcomes also in patients with existing seronegative spondyloarthritis. Non-immune-mediated metabolic-associated enthesitis poses a real diagnostic challenge, possibly underestimating cases and potential misdiagnoses. From a therapeutic viewpoint, glucose control improvement and weight loss are associated with relevant amelioration of entheseal-related outcomes. Pharmacological and non-pharmacological interventions aiming to reduce body weight, improve glucose control and insulin sensitivity, and attenuate inflammation are desirable to achieve the therapeutic target. Glucagon-like peptide 1 receptor agonists and sodium-glucose co-transporter type 2 inhibitors, in add-on to non-steroidal anti-inflammatory drugs and immunomodulators when necessary, may have a therapeutic rationale in patients with metabolic-associated enthesitis. Awareness of metabolic-associated enthesitis is essential to improve the accuracy of differential diagnosis in patients with MD and prescribe appropriate therapeutic strategies. However, basic and clinical research is needed to understand the role of “antihyperglycemic” agents in better managing metabolic-associated enthesitis. © 2025 Elsevier B.V., All rights reserved.},
	author_keywords = {Enthesitis; Glucagon-like Peptide 1 Receptor Agonists; Metabolic Syndrome; Obesity; Overweight; Sodium-glucose Transporter 2 Inhibitors; Type 2 Diabetes; Interleukin 18; Cytokines; Glucagon Like Peptide 1 Receptor Agonist; Immunomodulating Agent; Interleukin 17; Interleukin 18; Interleukin 1beta; Interleukin 23; Interleukin 6; Nonsteroid Antiinflammatory Agent; Sodium Glucose Cotransporter 2 Inhibitor; Tumor Necrosis Factor; Cytokine; Blood Glucose Monitoring; Body Weight Gain; Body Weight Loss; Clinical Feature; Clinical Outcome; Comorbidity; Data Analysis; Diagnostic Accuracy; Diagnostic Error; Diagnostic Procedure; Differential Diagnosis; Disease Association; Disease Severity; Enthesitis; Human; Hyperglycemia; Insulin Resistance; Insulin Sensitivity; Mechanical Stress; Metabolic Associated Enthesitis; Metabolic Disorder; Metabolic Syndrome X; Non Insulin Dependent Diabetes Mellitus; Nonhuman; Obesity; Outcome Assessment; Pathophysiology; Patient Care; Pharmacological Parameters; Prescription; Review; Spondylarthritis; T Lymphocyte; Treatment Indication; Treatment Response; Animal; Clinical Significance; Complication; Diagnosis; Enthesopathy; Etiology; Metabolism; Therapy; Animals; Clinical Relevance; Cytokines; Enthesopathy; Humans; Metabolic Diseases; Metabolic Syndrome},
	keywords = {glucagon like peptide 1 receptor agonist; immunomodulating agent; interleukin 17; interleukin 18; interleukin 1beta; interleukin 23; interleukin 6; nonsteroid antiinflammatory agent; sodium glucose cotransporter 2 inhibitor; tumor necrosis factor; cytokine; blood glucose monitoring; body weight gain; body weight loss; clinical feature; clinical outcome; comorbidity; data analysis; diagnostic accuracy; diagnostic error; diagnostic procedure; differential diagnosis; disease association; disease severity; enthesitis; human; hyperglycemia; insulin resistance; insulin sensitivity; mechanical stress; metabolic associated enthesitis; metabolic disorder; metabolic syndrome X; non insulin dependent diabetes mellitus; nonhuman; obesity; outcome assessment; pathophysiology; patient care; pharmacological parameters; prescription; Review; spondylarthritis; T lymphocyte; treatment indication; treatment response; animal; clinical significance; complication; diagnosis; enthesopathy; etiology; metabolism; therapy; Animals; Clinical Relevance; Cytokines; Enthesopathy; Humans; Metabolic Diseases; Metabolic Syndrome},
	publisher = {Springer},
	issn = {15590755; 0257277X},
	coden = {IMRSE},
	pmid = {40646307},
	language = {English},
	type = {Review},
	publication_stage = {Final},
	source = {Scopus},
	note = {Cited by: 0}
}

@ARTICLE{Yang2025,
	author = {Yang, Xiaoyun and Wang, Jiaxin and Zhang, Jiahao and Zhang, Mengjie and Hao, Anran and Guo, Feng and Huang, Xueying and Yan, Jinlan and Zheng, Yuanjia and Xia, Yucen},
	title = {Cerebrovascular-mediated dynamic alterations in neurovascular coupling: a key pathological mechanism of depression},
	year = {2025},
	journal = {Cell and Bioscience},
	volume = {15},
	number = {1},
	pages = {},
	doi = {10.1186/s13578-025-01444-4},
	url = {https://www.scopus.com/inward/record.uri?eid=2-s2.0-105010221195&doi=10.1186%2Fs13578-025-01444-4&partnerID=40&md5=e96bcd5f31ba1f26ccdc3463a7a7811d},
	affiliations = {Shandong University of Traditional Chinese Medicine, Institute of Acupuncture and Moxibustion, Jinan, China; Shandong University of Traditional Chinese Medicine, Innovation Research Institute of Traditional Chinese Medicine, Jinan, China; Shandong University of Traditional Chinese Medicine, Jinan, China; Shandong University of Traditional Chinese Medicine, Key Laboratory of Traditional Chinese Medicine Classical Theory, Jinan, China; Shandong University, Department of Traditional Chinese Medicine, Jinan, China},
	abstract = {Neurovascular coupling (NVC) is a vital regulatory mechanism that synchronizes neural activity with vascular responses to support brain function. Although the precise mechanisms of NVC remain incompletely elucidated, its dysfunction is increasingly implicated in the pathogenesis of various neurological disorders. This review synthesizes recent advancements in understanding the vascular cascade, emphasizing key dynamic regulators of NVC, including mechanical forces and diffusible signals mediated by blood flow. We explore the intricate bidirectional interactions between the vasculature and neurons, highlighting their interdependent roles in neurovascular regulation. Using major depressive disorder (MDD) as a case study, we further discuss emerging evidence linking vascular dysfunction and impaired NVC to MDD pathophysiology. These insights position NVC as a promising therapeutic target for emotional disorders, underscoring the pivotal roles of hemodynamic signaling in neurovascular regulation. © 2025 Elsevier B.V., All rights reserved.},
	author_keywords = {Cerebral Blood Flow; Dynamic Regulation; Major Depressive Disorder; Neurovascular Coupling; Adenosine; Nitric Oxide; Adenosine; Hormone; Nitric Oxide; Angiogenesis; Autoimmune Disease; Blood Brain Barrier; Blood Flow; Blood Vessel; Brain Blood Flow; Brain Temperature; Caveola; Cerebrovascular Disease; Clinical Assessment; Clinical Evaluation; Emotional Disorder; Endothelial Dysfunction; Endothelium Cell; Evidence Based Practice; Force; Heart Cycle; Hemodynamic Parameters; Human; Inflammation; Major Depression; Mechanics; Nerve Cell; Nerve Cell Network; Neuroimaging; Neurovascular Coupling; Pathophysiology; Preclinical Study; Regulatory Mechanism; Review; Vascular Inflammatory Response; Vascularization},
	keywords = {adenosine; hormone; nitric oxide; angiogenesis; autoimmune disease; blood brain barrier; blood flow; blood vessel; brain blood flow; brain temperature; caveola; cerebrovascular disease; clinical assessment; clinical evaluation; emotional disorder; endothelial dysfunction; endothelium cell; evidence based practice; force; heart cycle; hemodynamic parameters; human; inflammation; major depression; mechanics; nerve cell; nerve cell network; neuroimaging; neurovascular coupling; pathophysiology; preclinical study; regulatory mechanism; Review; vascular inflammatory response; vascularization},
	publisher = {BioMed Central Ltd},
	issn = {20453701},
	language = {English},
	type = {Review},
	publication_stage = {Final},
	source = {Scopus},
	note = {Cited by: 1}
}

@ARTICLE{Sun2025,
	author = {Sun, Ning and Cao, Lishuang and Xia, Wanyu and Wang, Junmeng and Wu, Qiaofeng},
	title = {Gut sensory neurons as regulators of neuro-immune-microbial interactions: from molecular mechanisms to precision therapy for IBD/IBS},
	year = {2025},
	journal = {Journal of Neuroinflammation},
	volume = {22},
	number = {1},
	pages = {},
	doi = {10.1186/s12974-025-03500-9},
	url = {https://www.scopus.com/inward/record.uri?eid=2-s2.0-105010107487&doi=10.1186%2Fs12974-025-03500-9&partnerID=40&md5=f2244fd1e5ca738dec73c1b7b1483be3},
	affiliations = {Chengdu University of Traditional Chinese Medicine, Acupuncture and Tuina School, Chengdu, China},
	abstract = {As potentially important biosensors within the intestinal mucosal barrier, gut sensory neurons appear to dynamically orchestrate tissue homeostasis through multimodal integration of mechanical forces, chemical cues, and microbial metabolites. While current research indicates gut sensory neurons may play a significant role in the pathophysiology of IBD/IBS, the precise etiological mechanisms underlying these disorders require further investigation. In the enteric nervous system, intrinsic primary afferent neurons (IPANs) show distinct molecular characteristics compared to peripheral sensory neurons originating from the dorsal root ganglia (DRG) and vagal ganglia (NG/JG, nodose/jugular ganglia). These neuronal subtypes appear to orchestrate bidirectional epithelial-immune communication through context-dependent release of neurochemical signals, potentially establishing a dynamic neuromodulatory network. This comprehensive review will examine the latest findings on the relationship between these sensory neurons and intestinal diseases, and explore an integrated therapeutic framework based on a triple synergistic strategy. This framework could encompass precise molecular-level modulation through targeting neurotransmitters and their receptors, systemic-level neural regulation utilizing electrical nerve stimulation techniques, and ecological reprogramming mediated by gut microbiota. This potential approach may provide a possible translational pathway from mechanistic exploration to practical application, with implications for personalized clinical interventions for IBD/IBS. © 2025 Elsevier B.V., All rights reserved.},
	author_keywords = {Inflammatory Bowel Disease (ibd); Irritable Bowel Syndrome (ibs); Microorganism; Neuro-immunology; Sensory Neurons; Neurotransmitter; Accuracy; Biosensor; Chemical Cue; Diagnosis Related Group; Dorsal Root; Electric Potential; Enteropathy; Epithelium; Etiology; Homeostasis; Inflammatory Bowel Disease; Intestine; Intestine Flora; Intestine Innervation; Intestine Mucosa; Irritable Colon; Microbial Interaction; Nerve Stimulation; Neuroimmunology; Nonhuman; Pathophysiology; Review; Sensory Nerve Cell; Spinal Ganglion; Animal; Human; Immunology; Immunomodulation; Metabolism; Microbiology; Personalized Medicine; Physiology; Procedures; Therapy; Animals; Enteric Nervous System; Gastrointestinal Microbiome; Humans; Inflammatory Bowel Diseases; Irritable Bowel Syndrome; Neuroimmunomodulation; Precision Medicine; Sensory Receptor Cells},
	keywords = {neurotransmitter; accuracy; biosensor; chemical cue; diagnosis related group; dorsal root; electric potential; enteropathy; epithelium; etiology; homeostasis; inflammatory bowel disease; intestine; intestine flora; intestine innervation; intestine mucosa; irritable colon; microbial interaction; nerve stimulation; neuroimmunology; nonhuman; pathophysiology; review; sensory nerve cell; spinal ganglion; animal; human; immunology; immunomodulation; metabolism; microbiology; personalized medicine; physiology; procedures; therapy; Animals; Enteric Nervous System; Gastrointestinal Microbiome; Humans; Inflammatory Bowel Diseases; Irritable Bowel Syndrome; Neuroimmunomodulation; Precision Medicine; Sensory Receptor Cells},
	publisher = {BioMed Central Ltd},
	issn = {17422094},
	pmid = {40605050},
	language = {English},
	type = {Review},
	publication_stage = {Final},
	source = {Scopus},
	note = {Cited by: 0}
}

@ARTICLE{Shi2025,
	author = {Shi, Lei and Zhou, Peng and Ye, Cong and Sun, Jie and Ma, Hongdong and Tao, Ran and Zhang, Peng and Han, Fei},
	title = {Natural fish swim bladder-derived MPN-nanofibrous biomimetic system exhibit ECM-responsive signal regulation and promote robust tendon–bone healing},
	year = {2025},
	journal = {Journal of Nanobiotechnology},
	volume = {23},
	number = {1},
	pages = {},
	doi = {10.1186/s12951-025-03580-y},
	url = {https://www.scopus.com/inward/record.uri?eid=2-s2.0-105009991911&doi=10.1186%2Fs12951-025-03580-y&partnerID=40&md5=dbcbb25646524e13f4f1ad6e66a73491},
	affiliations = {Nantong University, Department of Orthopaedics, Nantong, China; 941th Hospital of People's Liberation Army Joint Logistic Support Force, Department of Orthopaedics, Xining, China; Fudan University, Department of Sports Medicine, Shanghai, China; Nantong University, Research Center of Clinical Medicine, Nantong, China},
	abstract = {Enhanced tendon‒bone healing is of critically importance for achieving optimal postoperative recovery following a rotator cuff tendon tear (rotator cuff tears, RCTs). Although RCTs patch-augmented scaffolds demonstrate clinical potential, there is a paucity of reports on biodegradable scaffolds that effectively integrate high strength and bioactivity. Inspired by the composition and aligned nanofibrous structure of the natural fish bladder matrix (fish swim bladder, FSB), we employed a gallium (Ga)‒tannic acid (TA) metal‒polyphenol network (MPN)-modified decellularized fish bladder matrix (GaPP@FSB) as a novel biomaterial to address this problem. Ga-TA MPN represents a “two birds with one stone” modification strategy that allows GaPP@FSB to demonstrate commendable mechanical strength alongside multiple biological activities, including antibacterial, antioxidant, anti-inflammatory and osteogenic differentiation promotion. Furthermore, GaPP@FSB regulates the focal adhesion-based mechanical signal transduction pathway in tendon stem/progenitor cells (TSPCs), thereby activating the α5β1/Akt/PI3K pathway to induce tenogenic differentiation. Additionally, this scaffold exhibits remarkable anti-inflammatory and antibacterial activities. In a rat RCTs model, GaPP@FSB promoted regeneration at the tendon‒bone interface while restoring both rotator cuff biomechanics and joint movement function. Consequently, this biomaterial derived from natural FSB has outstanding biosafety and biological activity, making it a highly promising candidate for clinical applications in both tendon repair and the restoration of the tendon‒bone interface. © 2025 Elsevier B.V., All rights reserved.},
	author_keywords = {Ecm-responsive Signalling; Fish Swim Bladder; Metal‒polyphenol Network; Rotator Cuff Tears; Tendon–bone Healing; Arginine; Carbon; Chemokine Receptor Ccr7; Gallium; Gallium Nitrate; Hydrogen; Inducible Nitric Oxide Synthase; Isoflurane; Nitrogen; Osteopontin; Oxygen; 715-es; Annexin V-fitc Apoptosis Detection Kit; Catwalk Xt System; Dneasy Blood And Tissue Kit; Escalab 250xi; Fast-track Software; Imagej Software; Instron-5566; Jem-2100 F; Su8220; Bioactivity; Biomaterials; Biomedical Signal Processing; Biomimetics; Bone; Fish; Matrix Algebra; Nanofibers; Restoration; Scaffolds (biology); Tendons; Bone Healing; Ecm-responsive Signaling; Fish Swim Bladder; Metal‒polyphenol Network; Nano-fibrous; Polyphenols; Rotator Cuff; Rotator Cuff Tear; Swim Bladders; Tendon–bone Healing; Signal Transduction; Arginine; Biomaterial; Carbon; Cd206 Protein; Chemokine Receptor Ccr7; Collagen Type 1; Gallium; Gallium Nitrate; Gallium Tannic Acid Metal Polyphenol Network Modified Decellularized Fish Bladder Matrix; Hydrogen; Inducible Nitric Oxide Synthase; Interleukin 1 Receptor Blocking Agent; Interleukin 10; Interleukin 1beta; Interleukin 6; Isoflurane; Nanofiber; Nitrogen; Osteopontin; Oxygen; Peptides And Proteins; Proteoglycan; Reactive Oxygen Metabolite; Tnmd Protein; Transcription Factor Runx2; Tumor Necrosis Factor; Unclassified Drug; Very Late Activation Antigen 5; Biomimetic Material; Animal Cell; Animal Experiment; Animal Model; Animal Tissue; Antibacterial Activity; Antiinflammatory Activity; Antioxidant Activity; Article; Biocompatibility; Bioinformatics; Biomechanics; Bone Development; Carp; Cell Adhesion; Cell Differentiation; Cell Migration; Cell Viability; Chondrocyte; Confocal Laser Scanning Microscopy; Controlled Study; Decellularization; Down Regulation; Dpph Radical Scavenging Assay; Energy Dispersive X Ray Spectroscopy; Escherichia Coli; Fibrocartilage; Flow Cytometry; Fluorescence Microscopy; Footprint Test; Fourier Transform Infrared Spectroscopy; Fracture Healing; Gene Expression; Gene Ontology; Hemolysis Assay; Histopathology; Immunofluorescence Assay; Immunogenicity; Inductively Coupled Plasma Atomic Emission Spectrometry; Inflammation; Macrophage; Mesenchymal Stem Cell; Nonhuman; Oxidative Stress; Pi3k/akt Signaling; Rat; Real Time Polymerase Chain Reaction; Reverse Transcription Polymerase Chain Reaction; Rna Sequencing; Rotator Cuff Repair; Scanning Electron Microscopy; Signal Transduction; Staphylococcus Aureus; Tensile Strength; Tissue Engineering; Transcriptomics; Transmission Electron Microscopy; Upregulation; Western Blotting; Wound Healing Assay; Young Modulus; Air Sac; Animal; Bone; Chemistry; Drug Effect; Extracellular Matrix; Fish; Male; Metabolism; Rotator Cuff Injury; Sprague Dawley Rat; Tendon; Tissue Scaffold; Wound Healing; Air Sacs; Animals; Biomimetic Materials; Bone And Bones; Cell Differentiation; Extracellular Matrix; Fishes; Male; Osteogenesis; Rats; Rats, Sprague-dawley; Rotator Cuff Injuries; Signal Transduction; Tissue Scaffolds; Wound Healing},
	keywords = {Bioactivity; Biomaterials; Biomedical signal processing; Biomimetics; Bone; Fish; Matrix algebra; Nanofibers; Restoration; Scaffolds (biology); Tendons; Bone healing; ECM-responsive signaling; Fish swim bladder; Metal‒polyphenol network; Nano-fibrous; Polyphenols; Rotator cuff; Rotator cuff tear; Swim bladders; Tendon–bone healing; Signal transduction; arginine; biomaterial; carbon; CD206 protein; chemokine receptor CCR7; collagen type 1; gallium; gallium nitrate; gallium tannic acid metal polyphenol network modified decellularized fish bladder matrix; hydrogen; inducible nitric oxide synthase; interleukin 1 receptor blocking agent; interleukin 10; interleukin 1beta; interleukin 6; isoflurane; nanofiber; nitrogen; osteopontin; oxygen; peptides and proteins; proteoglycan; reactive oxygen metabolite; Tnmd protein; transcription factor RUNX2; tumor necrosis factor; unclassified drug; very late activation antigen 5; biomimetic material; animal cell; animal experiment; animal model; animal tissue; antibacterial activity; antiinflammatory activity; antioxidant activity; Article; biocompatibility; bioinformatics; biomechanics; bone development; carp; cell adhesion; cell differentiation; cell migration; cell viability; chondrocyte; confocal laser scanning microscopy; controlled study; decellularization; down regulation; DPPH radical scavenging assay; energy dispersive X ray spectroscopy; Escherichia coli; fibrocartilage; flow cytometry; fluorescence microscopy; footprint test; Fourier transform infrared spectroscopy; fracture healing; gene expression; gene ontology; hemolysis assay; histopathology; immunofluorescence assay; immunogenicity; inductively coupled plasma atomic emission spectrometry; inflammation; macrophage; mesenchymal stem cell; nonhuman; oxidative stress; Pi3K/Akt signaling; rat; real time polymerase chain reaction; reverse transcription polymerase chain reaction; RNA sequencing; rotator cuff repair; scanning electron microscopy; signal transduction; Staphylococcus aureus; tensile strength; tissue engineering; transcriptomics; transmission electron microscopy; upregulation; Western blotting; wound healing assay; Young modulus; air sac; animal; bone; chemistry; drug effect; extracellular matrix; fish; male; metabolism; rotator cuff injury; Sprague Dawley rat; tendon; tissue scaffold; wound healing; Air Sacs; Animals; Biomimetic Materials; Bone and Bones; Cell Differentiation; Extracellular Matrix; Fishes; Male; Osteogenesis; Rats; Rats, Sprague-Dawley; Rotator Cuff Injuries; Signal Transduction; Tissue Scaffolds; Wound Healing},
	publisher = {BioMed Central Ltd},
	issn = {14773155},
	coden = {JNOAA},
	pmid = {40618081},
	language = {English},
	type = {Article},
	publication_stage = {Final},
	source = {Scopus},
	note = {Cited by: 0}
}

@ARTICLE{Rolfes2025,
	author = {Rolfes, Florian and Heck, Johannes and Riedel, Isabelle and Bär, Christian and Schmitz, Boris},
	title = {Characterization of a periodontal-inflammatory microRNA profile during multibracket orthodontic treatment in adolescents},
	year = {2025},
	journal = {Scientific Reports},
	volume = {15},
	number = {1},
	pages = {},
	doi = {10.1038/s41598-025-01794-6},
	url = {https://www.scopus.com/inward/record.uri?eid=2-s2.0-105007144012&doi=10.1038%2Fs41598-025-01794-6&partnerID=40&md5=4872d722ef931c1ef1b28bae93851ae3},
	affiliations = {MVZ, Dental Medical Center ALL DENTE, Kamen, Germany; Hannover Medical School, Hannover, Germany; Hannover Medical School, Hannover, Germany; Hannover Medical School, R-CUBE Center of Translational Regenerative Medicine, Hannover, Germany; Fraunhofer Institute for Toxicology and Experimental Medicine ITEM, Hannover, Germany; Universität Witten/Herdecke, Department of Rehabilitation Sciences, Witten, Germany; Center for Medical Rehabilitation, Ennepetal, Germany},
	abstract = {This study aimed to identify functional microRNAs (miRNAs) and their respective targets as central regulatory factors of tooth movement during orthodontic treatment. Gingival crevicular fluid (GCF) of 24 adolescent patients (< 18 years) treated with a full-mouth multibracket appliance (MBA; Thermal Copper Nickel Titanium archwire) was analyzed for miRNAs-21, -29b, -34a, -126, -132, -146a, and -221. GCF samples were taken from the second premolar in either jaw using non-invasive sampling before, 7 days, 5 weeks, and 3 months after application of orthodontic force (8 samples per patient). Validated miRNA targets and regulated pathways were identified using the miRTarBase database (release 9.0) and Reactome (version 87). All analyzed miRNAs were consistently detected in the GCF (Ct value < 35) and a moderate to high correlation was found between samples taken from the mandible and maxilla before treatment (r = 0.42 to 0.71, all p ≤ 0.041). All miRNAs showed changes in their expression levels with orthodontic tooth movement compared to baseline (significant time effect, all p < 0.001). The general profile indicated an increase in miRNA expression in both jaws with time except for miR-21, which showed reduced levels one week after MBA application (p = 0.046). For miR-34, a significant interaction effect was observed (time × jaw, p = 0.0396) in that lower levels were found after five weeks and three months of treatment in the mandible compared to the maxilla. The medium to late treatment phase was characterized by an increase in miR-146 and miR-221. Gene signaling pathway analysis suggested regulation of cellular response to stress including hypoxia, matrix reorganization and vascular remodeling. Since the identified miRNA profile was linked to targets involved in the remodeling process of the alveolar supporting apparatus and alveolar bone, GCF-derived miRNAs may represent diagnostic biomarkers to monitor cellular processes during orthodontic tooth movement and potentially optimize individual treatment outcomes. © 2025 Elsevier B.V., All rights reserved.},
	author_keywords = {Alveolar Bone Remodeling; Extracellular Matrix; Gingival Crevicular Fluid; Mechanical Loading; Molecular Orthodontics; Multi-bracket Appliance; Micrornas; Microrna; Adolescent; Child; Female; Gene Expression Profiling; Genetics; Gingivitis; Human; Male; Metabolism; Orthodontic Tooth Movement; Adolescent; Child; Female; Gene Expression Profiling; Gingival Crevicular Fluid; Humans; Male; Micrornas; Tooth Movement Techniques},
	keywords = {microRNA; adolescent; child; female; gene expression profiling; genetics; gingivitis; human; male; metabolism; orthodontic tooth movement; Adolescent; Child; Female; Gene Expression Profiling; Gingival Crevicular Fluid; Humans; Male; MicroRNAs; Tooth Movement Techniques},
	publisher = {Nature Research},
	issn = {20452322},
	pmid = {40461544},
	language = {English},
	type = {Article},
	publication_stage = {Final},
	source = {Scopus},
	note = {Cited by: 0; All Open Access; Gold Open Access}
}

@ARTICLE{Huang2025,
	author = {Huang, Shiqian and Zhou, Yuxi and Ji, Haipeng and Zhang, Tianhao and Liu, Shiya and Ma, Lulin and Deng, Daling and Ding, Yuanyuan and Han, Linlin and Shu, Shaofang},
	title = {Decoding mechanisms and protein markers in lung-brain axis},
	year = {2025},
	journal = {Respiratory Research},
	volume = {26},
	number = {1},
	pages = {},
	doi = {10.1186/s12931-025-03272-z},
	url = {https://www.scopus.com/inward/record.uri?eid=2-s2.0-105005543006&doi=10.1186%2Fs12931-025-03272-z&partnerID=40&md5=3aa85ced152c8b5b585be85f594e0bf2},
	affiliations = {Tongji Medical College of Huazhong University of Science and Technology, Department of Anesthesiology, Wuhan, China; Tongji Medical College of Huazhong University of Science and Technology, Department of Anesthesia and Critical Care, Wuhan, China; Huazhong University of Science and Technology, Wuhan, China},
	abstract = {Background: The lung-brain axis represents a complex bidirectional communication network that is pivotal in the crosstalk between respiratory and neurological functions. This review summarizes the current understanding of the mechanisms and protein markers that mediate the effects of lung diseases on brain health. Main findings: In this review, we explore the mechanisms linking lung injury to neurocognitive impairments, focusing on neural pathways, immune regulation and inflammatory responses, microorganism pathways, and hypoxemia. Specifically, we highlight the role of the vagus nerve in modulating the central nervous system response to pulmonary stimuli; Additionally, the regulatory function of the immune system is underscored, with evidence suggesting that lung-derived immune mediators can traverse the blood-brain barrier, induce neuroinflammation and cognitive decline; Furthermore, we discuss the potential of lung microbiota to influence brain diseases through microbial translocation and immune activation; Finally, the impact of hypoxemia is examined, with findings indicating that it can exacerbate cerebral injury via oxidative stress and impaired perfusion. Moreover, we analyze how pulmonary conditions, such as pneumonia, ALI/ARDS, and asthma, contribute to neurological dysfunction. Prolonged mechanical ventilation can also contribute to cognitive impairment. Conversely, brain diseases (e.g., stroke, traumatic brain injury) can lead to acute respiratory complications. In addition, protein markers such as TLR4, ACE2, A-SAA, HMGB1, and TREM2 are crucial to the lung-brain axis and correlate with disease severity. We also discuss emerging therapeutic strategies targeting this axis, including immunomodulation and microbiome engineering. Overall, understanding the lung-brain interplay is crucial for developing integrated treatment strategies and improving patient outcomes. Further research is needed to elucidate the molecular mechanisms and foster interdisciplinary collaboration. © 2025 Elsevier B.V., All rights reserved.},
	author_keywords = {Brain Diseases; Lung Injury; Lung-brain Axis; Mechanisms; Protein Markers; Biomarkers; Biological Marker; Inflammasome; Interleukin 6; Interleukin 7; Protein Marker; Tumor Necrosis Factor; Unclassified Drug; Angiogenesis; Apoptosis; Cardiovascular Disease; Central Nervous System; Chronic Obstructive Lung Disease; Disease Severity; Gene Expression; Human; Hypoxemia; Immune Response; Immune System; Immunomodulation; Immunoregulation; Inflammation; Innate Immunity; Lung Brain Axis; Lung Injury; Microbiome; Nervous System Function; Nervous System Inflammation; Neuroprotection; Nonhuman; Oxidative Stress; Physiological Stress; Pneumonia; Proteomics; Review; Risk Factor; Signal Transduction; Treatment Outcome; Vagus Nerve; Animal; Brain; Immunology; Lung; Lung Disease; Metabolism; Pathophysiology; Animals; Biomarkers; Brain; Humans; Lung; Lung Diseases},
	keywords = {biological marker; inflammasome; interleukin 6; interleukin 7; protein marker; tumor necrosis factor; unclassified drug; angiogenesis; apoptosis; cardiovascular disease; central nervous system; chronic obstructive lung disease; disease severity; gene expression; human; hypoxemia; immune response; immune system; immunomodulation; immunoregulation; inflammation; innate immunity; lung brain axis; lung injury; microbiome; nervous system function; nervous system inflammation; neuroprotection; nonhuman; oxidative stress; physiological stress; pneumonia; proteomics; Review; risk factor; signal transduction; treatment outcome; vagus nerve; animal; brain; immunology; lung; lung disease; metabolism; pathophysiology; Animals; Biomarkers; Brain; Humans; Lung; Lung Diseases},
	publisher = {BioMed Central Ltd},
	issn = {1465993X; 14659921},
	coden = {RREEB},
	pmid = {40390067},
	language = {English},
	type = {Review},
	publication_stage = {Final},
	source = {Scopus},
	note = {Cited by: 0}
}

@ARTICLE{Delalat2025,
	author = {Delalat, Simin and Sultana, Innas and Osman, Hersh and Sieme, Marcel and Zhazykbayeva, Saltanat and Herwig, Melissa and Budde, Heidi and Kovács, Árpád and Kacmaz, Mustafa and Göztepe, Eda},
	title = {Dysregulated inflammation, oxidative stress, and protein quality control in diabetic HFpEF: unraveling mechanisms and therapeutic targets},
	year = {2025},
	journal = {Cardiovascular Diabetology},
	volume = {24},
	number = {1},
	pages = {},
	doi = {10.1186/s12933-025-02734-4},
	url = {https://www.scopus.com/inward/record.uri?eid=2-s2.0-105005094697&doi=10.1186%2Fs12933-025-02734-4&partnerID=40&md5=85b992f87ba660bc637285249411fc87},
	affiliations = {Ruhr-Universitat Bochum, Department of Cellular and Translational Physiology, Bochum, Germany; Általános Orvostudományi Kar, Department of Cardiology, Debrecen, Hungary; Marien Hospital Herne, Department of Medicine, Herne, Germany; Berufsgenossenschaftliches Universitätsklinikum Bergmannsheil gGmbH, Department of Cardiothoracic Surgery, Bochum, Germany; St. Josef-Hospital im Katholischen Klinikum Bochum, Department of Medicine, Bochum, Germany; Berufsgenossenschaftliches Universitätsklinikum Bergmannsheil gGmbH, Department of Internal Medicine i - Internal Medicine, Bochum, Germany; OLVG, Department of Cardiology, Amsterdam, Netherlands; Semmelweis Egyetem, Department of Biophysics and Radiation Biology, Budapest, Hungary; Hungarian Centre of Excellence for Molecular Medicine, In Vivo Imaging Advanced Core Facility, Budapest, Hungary; Semmelweis Egyetem, Department of Pharmacology and Pharmacotherapy, Budapest, Hungary; Semmelweis Egyetem, Center for Pharmacology and Drug Research & Development, Budapest, Hungary; CARIM School for Cardiovascular Disease, Department of Physiology, Maastricht, Netherlands; Medizinische Fakultät der Ruhr-Universität Bochum, Department of Cellular and Translational Physiology, Bochum, Germany; Institut Für Forschung und Lehre (IFL), Molecular and Experimental Cardiology, Bochum, Germany; St. Josef-Hospital im Katholischen Klinikum Bochum, Department of Cardiology, Bochum, Germany},
	abstract = {Background: Type 2 diabetes mellitus (T2DM) represents a significant risk factor for cardiovascular disease, particularly heart failure with preserved ejection fraction (HFpEF). HFpEF predominantly affects elderly individuals and women, and is characterized by dysfunctions associated with metabolic, inflammatory, and oxidative stress pathways. Despite HFpEF being the most prevalent heart failure phenotype in patients with T2DM, its underlying pathophysiological mechanisms remain inadequately elucidated. Objective: This study aims to investigate the effects of diabetes mellitus on myocardial inflammation, oxidative stress, and protein quality control (PQC) mechanisms in HFpEF, with particular emphasis on insulin signaling, autophagy, and chaperone-mediated stress responses. Methods: We conducted an analysis of left ventricular myocardial tissue from HFpEF patients, both with and without diabetes, employing a range of molecular, biochemical, and functional assays. The passive stiffness of cardiomyocytes (Fpassive) was assessed in demembranated cardiomyocytes before and after implementing treatments aimed at reducing inflammation (IL-6 inhibition), oxidative stress (Mito-TEMPO), and enhancing PQC (HSP27, HSP70). Inflammatory markers (NF-κB, IL-6, TNF-α, ICAM-1, VCAM-1, NLRP3), oxidative stress markers (ROS, GSH/GSSG ratio, lipid peroxidation), and components of signaling pathways (PI3K/AKT/mTOR, AMPK, MAPK, and PKG) were evaluated using western blotting, immunofluorescence, and ELISA techniques. Results: Hearts from diabetic HFpEF patients exhibited significantly heightened inflammation, characterized by the upregulation of NF-κB, IL-6, and the NLRP3 inflammasome. This increase in inflammation was accompanied by elevated oxidative stress, diminished nitric oxide (NO) bioavailability, and impaired activation of the NO-sGC-cGMP-PKG signaling pathway. Notably, dysregulation of insulin signaling was observed, as indicated by decreased AKT phosphorylation and impaired autophagy regulation mediated by AMPK and mTOR. Additionally, PQC dysfunction was evidenced by reduced expression levels of HSP27 and HSP70, which correlated with increased cardiomyocyte passive stiffness. Targeted therapeutic interventions effectively reduced Fpassive, with IL-6 inhibition, Mito-TEMPO, and HSP administration leading to improvements in cardiomyocyte mechanical properties. Conclusion: The findings of this study elucidate a mechanistic relationship among diabetes, inflammation, oxidative stress, and PQC impairment in the context of HFpEF. Therapeutic strategies that target these dysregulated pathways, including IL-6 inhibition, mitochondrial antioxidants, and chaperone-mediated protection, may enhance myocardial function in HFpEF patients with T2DM. Addressing these molecular dysfunctions could facilitate the development of novel interventions specifically tailored to the diabetic HFpEF population. © 2025 Elsevier B.V., All rights reserved.},
	author_keywords = {Autophagy; Cardiomyocyte Stiffness; Heart Failure With Preserved Ejection Fraction; Heat Shock Proteins; Inflammation; Insulin Resistance; Oxidative Stress; Protein Quality Control; Type 2 Diabetes; C Reactive Protein; Creatinine; Dithiothreitol; Hemoglobin; Hydroxymethylglutaryl Coenzyme A Reductase Kinase; Nitric Oxide; Insulin; Anti-inflammatory Agents; Antioxidants; Heat-shock Proteins; Hsp27 Heat-shock Proteins; Hsp70 Heat-shock Proteins; Hspb1 Protein, Human; Inflammation Mediators; Insulin; Molecular Chaperones; Graphpad Prism 10; Lightcycler 480 Sw 1.5.1 Software; Angiotensin Receptor Antagonist; C Reactive Protein; Creatinine; Dipeptidyl Carboxypeptidase Inhibitor; Dithiothreitol; Heat Shock Protein; Hemoglobin; Hydroxymethylglutaryl Coenzyme A Reductase Kinase; Immunoglobulin Enhancer Binding Protein; Interleukin 6; Liquid Nitrogen; Mammalian Target Of Rapamycin Inhibitor; Nitric Oxide; Sodium Glucose Cotransporter 2 Inhibitor; Tumor Necrosis Factor; Antiinflammatory Agent; Antioxidant; Autacoid; Chaperone; Heat Shock Protein 27; Heat Shock Protein 70; Hspb1 Protein, Human; Insulin; Aged; Article; Body Mass; Cardiovascular Disease; Centrifugation; Confocal Laser Scanning Microscopy; Diabetes Mellitus; Diastolic Blood Pressure; Dysregulated Inflammation; Enzyme Linked Immunosorbent Assay; Estimated Glomerular Filtration Rate; Female; Heart Failure; Heart Failure With Preserved Ejection Fraction; Heart Left Ventricle Ejection Fraction; Human; Immunofluorescence; Inflammation; Lipid Peroxidation; Male; Non Insulin Dependent Diabetes Mellitus; Oxidative Stress; Protein Quality Control; Quality Control; Real Time Reverse Transcription Polymerase Chain Reaction; Risk Factor; Room Temperature; Spectrophotometry; Systolic Blood Pressure; Western Blotting; Cardiac Muscle Cell; Case Control Study; Complication; Diabetic Cardiomyopathy; Drug Effect; Drug Therapy; Etiology; Heart Left Ventricle Function; Heart Stroke Volume; Metabolism; Middle Aged; Pathology; Pathophysiology; Protein Homeostasis; Signal Transduction; Very Elderly; Aged; Aged, 80 And Over; Anti-inflammatory Agents; Antioxidants; Autophagy; Case-control Studies; Diabetes Mellitus, Type 2; Diabetic Cardiomyopathies; Female; Heart Failure; Heat-shock Proteins; Hsp27 Heat-shock Proteins; Hsp70 Heat-shock Proteins; Humans; Inflammation; Inflammation Mediators; Insulin; Male; Middle Aged; Molecular Chaperones; Myocytes, Cardiac; Oxidative Stress; Proteostasis; Signal Transduction; Stroke Volume; Ventricular Function, Left},
	keywords = {angiotensin receptor antagonist; C reactive protein; creatinine; dipeptidyl carboxypeptidase inhibitor; dithiothreitol; heat shock protein; hemoglobin; hydroxymethylglutaryl coenzyme A reductase kinase; immunoglobulin enhancer binding protein; interleukin 6; liquid nitrogen; mammalian target of rapamycin inhibitor; nitric oxide; sodium glucose cotransporter 2 inhibitor; tumor necrosis factor; antiinflammatory agent; antioxidant; autacoid; chaperone; heat shock protein 27; heat shock protein 70; HSPB1 protein, human; insulin; aged; Article; body mass; cardiovascular disease; centrifugation; confocal laser scanning microscopy; diabetes mellitus; diastolic blood pressure; dysregulated inflammation; enzyme linked immunosorbent assay; estimated glomerular filtration rate; female; heart failure; heart failure with preserved ejection fraction; heart left ventricle ejection fraction; human; immunofluorescence; inflammation; lipid peroxidation; male; non insulin dependent diabetes mellitus; oxidative stress; protein quality control; quality control; real time reverse transcription polymerase chain reaction; risk factor; room temperature; spectrophotometry; systolic blood pressure; Western blotting; cardiac muscle cell; case control study; complication; diabetic cardiomyopathy; drug effect; drug therapy; etiology; heart left ventricle function; heart stroke volume; metabolism; middle aged; pathology; pathophysiology; protein homeostasis; signal transduction; very elderly; Aged; Aged, 80 and over; Anti-Inflammatory Agents; Antioxidants; Autophagy; Case-Control Studies; Diabetes Mellitus, Type 2; Diabetic Cardiomyopathies; Female; Heart Failure; Heat-Shock Proteins; HSP27 Heat-Shock Proteins; HSP70 Heat-Shock Proteins; Humans; Inflammation; Inflammation Mediators; Insulin; Male; Middle Aged; Molecular Chaperones; Myocytes, Cardiac; Oxidative Stress; Proteostasis; Signal Transduction; Stroke Volume; Ventricular Function, Left},
	publisher = {BioMed Central Ltd},
	issn = {14752840},
	coden = {CDAIA},
	pmid = {40369521},
	language = {English},
	type = {Article},
	publication_stage = {Final},
	source = {Scopus},
	note = {Cited by: 1; All Open Access; Gold Open Access}
}

@ARTICLE{Pai2025,
	author = {Pai, Vaibhav P. and Pio-Lopez, Léo and Sperry, Megan M. and Erickson, Patrick and Tayyebi, Parande and Levin, Michael S.},
	title = {Basal Xenobot transcriptomics reveals changes and novel control modality in cells freed from organismal influence},
	year = {2025},
	journal = {Communications Biology},
	volume = {8},
	number = {1},
	pages = {},
	doi = {10.1038/s42003-025-08086-9},
	url = {https://www.scopus.com/inward/record.uri?eid=2-s2.0-105003178112&doi=10.1038%2Fs42003-025-08086-9&partnerID=40&md5=3713ad57eac51d14e3d82baf9829352f},
	affiliations = {Tufts University, Medford, United States; Harvard University, Cambridge, United States},
	abstract = {Would transcriptomes change if cell collectives acquired a novel morphogenetic and behavioral phenotype in the absence of genomic editing, transgenes, heterologous materials, or drugs? We investigate the effects of morphology and nascent emergent life history on gene expression in the basal (no engineering, no sculpting) form of Xenobots —autonomously motile constructs derived from Xenopus embryo ectodermal cell explants. To investigate gene expression differences between cells in the context of an embryo with those that have been freed from instructive signals and acquired novel lived experiences, we compare transcriptomes of these basal Xenobots with age-matched Xenopus embryos. Basal Xenobots show significantly larger inter-individual gene variability than age-matched embryos, suggesting increased exploration of the transcriptional space. We identify at least 537 (non-epidermal) transcripts uniquely upregulated in these Xenobots. Phylostratigraphy shows a majority of transcriptomic shifts in the basal Xenobots towards evolutionarily ancient transcripts. Pathway analyses indicate transcriptomic shifts in the categories of motility machinery, multicellularity, stress and immune response, metabolism, thanatotranscriptome, and sensory perception of sound and mechanical stimuli. We experimentally confirm that basal Xenobots respond to acoustic stimuli via changes in behavior. Together, these data may have implications for evolution, biomedicine, and synthetic morphoengineering. (Figure presented.) © 2025 Elsevier B.V., All rights reserved.},
	author_keywords = {Transcriptome; Animal; Cytology; Ectoderm; Embryology; Gene Expression Profiling; Gene Expression Regulation; Genetics; Metabolism; Nonmammalian Embryo; Xenopus Laevis; Animals; Ectoderm; Embryo, Nonmammalian; Gene Expression Profiling; Gene Expression Regulation, Developmental; Transcriptome},
	keywords = {transcriptome; animal; cytology; ectoderm; embryology; gene expression profiling; gene expression regulation; genetics; metabolism; nonmammalian embryo; Xenopus laevis; Animals; Ectoderm; Embryo, Nonmammalian; Gene Expression Profiling; Gene Expression Regulation, Developmental; Transcriptome},
	publisher = {Nature Research},
	issn = {23993642},
	pmid = {40263484},
	language = {English},
	type = {Article},
	publication_stage = {Final},
	source = {Scopus},
	note = {Cited by: 1}
}

@ARTICLE{Hao2025,
	author = {Hao, Ting and Pei, Zhiwei and Hu, Sile and Zhao, Zhenqun and He, Wanxiong and Wang, Jing and Jiang, Liuchang and Ariben, Jirigala and Wu, Lina and Yang, Xiaolong},
	title = {Identification of osteoarthritis-associated chondrocyte subpopulations and key gene-regulating drugs based on multi-omics analysis},
	year = {2025},
	journal = {Scientific Reports},
	volume = {15},
	number = {1},
	pages = {},
	doi = {10.1038/s41598-025-90694-w},
	url = {https://www.scopus.com/inward/record.uri?eid=2-s2.0-105003147561&doi=10.1038%2Fs41598-025-90694-w&partnerID=40&md5=0d410451ba6b37478c4deab7e1104961},
	affiliations = {Affiliated Hospital of Inner Mongolia Medical University, Hohhot, China; Tianjin University, Tianjin, China; Inner Mongolia Medical University, Hohhot, China; Bayannur Hospital, Bayannur City, China; Tianjin University, Tianjin, China; Sanya People’s Hospital, Sanya City, China; Baotou Medical College, Baotou, China},
	abstract = {The mechanism by which chondrocytes respond to mechanical stress in joints significantly affects the balance and function of cartilage. This study aims to characterize osteoarthritis-associated chondrocyte subpopulations and key gene targets for regulatory drugs. To begin, single-cell and transcriptome datasets were obtained from the Gene Expression Omnibus (GEO) database. Cell communication and pseudo-temporal analysis, as well as High-dimensional Weighted Gene Co-expression Network Analysis (hdWGCNA), were conducted on the single-cell data to identify key chondrocyte subtypes and module genes. Subsequently, Consensus Cluster Plus analysis was utilized to identify distinct disease subgroups within the osteoarthritis (OA) training dataset based on the key module genes. Furthermore, differential gene expression analysis and GO/KEGG pathway enrichment analysis were performed on the identified subgroups. To screen for hub genes associated with OA, a combination of 10 machine learning algorithms and 113 algorithm compositions was integrated. Additionally, the immune and pathway scores of the training dataset samples were evaluated using the ESTIMATE, MCP-counter, and ssGSEA algorithms to establish the relationship between the hub genes and immune and pathways. Following this, a network depicting the interaction between the hub genes and transcription factors was constructed based on the Network Analyst database. Moreover, the hub genes were subjected to drug prediction and molecular docking using the RNAactDrug database and AutoDockTools. Finally, real-time fluorescence quantitative PCR (RT-qPCR) was employed to detect the expression of hub genes in the plasma samples collected from osteoarthritis patients and healthy adults. In the OA sample, there is a significant increase in the proportion of prehypertrophic chondrocytes (preHTC), particularly in subgroups 6, 7, and 9. We defined these subgroups as OA_PreHTC subgroups. The OA_PreHTC subgroup exhibits a higher communication intensity with proliferative-related pathways such as ANGPTL and TGF-β. Furthermore, two OA disease subgroups were identified in the training set samples. This led to the identification of 411 differentially expressed genes (DEGs) related to osteoarthritis, 2485 DEGs among subgroups, as well as 238 intersecting genes and 5 hub genes (MMP13, FAM26F, CHI3L1, TAC1, and CKS2). RT-qPCR results indicate significant differences in the expression levels of five hub genes and their related TFs in the clinical blood samples of OA patients compared to the healthy control group (NC). Moreover, these five hub genes are positively associated with inflammatory pathways such as TNF-α, JAK-STAT3, and inflammatory response, while being negatively associated with proliferation pathways like WNT and KRAS. Additionally, the five hub genes are positively associated with neutrophils, activated CD4 T cell, gamma delta T cell, and regulatory T cell, while being negatively associated with CD56dim natural killer cell and Type 17T helper cell. Molecular docking results reveal that CAY10603, Tenulin, T0901317, and Nonactin exhibit high binding activity to CHI3L1, suggesting their potential as therapeutic drugs for OA. The OA_PreHTC subgroups plays a crucial role in the occurrence and development of osteoarthritis (OA). Five hub genes may exert their effects on OA through interactions with PreHTC cells, other chondrocytes, and immune cells, playing a role in inhibiting cell proliferation and stimulating inflammation, thus having high diagnostic value for OA. Additionally, CAY10603, Tenulin, T0901317, and Nonactin have potential therapeutic effects for OA patients. © 2025 Elsevier B.V., All rights reserved.},
	author_keywords = {Bioinformatics; Machine Learning; Molecular Docking; Osteoarthritis; Single Cell Analysis; Transcriptome; Bioinformatics; Chondrocyte; Drug Effect; Drug Therapy; Gene Expression Profiling; Gene Expression Regulation; Gene Regulatory Network; Genetics; Human; Metabolism; Multiomics; Osteoarthritis; Pathology; Procedures; Chondrocytes; Computational Biology; Gene Expression Profiling; Gene Expression Regulation; Gene Regulatory Networks; Humans; Multiomics; Osteoarthritis; Transcriptome},
	keywords = {transcriptome; bioinformatics; chondrocyte; drug effect; drug therapy; gene expression profiling; gene expression regulation; gene regulatory network; genetics; human; metabolism; multiomics; osteoarthritis; pathology; procedures; Chondrocytes; Computational Biology; Gene Expression Profiling; Gene Expression Regulation; Gene Regulatory Networks; Humans; Multiomics; Osteoarthritis; Transcriptome},
	publisher = {Nature Research},
	issn = {20452322},
	pmid = {40216809},
	language = {English},
	type = {Article},
	publication_stage = {Final},
	source = {Scopus},
	note = {Cited by: 0}
}

@ARTICLE{Jing2025,
	author = {Jing, Bei and Zhao, Jiaji and Chen, Zhenni and Si, Waimei and Chang, Shiquan and Zheng, Yachun and Zhuang, Zifeng and Zhao, Guoping and Zhang, Di},
	title = {(+)-Catechin Alleviates CCI-Induced Neuropathic Pain by Modulating Microglia M1 and M2 Polarization via the TLR4/MyD88/NF-κB Signaling Pathway},
	year = {2025},
	journal = {Journal of Neuroimmune Pharmacology},
	volume = {20},
	number = {1},
	pages = {},
	doi = {10.1007/s11481-025-10202-9},
	url = {https://www.scopus.com/inward/record.uri?eid=2-s2.0-105003018426&doi=10.1007%2Fs11481-025-10202-9&partnerID=40&md5=68ccd30daf5f28ba009feca6574c1a85},
	affiliations = {Jinan University, Guangzhou, China; Guangdong Pharmaceutical University, Department of Chemistry and Chemical Engineering, Guangzhou, China},
	abstract = {The aim of this research endeavor was to explore the therapeutic potential of (+)-catechin in mitigating neuropathic pain. A total of thirty-two Sprague‒Dawley rats were randomly allocated into four groups: the sham group, the chronic constriction injury (CCI) group, the CCI + ibuprofen group, and the CCI + (+)-catechin group. The results of the in vivo experiment show that (+)-catechin has the potential to improve mechanical hyperalgesia induced by CCI and reduce the infiltration of inflammatory cells in the injured sciatic nerve. CCI induces the upregulation of nNOS, iNOS, IL-1β, and COX-2 within the rat sciatic nerve and leads to an elevation in the levels of IL-1β, PGE2, and TNF-α in the serum of rats, while simultaneously diminishing the secretion of IL-10. Moreover, immunofluorescence analysis reveals that CCI enhances the expression of CD32 (an M1 polarization marker) in the rat spinal cord, while diminishing the expression of CD206 (an M2 polarization marker). However, the administration of (+)-catechin effectively counteracts these effects. Western blot analysis further demonstrates that (+)-catechin significantly reduces the protein expression of IBA-1, IL-1β, MyD88, p-NF-κB, p-JNK, p-ERK, p-p38MAPK, COX-2, and TLR4 within the spinal cord. The findings of the BV2 cell experiment revealed the attenuating effects of (+)-catechin on M1 polarization markers (such as IL-1β, TNF-α, iNOS, and CD32), while concurrently boosting the levels of M2 polarization markers (including CD206, IL-10, and Arg-1). Notably, administration of LPS significantly heightened the accumulation of IBA-1, IL-1β, MyD88, p-NF-κB, p-JNK, p-ERK, p-p38MAPK, TLR4, COX-2, and iNOS, while concurrently suppressing Arg-1 expression. However, the administration of (+)-catechin effectively reversed these alterations. Overall, these findings suggest that (+)-catechin alleviates neuropathic pain by modulating the M1 and M2 phenotypes of microglia through the TLR4/MyD88/NF-κB pathway. © 2025 Elsevier B.V., All rights reserved.},
	author_keywords = {(+)-catechin; M1/m2 Polarization; Neuropathic Pain; Tlr4/myd88/nf-κb Pathway; Brain Derived Neurotrophic Factor; Catechin; Gentamicin; Ibuprofen; Inducible Nitric Oxide Synthase; Pentobarbital; Resatorvid; Toll Like Receptor 4; Catechin; Myd88 Protein, Rat; Myeloid Differentiation Factor 88; Nf-kappa B; Tlr4 Protein, Rat; Toll-like Receptor 4; Bx53; Cytoflex Beckman Coulter; Flowjo Software Version 0.7; Graphpad Prism 8; Image-pro Plus 6.0; Rnaiso Plus 9108; Argipressin Derivative; Beta Actin; Brain Derived Neurotrophic Factor; Catechin; Cyclooxygenase 2 Inhibitor; Gentamicin; Ibuprofen; Immunoglobulin Enhancer Binding Protein; Inducible Nitric Oxide Synthase; Interleukin 1beta; Ionized Calcium Binding Adaptor Molecule 1; Jsh23; Lipopolysaccharide; Mitogen Activated Protein Kinase P38; Myeloid Differentiation Factor 88; Nuclear Factor; Pentobarbital; Resatorvid; Stress Activated Protein Kinase Inhibitor; Toll Like Receptor 4; Transcription Factor Nrf2; Tumor Necrosis Factor; Unclassified Drug; Myd88 Protein, Rat; Tlr4 Protein, Rat; Animal Cell; Animal Experiment; Animal Model; Animal Tissue; Article; Behavioral Addiction; Bicinchoninic Acid Assay; Cell Viability Assay; Chronic Constriction Injury; Controlled Study; Down Regulation; Enzyme Linked Immunosorbent Assay; Fatigue; Gene Expression; Histology; Histopathology; Hyperalgesia; Immunofluorescence; Immunohistochemistry; Inflammation; Inflammatory Cell; M1 Macrophage; M2 Macrophage; Mechanical Hyperalgesia; Microglia; Nervous System Inflammation; Neuropathic Pain; Nociception; Nonhuman; Optical Density; Phenotype; Phenotype Microarray; Polarization; Polyacrylamide Gel Electrophoresis; Protein Expression; Rat; Rna Extraction; Signal Transduction; Upregulation; Von Frey Test; Western Blotting; Animal; Cell Polarity; Drug Effect; Drug Therapy; Male; Metabolism; Neuralgia; Physiology; Sprague Dawley Rat; Animals; Catechin; Cell Polarity; Male; Microglia; Myeloid Differentiation Factor 88; Neuralgia; Nf-kappa B; Rats; Rats, Sprague-dawley; Signal Transduction; Toll-like Receptor 4},
	keywords = {argipressin derivative; beta actin; brain derived neurotrophic factor; catechin; cyclooxygenase 2 inhibitor; gentamicin; ibuprofen; immunoglobulin enhancer binding protein; inducible nitric oxide synthase; interleukin 1beta; ionized calcium binding adaptor molecule 1; jsh23; lipopolysaccharide; mitogen activated protein kinase p38; myeloid differentiation factor 88; nuclear factor; pentobarbital; resatorvid; stress activated protein kinase inhibitor; toll like receptor 4; transcription factor Nrf2; tumor necrosis factor; unclassified drug; Myd88 protein, rat; Tlr4 protein, rat; animal cell; animal experiment; animal model; animal tissue; Article; behavioral addiction; bicinchoninic acid assay; cell viability assay; chronic constriction injury; controlled study; down regulation; enzyme linked immunosorbent assay; fatigue; gene expression; histology; histopathology; hyperalgesia; immunofluorescence; immunohistochemistry; inflammation; inflammatory cell; M1 macrophage; M2 macrophage; mechanical hyperalgesia; microglia; nervous system inflammation; neuropathic pain; nociception; nonhuman; optical density; phenotype; phenotype microarray; polarization; polyacrylamide gel electrophoresis; protein expression; rat; RNA extraction; signal transduction; upregulation; von Frey test; Western blotting; animal; cell polarity; drug effect; drug therapy; male; metabolism; neuralgia; physiology; Sprague Dawley rat; Animals; Catechin; Cell Polarity; Male; Microglia; Myeloid Differentiation Factor 88; Neuralgia; NF-kappa B; Rats; Rats, Sprague-Dawley; Signal Transduction; Toll-Like Receptor 4},
	publisher = {Springer},
	issn = {15571904; 15571890},
	pmid = {40195186},
	language = {English},
	type = {Article},
	publication_stage = {Final},
	source = {Scopus},
	note = {Cited by: 4}
}

@ARTICLE{Limyati2025,
	author = {Limyati, Yenni and Sanjaya, Ardo and Sebastian, Ray and Gunadi, Julia Windi and Jasaputra, Diana Krisanti and Biben, Vitriana and Lesmana, Ronny},
	title = {The effects of YAP/TAZ in cardiomyocytes: a scoping review},
	year = {2025},
	journal = {Molecular Biology Reports},
	volume = {52},
	number = {1},
	pages = {},
	doi = {10.1007/s11033-025-10492-5},
	url = {https://www.scopus.com/inward/record.uri?eid=2-s2.0-105003001475&doi=10.1007%2Fs11033-025-10492-5&partnerID=40&md5=31df69167bd35d1b604035c73cb3e8c3},
	affiliations = {Universitas Padjadjaran, Doctoral Study Program, Bandung, Indonesia; Universitas Kristen Maranatha, Department of Clinical Skills, Bandung, Indonesia; Universitas Kristen Maranatha, Department of Anatomy, Bandung, Indonesia; Universitas Kristen Maranatha, Maranatha Biomedical Research Laboratory, Bandung, Indonesia; Universitas Kristen Maranatha, Undergraduate Program in Medicine, Bandung, Indonesia; Universitas Kristen Maranatha, Department of Physiology, Bandung, Indonesia; Universitas Kristen Maranatha, Department of Pharmacology, Bandung, Indonesia; Universitas Padjadjaran, Department of Physical Medicine and Rehabilitation, Bandung, Indonesia; Central Laboratory, Physiology Molecular, Sumedang, Indonesia; Universitas Padjadjaran, Department of Biomedical Sciences, Bandung, Indonesia},
	abstract = {The Hippo signaling pathway, through its effectors’ yes-associated protein (YAP) and transcriptional coactivator with PDZ-binding motif (TAZ), plays a pivotal role in heart development, regeneration, and repair. Despite the well-recognized role of YAP in promoting cardiomyocyte proliferation and differentiation, the underlying mechanisms require further explanation. Therefore, this scoping review was conducted to explore the underlying mechanisms of YAP and TAZ in cardiomyocyte biology. In this scoping review, 138 studies were screened using PRISMA extension for scoping reviews guidelines to examine the upstream regulators, mechanisms, and therapeutic potential of YAP/TAZ in cardiomyocytes. Articles were selected based on relevance to YAP/TAZ signaling in cardiac regeneration and focused on upstream regulators, signaling pathways, and therapeutic applications. Data were extracted using standardized forms, and thematic analysis was performed iteratively. YAP activation regulated several processes, including cardiomyocyte proliferation, differentiation, and protection against oxidative stress. Mechanotransduction factors influence YAP activity, linking the biomechanical environment to cardiac regeneration. Novel upstream regulators, such as prorenin receptors, melatonin, and ERBB2, were identified as YAP/TAZ modulators. Moreover, downstream pathways such as Wnt/β-catenin, PI3K/Akt, and TLR-mediated inflammation confer their effects on cellular proliferation, mitochondrial dynamics, and inflammation. Several therapeutic targets involving YAP that could enhance cardiac regeneration while reducing fibrosis and inflammation were identified. However, significant research gaps remain, including the underexplored role of TAZ, necessity for in vivo studies and transcriptomics to elucidate cell-specific effects, and intricate regulatory networks of YAP/TAZ. © 2025 Elsevier B.V., All rights reserved.},
	author_keywords = {Cardiomyocytes; Myocardial Injury; Myocardial Regeneration; Transcriptional Coactivator With Pdz-binding Motif; Yes-associated Protein; Melatonin; Prorenin; Adaptor Proteins, Signal Transducing; Trans-activators; Transcription Factors; Transcriptional Coactivator With Pdz-binding Motif Proteins; Wwtr1 Protein, Human; Yap-signaling Proteins; Microsoft Excel; Melatonin; Prorenin; Small Interfering Rna; Transcriptional Coactivator With Pdz Binding Motif Protein; Yap Signaling Protein; Signal Transducing Adaptor Protein; Transactivator Protein; Transcription Factor; Wwtr1 Protein, Human; Apoptosis; Cardiac Muscle Cell; Cell Proliferation; Down Regulation; Gene Expression; Heart Failure; Heart Muscle Injury; Homeostasis; Hormonal Regulation; Immune Signaling; Inflammation; Mechanotransduction; Mouse; Nonhuman; Oxidative Stress; Protein Expression; Protein Phosphorylation; Regulatory Mechanism; Review; Signal Transduction; Systematic Review; Thematic Analysis; Upregulation; Zebra Fish; Animal; Cell Differentiation; Cytology; Hippo Signaling; Human; Metabolism; Regeneration; Adaptor Proteins, Signal Transducing; Animals; Cell Differentiation; Cell Proliferation; Hippo Signaling Pathway; Humans; Myocytes, Cardiac; Regeneration; Signal Transduction; Trans-activators; Transcription Factors; Transcriptional Coactivator With Pdz-binding Motif Proteins; Yap-signaling Proteins},
	keywords = {melatonin; prorenin; small interfering RNA; transcriptional coactivator with PDZ binding motif protein; YAP signaling protein; signal transducing adaptor protein; transactivator protein; transcription factor; WWTR1 protein, human; apoptosis; cardiac muscle cell; cell proliferation; down regulation; gene expression; heart failure; heart muscle injury; homeostasis; hormonal regulation; immune signaling; inflammation; mechanotransduction; mouse; nonhuman; oxidative stress; protein expression; protein phosphorylation; regulatory mechanism; Review; signal transduction; systematic review; thematic analysis; upregulation; zebra fish; animal; cell differentiation; cytology; hippo signaling; human; metabolism; regeneration; Adaptor Proteins, Signal Transducing; Animals; Cell Differentiation; Cell Proliferation; Hippo Signaling Pathway; Humans; Myocytes, Cardiac; Regeneration; Signal Transduction; Trans-Activators; Transcription Factors; Transcriptional Coactivator with PDZ-Binding Motif Proteins; YAP-Signaling Proteins},
	publisher = {Springer Science and Business Media B.V.},
	issn = {15734978; 03014851},
	coden = {MLBRB},
	pmid = {40232357},
	language = {English},
	type = {Review},
	publication_stage = {Final},
	source = {Scopus},
	note = {Cited by: 1}
}

@ARTICLE{You2025,
	author = {You, Changhui and Zhou, Waiping and Ye, Ping and Zhang, Li and Sun, Wenchao and Tian, Lili and Peng, Bocheng and Hu, Mengying and Xu, Bo},
	title = {LncRNA 4933431K23Rik modulate microglial phenotype via inhibiting miR-10a-5p in spinal cord injury induced neuropathic pain},
	year = {2025},
	journal = {Scientific Reports},
	volume = {15},
	number = {1},
	pages = {},
	doi = {10.1038/s41598-025-91021-z},
	url = {https://www.scopus.com/inward/record.uri?eid=2-s2.0-105002648752&doi=10.1038%2Fs41598-025-91021-z&partnerID=40&md5=01f0dc78a844ec1b6afc1df915294139},
	affiliations = {Nanfang Hospital, Southern Medical University, Department of Anesthesiology, Guangzhou, China; Tongji Medical College of Huazhong University of Science and Technology, Department of Pain, Wuhan, China; Tongji Medical College of Huazhong University of Science and Technology, Department of Radiology, Wuhan, China},
	abstract = {Neuropathic pain (NP) is caused by primary damage and dysfunction of nervous system, in which spinal cord injury (SCI) is a common cause of NP. Evidence shows that neuroinflammation and oxidative stress are related to the pathophysiology of NP, in which the activation of microglia and astrocytes in spinal is significant. Therefore, understanding the molecular mechanism of NP after SCI is of great significance. The rat model of SCI was established and BV2 cell was treated with LPS. The exosomes derived from astrocytes were extracted by centrifugation. The morphology of the exosomes was observed by electron microscope and the surface markers were detected by Western blot. LncRNA in astrocytes and astrocyte-derived exosomes were detected by qRT-PCR. The expression of microglia activation markers CD68 and Iba-1 was detected by immunohistochemistry. The von Frey test was applied to assess mechanical hypersensitivity. The heat plate analgesia instrument was used to evaluate Paw withdrawal latency (PWL). QRT-PCR used to detect expression of LncRNA49rik and miR-10a-5p. Western blot was used to detect MAPK/PI3K/AKT / mTOR signal pathway and COX2, iNOS. The content of MDA and the activity of SOD were detected by oxidative stress kit. The concentrations of IL-6, IL-1β, IL-18 and IFN-αwere detected by ELISA. The targeting relationship between LncRNA49rik and miR-10a-5p was analyzed by bioinformatics and double luciferase activity, Rip and FISH experiments. LncRNA49rik was highly expressed in astrocytes and its derived exosomes. SCI stimulated astrocytes to release exosome containing LncRNA49rik and promote microglia activation to increase inflammatory response. At the same time, overexpression of LncRNA49rik increased the incidence of NP and aggravated the level of inflammation and oxidative stress in rats with SCI. MiR-10a-5p is the target of LncRNA4933431K23Rik. Overexpression of LncRNA49rik significantly inhibited the up-regulation of miR-10a-5p. Overexpression of miR-10a-5p inhibited hyperalgesia and inflammation in SCI rats. In addition, transfection of miR-10a-5p mimics significantly inhibited the expression of MAPK/PI3K/AKT and up-regulated the expression of mTOR. Mechanism studies have shown that overexpression of miR-10a-5p weakens the phenotypic induction of microglia induced by LncRNA4933431K23Rik. LncRNA4933431K23Rik regulates microglial phenotype through inhibiting miR-10a-5p, which is responsible for NP induced by SCI. © 2025 Elsevier B.V., All rights reserved.},
	author_keywords = {Astrocytes; Lncrna4933431k23rik; Mir-10a-5p; Neuropathic Pain; Spinal Cord Injury; Micrornas; Rna, Long Noncoding; Long Untranslated Rna; Microrna; Animal; Astrocyte; Complication; Disease Model; Etiology; Exosome; Genetics; Male; Metabolism; Microglia; Mouse; Neuralgia; Oxidative Stress; Pathology; Phenotype; Rat; Signal Transduction; Spinal Cord Injury; Sprague Dawley Rat; Animals; Astrocytes; Disease Models, Animal; Exosomes; Male; Mice; Microglia; Micrornas; Neuralgia; Oxidative Stress; Phenotype; Rats; Rats, Sprague-dawley; Rna, Long Noncoding; Signal Transduction; Spinal Cord Injuries},
	keywords = {long untranslated RNA; microRNA; animal; astrocyte; complication; disease model; etiology; exosome; genetics; male; metabolism; microglia; mouse; neuralgia; oxidative stress; pathology; phenotype; rat; signal transduction; spinal cord injury; Sprague Dawley rat; Animals; Astrocytes; Disease Models, Animal; Exosomes; Male; Mice; Microglia; MicroRNAs; Neuralgia; Oxidative Stress; Phenotype; Rats; Rats, Sprague-Dawley; RNA, Long Noncoding; Signal Transduction; Spinal Cord Injuries},
	publisher = {Nature Research},
	issn = {20452322},
	pmid = {40185764},
	language = {English},
	type = {Article},
	publication_stage = {Final},
	source = {Scopus},
	note = {Cited by: 3}
}

@ARTICLE{Zhou2025,
	author = {Zhou, Xing and Xie, Jingbo and Zhou, Xingchen and Ma, Tianyou and Lu, Yichen and Yang, Yiwen and Xie, Zhefei and Ling, Houfu and Xu, Rui and Wu, Mo},
	title = {Single-atom Zr doped heterojunction enhanced piezocatalysis for implant infection therapy through synergistic metal immunotherapy with sonodynamic and physical puncture},
	year = {2025},
	journal = {Journal of Nanobiotechnology},
	volume = {23},
	number = {1},
	pages = {},
	doi = {10.1186/s12951-025-03309-x},
	url = {https://www.scopus.com/inward/record.uri?eid=2-s2.0-105000703465&doi=10.1186%2Fs12951-025-03309-x&partnerID=40&md5=0bd40ad2944a2b2842d5f20b5ee85d56},
	affiliations = {Zhejiang Provincial Hospital of Chinese Medicine, Hangzhou, China; Zhejiang Chinese Medical University, The First School of Clinical Medicine, Hangzhou, China; Jiangxi University of Chinese Medicine, Department of Orthopaedics, Nanchang, China; Fudan University, Department of Macromolecular Science, Shanghai, China; Fengcheng People's Hospital, Department of Orthopaedics, Fengcheng, China; Jiangxi University of Chinese Medicine, Graduate School, Nanchang, China; Universität Rostock Uniklinikum und Medizinische Fakultät, Rostock, Germany; Guangzhou Medical University, Department of Rehabilitation Medicine, Guangzhou, China; Zhejiang University School of Medicine, Hangzhou, China},
	abstract = {Recent common clinical treatments for implant bacterial infections involve replacing inert implants and using antibiotics. However, these methods remain limited in their effectiveness for pathogen clearance, immune regulation, and osteogenesis. In this study, we developed a Zr-doped heterointerface of SrTiO<inf>3</inf> and Hap (SrTiZrO<inf>3</inf>/Hap) heterojunction coating with single-atom Zr doping and heterogeneous interfaces designed for ultrasound-responsive antimicrobial activity and bone formation. Under ultrasound, the mechanical force exerted by SrTiZrO<inf>3</inf>/Hap enhances its physical puncture and sonodynamic activity, synergizing with the metalloimmunotherapy effect of Zr<sup>4+</sup> for efficient antimicrobial activity. The primary mechanism enhancing sonodynamic activity involves local interfacial polarization from single-atom Zr doping, achieving piezoelectric catalysis in conjunction with electronic polarization from the built-in electric field. SrTiZrO<inf>3</inf>/Hap achieved a 99.3% antibacterial rate against S. aureus and 99.7% against E. coli under ultrasound. Additionally, SrTiZrO<inf>3</inf>/Hap promoted osteogenic differentiation after ultrasound irradiation by activating the PI3K/Akt pathway via its piezoelectric, needle-like topological surface and the release of functional ions, thus accelerating bone repair. © 2025 Elsevier B.V., All rights reserved.},
	author_keywords = {Antibacterial; Bone Formation; Metalloimmunotherapy; Piezocatalysis; Sonodynamic Therapy; Hydroxyapatite; Zirconium; Oxide; Strontium; Titanium; Anti-bacterial Agents; Oxides; Strontium; Titanium; Zirconium; Axis Supra; Faststart Universal Sybr Green Master; Jem-f200; Nanodrop; Revertaid First Strand Cdna Synthesis Kit; Antibiotics; Metal Implants; Piezoelectricity; Semiconductor Doping; Strontium Alloys; Ultrasonic Applications; Z Transforms; Zirconium; Anti-microbial Activity; Antibacterials; Bone Formation; Metalloimmunotherapy; Piezocatalyze; Single-atoms; Sonodynamic Therapy; Sonodynamics; Zr Doped; Zr-doping; Escherichia Coli; Cd3 Antigen; Cd4 Antigen; Cd8alpha Antigen; Chemical Compound; Hydroxyapatite; Reactive Oxygen Metabolite; Strontium Titanate; Unclassified Drug; Zirconium; Antiinfective Agent; Oxide; Strontium; Titanium; Animal Cell; Animal Experiment; Animal Model; Animal Tissue; Antibacterial Activity; Antimicrobial Activity; Article; Bacterial Clearance; Bacterial Infection; Bacterial Survival; Biofilm; Catalysis; Cell Differentiation; Cell Viability; Charge Density; Coating (procedure); Colony Forming Unit; Controlled Study; Crystal Structure; Density Functional Theory; Differential Gene Expression; Electric Field; Flow Cytometry; Force; Giemsa Stain; Hematoxylin And Eosin Staining; Heterojunction Coating; Immunomodulation; Immunotherapy; Implant Infection; In Vivo Study; Incubation Time; Kegg; Mc3t3 Cell Line; Metal Immunotherapy; Micro-computed Tomography; Mouse; Mtt Assay; Nonhuman; Ossification; Osteogenic Differentiation; Physical Puncture; Pi3k/akt Signaling; Piezocatalysis; Polarization; Puncture; Rat; Resazurin Assay; Scanning Electron Microscopy; Sonodynamic Therapy; Staining; Staphylococcus Aureus; Synergistic Effect; Transcriptomics; Transmission Electron Microscopy; Ultrasound; X Ray Photoemission Spectroscopy; Animal; Bone Development; Chemistry; Drug Effect; Procedures; Prostheses And Orthoses; Prosthesis Infection; Animals; Anti-bacterial Agents; Catalysis; Immunotherapy; Mice; Osteogenesis; Oxides; Prostheses And Implants; Prosthesis-related Infections; Strontium; Titanium},
	keywords = {Antibiotics; Metal implants; Piezoelectricity; Semiconductor doping; Strontium alloys; Ultrasonic applications; Z transforms; Zirconium; Anti-microbial activity; Antibacterials; Bone formation; Metalloimmunotherapy; Piezocatalyze; Single-atoms; Sonodynamic therapy; Sonodynamics; Zr doped; Zr-doping; Escherichia coli; CD3 antigen; CD4 antigen; CD8alpha antigen; chemical compound; hydroxyapatite; reactive oxygen metabolite; strontium titanate; unclassified drug; zirconium; antiinfective agent; oxide; strontium; titanium; animal cell; animal experiment; animal model; animal tissue; antibacterial activity; antimicrobial activity; Article; bacterial clearance; bacterial infection; bacterial survival; biofilm; catalysis; cell differentiation; cell viability; charge density; coating (procedure); colony forming unit; controlled study; crystal structure; density functional theory; differential gene expression; electric field; flow cytometry; force; Giemsa stain; hematoxylin and eosin staining; heterojunction coating; immunomodulation; immunotherapy; implant infection; in vivo study; incubation time; KEGG; MC3T3 cell line; metal immunotherapy; micro-computed tomography; mouse; MTT assay; nonhuman; ossification; osteogenic differentiation; physical puncture; Pi3K/Akt signaling; piezocatalysis; polarization; puncture; rat; resazurin assay; scanning electron microscopy; sonodynamic therapy; staining; Staphylococcus aureus; synergistic effect; transcriptomics; transmission electron microscopy; ultrasound; X ray photoemission spectroscopy; animal; bone development; chemistry; drug effect; procedures; prostheses and orthoses; prosthesis infection; Animals; Anti-Bacterial Agents; Catalysis; Immunotherapy; Mice; Osteogenesis; Oxides; Prostheses and Implants; Prosthesis-Related Infections; Strontium; Titanium},
	publisher = {BioMed Central Ltd},
	issn = {14773155},
	coden = {JNOAA},
	pmid = {40128749},
	language = {English},
	type = {Article},
	publication_stage = {Final},
	source = {Scopus},
	note = {Cited by: 2; All Open Access; Gold Open Access}
}

@ARTICLE{Liu2025,
	author = {Liu, Ming and Yang, Lijun and Yan, Zhirong and Huang, Yu},
	title = {METTL3 modulates bone Cancer pain via m6A-dependent JAK2/STAT3 activation in spinal astrocytes},
	year = {2025},
	journal = {Cellular Signalling},
	volume = {135},
	pages = {},
	doi = {10.1016/j.cellsig.2025.112046},
	url = {https://www.scopus.com/inward/record.uri?eid=2-s2.0-105012257281&doi=10.1016%2Fj.cellsig.2025.112046&partnerID=40&md5=ef863ad1266291ee4f50ddfa8a119e42},
	affiliations = {Fujian Medical University, College of Clinical Medicine for Obstetrics & Gynecology and Pediatrics, Fuzhou, China; Fujian Maternity and Child Health Hospital, Department of Anesthesiology, Fuzhou, China},
	abstract = {N6-methyladenosine (m<sup>6</sup>A) is primarily associated with extensive changes in epigenetic regulation in eukaryotic organisms, particularly facilitated by the Methyltransferase-like 3 (METTL3) enzyme in cancer and inflammatory pain. However, the pathways through which METTL3 mediates these conditions remain largely unknown. This study elucidates the pathways by which m<sup>6</sup>A methylation of JAK2 mRNA by METTL3 occurs within astrocytes in the spinal cord, thereby facilitating continuous JAK2 mRNA translation. In bone cancer pain (BCP) mice, the upregulation of TNF-α and IL-1β aggravates pain sensation. Furthermore, the levels of METTL3 and m<sup>6</sup>A in the spinal cord increase as bone cancer pain progresses, with METTL3 co-localizing with activated astrocytes. The findings revealed that silencing METTL3 minimized changes in JAK2 mRNA levels while maintaining consistent m<sup>6</sup>A-installed STAT3 mRNA. Importantly, METTL3 knockdown specifically decreased the m<sup>6</sup>A modification level of Jak2. Pharmacological inhibition of m<sup>6</sup>A using STM2457 significantly decreased m<sup>6</sup>A levels and JAK2/p-JAK2 expression, are consistent with the results of knockdown experiments. Additionally, the expression of JAK2/STAT3, the activation of astrocytes, and inflammatory mediators in the spinal cord were significantly decreased following METTL3-shRNA intervention. Pain responses in mice were ameliorated, as indicated by increased paw withdrawal mechanical threshold (PWMT) and reduced spontaneous flinches (NSF). These findings demonstrate the essential role of METTL3 in initiating bone cancer pain (BCP) by promoting astrocyte-mediated neuroinflammation and activating the JAK2/STAT3 signaling pathway. Therefore, the application of METTL3 in BCP treatment emerges as a novel potential remedy in clinical settings. © 2025 Elsevier B.V., All rights reserved.},
	author_keywords = {Astrocyte Activation; Bone Cancer Pain; Mettl3; Mouse Model; Neuroinflammation; 6 N Methyladenosine; Methyltransferase; Agilent 2100 Bioanalyzer; Alpha Minimum Essential Medium; Facscalibur; Genseq Low Input Whole Rna Library Prep Kit; Genseq M6a Merip Kit; Graphpad Prism 9.0; Ma0222; Macs2 Software; Nctc 135 Medium; Nikon Ts2-fl; Zeiss Lsm780 Confocal Microscope; 6 N Methyladenosine; Interleukin 1beta; Methyltransferase; Methyltransferase Like 3; Short Hairpin Rna; Tumor Necrosis Factor; Unclassified Drug; Animal Cell; Animal Experiment; Animal Model; Article; Astrocyte; Bone Cancer; Cancer Pain; Flow Cytometry; Fluorescence Activated Cell Sorting; Force; Gene Expression; Histology; Hypersensitivity; Immunofluorescence; Jak-stat Signaling; Male; Mouse; Nctc 2472 Cell Line; Nervous System Inflammation; Nonhuman; Pain Assessment; Paw Withdrawal Mechanical Threshold; Polyacrylamide Gel Electrophoresis; Real Time Polymerase Chain Reaction; Stimulus; Von Frey Test; Western Blotting},
	keywords = {6 n methyladenosine; interleukin 1beta; methyltransferase; methyltransferase like 3; short hairpin RNA; tumor necrosis factor; unclassified drug; animal cell; animal experiment; animal model; Article; astrocyte; bone cancer; cancer pain; flow cytometry; fluorescence activated cell sorting; force; gene expression; histology; hypersensitivity; immunofluorescence; JAK-STAT signaling; male; mouse; NCTC 2472 cell line; nervous system inflammation; nonhuman; pain assessment; paw withdrawal mechanical threshold; polyacrylamide gel electrophoresis; real time polymerase chain reaction; stimulus; von Frey test; Western blotting},
	publisher = {Elsevier Inc.},
	issn = {08986568; 18733913},
	coden = {CESIE},
	language = {English},
	type = {Article},
	publication_stage = {Final},
	source = {Scopus},
	note = {Cited by: 0}
}

@ARTICLE{Liu2025,
	author = {Liu, Wentao and Wang, Xinyue and Zhang, Xinyi and Yang, Yi and Bai, Shengbin},
	title = {Shear stress-mediated downregulation of miR-423-5p in M2 macrophage exosomes promotes osteogenic differentiation of bone marrow mesenchymal stem cells},
	year = {2025},
	journal = {International Immunopharmacology},
	volume = {164},
	pages = {},
	doi = {10.1016/j.intimp.2025.115298},
	url = {https://www.scopus.com/inward/record.uri?eid=2-s2.0-105012260381&doi=10.1016%2Fj.intimp.2025.115298&partnerID=40&md5=05bf8fc42fef4db6ef70d41c76471795},
	affiliations = {Xinjiang Medical University, Department of Histology and Embryology, Urumqi, China; Chongqing Medical University, School of Public Health, Chongqing, China; Xinjiang Medical University, Urumqi, China},
	abstract = {Crosstalk between inflammatory macrophages and bone marrow mesenchymal stem cells (BMSCs) is crucial for fracture healing. Exosomes derived from inflammatory macrophages via the paracrine pathway have shown promise in cell-free therapies for bone healing. While inflammatory and mechanical microenvironments are known to regulate BMSC osteogenesis, the precise mechanism remains unclear, particularly the immunological influence of inflammatory macrophages on BMSC osteogenesis under mechanical stress. This study aims to explore the regulatory mechanism of miR-423-5p in M2 macrophage exosomes on the osteogenic differentiation of bone marrow mesenchymal stem cells under a mechanical microenvironment, providing a theoretical basis for cell-free fracture repair therapy. We extracted exosomes from M2-type macrophages cultured under shear stress using polymer precipitation and identified them using immunoblotting and transmission electron microscopy. Co-culturing these exosomes with BMSCs conjointly upregulates the expression of osteogenic proteins runt-related transcription factor 2(RUNX2), bone morphogenetic protein 2(BMP-2), and alkaline phosphatase (ALP), suggesting BMSCs' osteoblastic differentiation. miRNA sequencing revealed the downregulation of miR-423-5p in the secretions of M2 macrophages under shear stress, providing insights into the immunological regulation of bone formation. Cell transfection showed that miR-423-5p regulates osteogenesis in bone marrow mesenchymal stem cells. In conclusion, the present study demonstrated the mechanism of action of macrophages in fracture healing under a mechanical microenvironment. The present findings provide new insights into the study of fracture immunotherapy, with exosomes as targets © 2025 Elsevier B.V., All rights reserved.},
	author_keywords = {Bone Marrow Mesenchymal Stem Cells; Exosome; M2 Type Macrophages; Mir-423-5p; Shear Force; Alkaline Phosphatase; Alkaline Phosphatase; Bone Morphogenetic Protein 2; Microrna; Microrna 423 5p; Polymer; Transcription Factor Runx2; Unclassified Drug; Animal Cell; Article; Bone Development; Bone Marrow Mesenchymal Stem Cell; Cell Differentiation; Coculture; Controlled Study; Down Regulation; Exosome; Fracture Healing; Genetic Transfection; Immunoblotting; Immunoregulation; M2 Macrophage; Microenvironment; Mouse; Nonhuman; Ossification; Osteoblast; Precipitation; Protein Expression; Raw 264.7 Cell Line; Rna Sequencing; Shear Stress; Transmission Electron Microscopy; Upregulation},
	keywords = {alkaline phosphatase; bone morphogenetic protein 2; microRNA; microrna 423 5p; polymer; transcription factor RUNX2; unclassified drug; animal cell; Article; bone development; bone marrow mesenchymal stem cell; cell differentiation; coculture; controlled study; down regulation; exosome; fracture healing; genetic transfection; immunoblotting; immunoregulation; M2 macrophage; microenvironment; mouse; nonhuman; ossification; osteoblast; precipitation; protein expression; RAW 264.7 cell line; RNA sequencing; shear stress; transmission electron microscopy; upregulation},
	publisher = {Elsevier B.V.},
	issn = {18781705; 15675769},
	coden = {IINMB},
	language = {English},
	type = {Article},
	publication_stage = {Final},
	source = {Scopus},
	note = {Cited by: 0}
}

@ARTICLE{Zhang2025,
	author = {Zhang, Ruoshi and Wu, Chengcheng and Yu, Lvshan and Peng, Cheng and Li, Sai and Kuai, Rui},
	title = {Low-dose inhalable amino acid-modified multilamellar nanoparticles activate STING for safe and effective regression of lung metastases},
	year = {2025},
	journal = {Journal of Controlled Release},
	volume = {386},
	pages = {},
	doi = {10.1016/j.jconrel.2025.114061},
	url = {https://www.scopus.com/inward/record.uri?eid=2-s2.0-105011382417&doi=10.1016%2Fj.jconrel.2025.114061&partnerID=40&md5=0964bacca033c726a0906770833e93d8},
	affiliations = {Tsinghua University, School of Pharmaceutical Sciences, Beijing, China; Center for Life Sciences, Beijing, China; Tsinghua University, Department of Basic Medical Sciences, Beijing, China; Peking University, Beijing, China; Tsinghua University, School of Life Sciences, Beijing, China; State Key Laboratory of Membrane Biology, Beijing, China},
	abstract = {Lung metastases present a significant therapeutic challenge, as disseminated tumor cells evade surgical resection and often resist systemic treatments. Pulmonary delivery of immunostimulatory agents, such as the STING agonist cyclic GMP-AMP (cGAMP), offers a promising strategy to activate mucosal immunity and suppress metastatic progression. However, current pulmonary delivery systems are hindered by aerosolization-induced instability, mucus entrapment, and inefficient cytosolic drug release. To overcome these barriers, we developed an inhalable formulation consisting of a hyaluronic acid (HA)-lipid hybrid multilamellar nanoparticle encapsulating cGAMP (HLHC). The HA-lipid stacking architecture confers an 8.5-fold increase in mechanical rigidity compared to conventional liposomes, preserving structural integrity during nebulization and enhancing pulmonary retention. Moreover, the multilamellar structure and HA surface coating enable a 35-fold improvement in mucus penetration relative to standard liposomal controls. Importantly, systematic screening of amino acid-modified ionizable lipids identified arginine-modified variants (Arg-HLHC) as the most effective for cytosolic cGAMP delivery. Low-dose pulmonary administration of Arg-HLHC (1.5 μg cGAMP per dose) induced complete regression (100 %) of established lung metastases in the MC38-luc model, significantly outperforming state-of-the-art lipid nanoparticles (analogous to Onpattro®) delivering the same cGAMP dose. Notably, Arg-HLHC triggered robust local STING activation without eliciting systemic inflammation. This modular nanoplatform—combining hierarchical structural reinforcement with rational lipid design—addresses key translational challenges in pulmonary STING agonist delivery, establishing a safe, curative, and low-dose therapeutic strategy for lung metastases with broad potential for next-generation respiratory immunotherapies. © 2025 Elsevier B.V., All rights reserved.},
	author_keywords = {Arginine-lipid; Hyaluronic Acid; Immunostimulatory Agents; Multilamellar Liposomes; Pulmonary Delivery; Amino Acid; Arginine; Cyclic Gmp; Hyaluronic Acid; Patisiran; Arginine; Biological Organs; Body Fluids; Controlled Drug Delivery; Diagnosis; Drug Dosage; Drug Products; Lipids; Liposomes; Lung Cancer; Nanoparticles; Pathology; Targeted Drug Delivery; Amino-acids; Arginine-lipid; Cytosolic; Immunostimulatory Agent; Inhalable; Low Dose; Lung Metastasis; Multilamellar; Multilamellar Liposomes; Pulmonary Delivery; Hyaluronic Acid; Amino Acid; Arginine; Cyclic Gmp; Hyaluronic Acid; Lipid Nanoparticle; Liposome; Multilayered Nanoparticle; Patisiran; Stimulator Of Interferon Genes; Animal Cell; Animal Experiment; Animal Model; Animal Tissue; Article; Bronchoalveolar Lavage Fluid; Coating (procedure); Controlled Study; Cryoelectron Microscopy; Diffusivity; Drug Efficacy; Drug Safety; Encapsulation; Female; Hydrodynamics; Immune Response; Inhalation; Ionization; Lipid Bilayer; Low Drug Dose; Lung; Lung Metastasis; Mc-38 Cell Line; Membrane Fusion; Mouse; Mucosal Immunity; Nebulization; Nonhuman; Particle Size; Quantitative Analysis; Shear Stress; Surface Property; Sustained Drug Release; Treatment Response; Zeta Potential},
	keywords = {Arginine; Biological organs; Body fluids; Controlled drug delivery; Diagnosis; Drug dosage; Drug products; Lipids; Liposomes; Lung cancer; Nanoparticles; Pathology; Targeted drug delivery; Amino-acids; Arginine-lipid; Cytosolic; Immunostimulatory agent; Inhalable; Low dose; Lung metastasis; Multilamellar; Multilamellar liposomes; Pulmonary delivery; Hyaluronic acid; amino acid; arginine; cyclic GMP; hyaluronic acid; lipid nanoparticle; liposome; multilayered nanoparticle; patisiran; stimulator of interferon genes; animal cell; animal experiment; animal model; animal tissue; Article; bronchoalveolar lavage fluid; coating (procedure); controlled study; cryoelectron microscopy; diffusivity; drug efficacy; drug safety; encapsulation; female; hydrodynamics; immune response; inhalation; ionization; lipid bilayer; low drug dose; lung; lung metastasis; MC-38 cell line; membrane fusion; mouse; mucosal immunity; nebulization; nonhuman; particle size; quantitative analysis; shear stress; surface property; sustained drug release; treatment response; zeta potential},
	publisher = {Elsevier B.V.},
	issn = {01683659; 18734995},
	coden = {JCREE},
	pmid = {40706805},
	language = {English},
	type = {Article},
	publication_stage = {Final},
	source = {Scopus},
	note = {Cited by: 0}
}

@ARTICLE{Li2025,
	author = {Li, Xiaohui and Jia, Yifu and Li, Yang and Peng, Minjing and Xiong, Mengyuan and Zhu, Qinghong and Gao, Yan and Ke, Changbin},
	title = {Tyrosine hydroxylase-expressing neurons in the paraventricular nucleus of the hypothalamus regulate peripheral leukocytes during inflammatory pain},
	year = {2025},
	journal = {International Immunopharmacology},
	volume = {163},
	pages = {},
	doi = {10.1016/j.intimp.2025.115241},
	url = {https://www.scopus.com/inward/record.uri?eid=2-s2.0-105010948269&doi=10.1016%2Fj.intimp.2025.115241&partnerID=40&md5=b3f44bca7f7dae67259b2a44381b5d31},
	affiliations = {Hubei University of Medicine, Department of Anesthesiology, Shiyan, China; Hubei University of Medicine, Department of Laboratory Medicine, Shiyan, China},
	abstract = {Background: People suffering from pain are more susceptible to infection due to the pain-induced alterations of immune function. The release of glucocorticoids (GCs) via the activation of the hypothalamus-pituitary-adrenal (HPA) axis has been considered as a major explanation for regulating glucose and energy mobilization, and immune function in response to stress. However, whether the abnormal immune function induced by inflammatory pain is associated with the excess release of corticosterone remains elusive. Central and peripheral neuronal circuits and immune organ innervation have been shown to be involved in modulating immune function. Whether the specific neurons regulating corticosterone release in addition to the HPA axis is unknown. Objective: To investigate the specific neurons involved in inflammatory pain model to regulate peripheral leukocytes. Methods: The alterations of leukocytes and lymphocytes were determined with an automatic hematology analyzer in inflammatory pain induced by complete Freund's adjuvant (CFA). The kinetics of corticosterone, adrenocorticotrophic hormone (ACTH), and norepinephrine (NE) levels were determined by enzyme linked immunosorbent assay (ELISA) after the establishment of an experimental inflammatory pain model. The dual viral retrograde tracing technique was combined with immunofluorescence staining to identify the specific neurons involved in the connection between the adrenal gland and brain region. The excitability of tyrosine hydroxylase (TH)-expressing neurons was investigated by c-Fos staining and calcium imaging analysis. The alterations of leukocytes and the release of corticosterone were observed after the excitability of TH-expressing neurons was selectively silenced using chemogenetic. Results: CFA-induced inflammatory pain caused severe leukopenia and lymphopenia that were associated to the increased corticosterone levels. Viral retrograde tracing from the adrenal gland showed that TH-expressing neurons in the paraventricular nucleus of the hypothalamus (PVN) participated in the regulation of corticosterone release, but did not result from the activation of the HPA axis. The excitability of TH neurons in the PVN were enhanced under inflammatory pain conditions. The selective inhibition of TH-expressing neuronal excitability via a designer receptor exclusively activated by designer drugs (DREADD)-hM4D(Gi) significantly reduced the release of peripheral corticosterone and ameliorated leukopenia and lymphopenia. Conclusions: These results revealed that TH-expressing neurons in the PVN were connected with the corticosterone released from the adrenal gland, which eventually drove pain-induced leukocyte mobilization. © 2025 Elsevier B.V., All rights reserved.},
	author_keywords = {Adrenal Gland; Corticosterone; Hypothalamic Paraventricular Nucleus; Inflammatory Pain; Retrograde Prv Tracing; Tyrosine Hydroxylase-expressing Neurons; Calcium; Corticosterone; Corticotropin; Noradrenalin; Tyrosine 3 Monooxygenase; Calcium; Corticosterone; Corticotropin; Noradrenalin; Protein C Fos; Tyrosine 3 Monooxygenase; Adrenal Gland; Adrenalectomy; Adult; Animal Cell; Animal Experiment; Animal Model; Animal Tissue; Article; Brain Region; Chemogenetics; Controlled Study; Corticosterone Blood Level; Corticosterone Release; Electroencephalogram; Endocrine Function; Enzyme Linked Immunosorbent Assay; Female; Freund Adjuvant-induced Inflammation; Hot Plate Test; Hypothalamus; Hypothalamus Hypophysis Adrenal System; Immunofluorescence; Inflammatory Pain; Leukocyte; Leukopenia; Lymphocytopenia; Male; Mechanical Hyperalgesia; Mouse; Nerve Cell; Nerve Cell Excitability; Nonhuman; Paraventricular Thalamic Nucleus; Paw Withdrawal Threshold; Rat},
	keywords = {calcium; corticosterone; corticotropin; noradrenalin; protein c fos; tyrosine 3 monooxygenase; adrenal gland; adrenalectomy; adult; animal cell; animal experiment; animal model; animal tissue; Article; brain region; chemogenetics; controlled study; corticosterone blood level; corticosterone release; electroencephalogram; endocrine function; enzyme linked immunosorbent assay; female; Freund adjuvant-induced inflammation; hot plate test; hypothalamus; hypothalamus hypophysis adrenal system; immunofluorescence; inflammatory pain; leukocyte; leukopenia; lymphocytopenia; male; mechanical hyperalgesia; mouse; nerve cell; nerve cell excitability; nonhuman; paraventricular thalamic nucleus; paw withdrawal threshold; rat},
	publisher = {Elsevier B.V.},
	issn = {18781705; 15675769},
	coden = {IINMB},
	language = {English},
	type = {Article},
	publication_stage = {Final},
	source = {Scopus},
	note = {Cited by: 0}
}

@ARTICLE{Li2025,
	author = {Li, Yumei and Sang, Zelin and Chen, Shuangshuang and Li, Hui and Ren, Xiuli and Mei, Xifan and Chen, Zhenhua},
	title = {A rationally engineered PVA-HA hydrogel orchestrates osteochondral regeneration and matrix mineralization by cytoprotecting chondrocytes mitochondrion},
	year = {2025},
	journal = {Chemical Engineering Journal},
	volume = {521},
	pages = {},
	doi = {10.1016/j.cej.2025.167100},
	url = {https://www.scopus.com/inward/record.uri?eid=2-s2.0-105013285932&doi=10.1016%2Fj.cej.2025.167100&partnerID=40&md5=9dcec57e03d10bc16e54159cbdb9dcbb},
	affiliations = {Jinzhou Medical University, Jinzhou, China; Jinzhou Medical University, Jinzhou, China; Jinzhou Medical University, Jinzhou, China},
	abstract = {Functional hydrogels based on carbohydrates are continually gaining research attention owing to their biological suitability and rationally engineered functions. Injectable hydrogels developed based hyaluronic acid (HA) and polyvinyl alcohol (PVA) have been reported to be attracting for osteoarthritis (OA) treatment. However, the excessive reactive oxygen species (ROS) in the oxidative stress microenvironment instigate chondrocyte mitochondrial damage and worsen cartilage degeneration, while conventional hydrogels cannot modulate oxidative stress. Consequently, this study proposed a strategy to rational design of dual-network PVA-HA hydrogels enables spatiotemporal control over anti-inflammatory cytokine release and ROS-scavenging functions, providing a disease-modifying therapeutic platform for OA through synergistic biomaterial-mediated microenvironment regulation. The designed hydrogels (PB-CaP@H) were enhanced by mineralized nanozymes (2 nm calcium phosphate (CaP) clusters modified Prussian blue (PB)), forming a composite hydrogel system that synergistically integrates near-infrared (NIR) response, anti-oxidative stress, and pro-cartilage mineralization functions. PB-CaP@H hydrogel has a porous structure (61 % porosity) and excellent mechanical properties (169 % elongation). Upon NIR irradiation, it warms the joint cavity to 48.9 °C, enhancing ROS scavenging (81 %) and accelerating mitochondrial repair. Micro-CT shows reduced cartilage damage. Molecular experiments confirm it repairs cartilage by up-regulating Col-II and SOX9. This injectable hydrogel offers a new OA treatment strategy by combining anti-oxidative stress therapy with cartilage repair. © 2025 Elsevier B.V., All rights reserved.},
	author_keywords = {Biomineralization; Ferroptosis; Hydrogel; Mitochondria; Osteoarthritis; Biomechanics; Body Fluids; Cartilage; Disease Control; Hyaluronic Acid; Mineralogy; Oxidative Stress; Repair; Chondrocytes; Ferroptosis; Hyaluronic Acid Hydrogels; Injectable Hydrogels; Microenvironments; Mitochondrias; Osteoarthritis; Polyvinyls; Prussian Blue; Reactive Oxygen Species; Biomineralization; Hydrogels; Infrared Devices; Mitochondria},
	keywords = {Biomechanics; Body fluids; Cartilage; Disease control; Hyaluronic acid; Mineralogy; Oxidative stress; Repair; Chondrocytes; Ferroptosis; Hyaluronic acid hydrogels; Injectable hydrogels; Microenvironments; Mitochondrias; Osteoarthritis; Polyvinyls; Prussian blue; Reactive oxygen species; Biomineralization; Hydrogels; Infrared devices; Mitochondria},
	publisher = {Elsevier B.V.},
	issn = {13858947},
	coden = {CMEJA},
	language = {English},
	type = {Article},
	publication_stage = {Final},
	source = {Scopus},
	note = {Cited by: 0}
}

@ARTICLE{Singh2025,
	author = {Singh, Jyoti S. and Kumari, Usha and Prakash, Ravi and Maiti, Pralay and Mittal, Swati and Mittal, Ajay Kumar},
	title = {Alterations in the epidermis and mucus viscosity of the carp, Cirrhinus mrigala, experimentally infected with Edwardsiella tarda},
	year = {2025},
	journal = {Microbial Pathogenesis},
	volume = {207},
	pages = {},
	doi = {10.1016/j.micpath.2025.107883},
	url = {https://www.scopus.com/inward/record.uri?eid=2-s2.0-105010426237&doi=10.1016%2Fj.micpath.2025.107883&partnerID=40&md5=a65ef63be6ac5a0faf4dad572b5b3c0d},
	affiliations = {Banaras Hindu University, Department of Zoology, Varanasi, India; Banaras Hindu University, Zoology Section, Varanasi, India; Indian Institute of Technology (BHU) Varanasi, School of Materials Science and Technology, Varanasi, India; Banaras Hindu University, Department of Zoology, Varanasi, India},
	abstract = {This study investigated effects of a bacterial pathogen, Edwardsiella tarda on the epidermis and mucus viscosity of an Indian major carp, Cirrhinus mrigala. The fish were divided into three groups: a control group (no treatment), a vehicle control group (fish injected with 50 μl of phosphate-buffered saline (PBS) at day 0), and an infected group (fish injected with 50 μl of PBS containing a sublethal dose of 2.2 × 10<sup>6</sup> CFU/fish, which is 10 % of the 96-h LD<inf>50</inf>, at day 0). Alterations in the surface architecture, histology, proliferating cell nuclear antigen (PCNA) and inducible nitric oxide synthase (iNOS) expression, specific activity of lactate dehydrogenase (LDH) and succinate dehydrogenase (SDH) were studied at 2d, 4d, 6d and 8d post-infection. Microscopic examination showed hypertrophy of the epidermal epithelial cells, accompanied by disrupted and disorganized microridges, as well as exfoliation. Mucous goblet cells (MGCs) density increased significantly at an early stage of infection. Club cells exhibited degenerative changes, including vacuolization, confluence with neighbouring cells at intervals and simultaneous discharge of their contents onto the surface. A significant increase in iNOS-positive cells was detected. PCNA expression was significantly lower in infected fish, indicating reduced cell proliferation. Cutaneous mucus showed non-Newtonian behavior, with higher viscosity at low shear rates which decreased significantly in infected fish, indicating thinning and shedding under stress. E. tarda infection also caused a significant increase in LDH activity and a decrease in SDH activity. This study will provide deep insight into the host defence mechanisms and serve as a knowledge base for the establishment of early warning systems to control disease outbreaks in farmed fish. © 2025 Elsevier B.V., All rights reserved.},
	author_keywords = {Cirrhinus Mrigala; Edwardsiella Tarda; Epidermis; Histopathology; Mucus; Sem; Viscosity; Lactate Dehydrogenase; Lactate Dehydrogenase A; Nitric Oxide Synthase; Succinate Dehydrogenase; Inducible Nitric Oxide Synthase; L-lactate Dehydrogenase; Nitric Oxide Synthase Type Ii; Proliferating Cell Nuclear Antigen; Succinate Dehydrogenase; Anton Paar Mcr 702; Evo Ls 10; Genesys 10 Uv–visible Spectrophotometer; Image J 1.38x; Leica Microtome Model Rm 2125rt; Leica Microscope Dm 750; Mega X; Statistical Package For The Social Sciences For Windows Standard Version 11.5; Vitek2; Lactate Dehydrogenase; Nitric Oxide Synthase; Succinate Dehydrogenase; Tumor Necrosis Factor; Cycline; Inducible Nitric Oxide Synthase; Animal Experiment; Animal Tissue; Article; Biochemical Analysis; Carp; Cirrhinus Mrigala; Colony Forming Unit; Controlled Study; Densitometry; Edwardsiella Tarda; Epidermis; Histopathology; Immune Response; Immunohistochemistry; Nonhuman; Physiological Stress; Scanning Electron Microscopy; Viscosity; Zymography; Animal; Chemistry; Enterobacteriaceae Infection; Fish Disease; Metabolism; Microbiology; Mucus; Pathogenicity; Pathology; Veterinary Medicine; Animals; Carps; Enterobacteriaceae Infections; Epidermis; Fish Diseases; L-lactate Dehydrogenase; Mucus; Nitric Oxide Synthase Type Ii; Proliferating Cell Nuclear Antigen; Succinate Dehydrogenase; Viscosity},
	keywords = {lactate dehydrogenase; nitric oxide synthase; succinate dehydrogenase; tumor necrosis factor; cycline; inducible nitric oxide synthase; animal experiment; animal tissue; Article; biochemical analysis; carp; Cirrhinus mrigala; colony forming unit; controlled study; densitometry; Edwardsiella tarda; epidermis; histopathology; immune response; immunohistochemistry; nonhuman; physiological stress; scanning electron microscopy; viscosity; zymography; animal; chemistry; Enterobacteriaceae infection; fish disease; metabolism; microbiology; mucus; pathogenicity; pathology; veterinary medicine; Animals; Carps; Enterobacteriaceae Infections; Epidermis; Fish Diseases; L-Lactate Dehydrogenase; Mucus; Nitric Oxide Synthase Type II; Proliferating Cell Nuclear Antigen; Succinate Dehydrogenase; Viscosity},
	publisher = {Academic Press},
	issn = {08824010; 10961208},
	coden = {MIPAE},
	pmid = {40639697},
	language = {English},
	type = {Article},
	publication_stage = {Final},
	source = {Scopus},
	note = {Cited by: 0}
}

@ARTICLE{Illouz2025388,
	author = {Illouz, Hannah M.C. and Menger, Yannick and Schaack, Ophélie and Lelièvre, Vincent and Poisbeau, Pierrick},
	title = {Sex-specific spatial memory deficits associated with region-specific neuroinflammatory changes in the dorsal hippocampus of rats exposed to neonatal repeated maternal separation},
	year = {2025},
	journal = {Brain, Behavior, and Immunity},
	volume = {129},
	pages = {388 - 398},
	doi = {10.1016/j.bbi.2025.06.031},
	url = {https://www.scopus.com/inward/record.uri?eid=2-s2.0-105008556763&doi=10.1016%2Fj.bbi.2025.06.031&partnerID=40&md5=d872de428bf816a25c70ca118a5f03ee},
	affiliations = {Laboratoire de Neurosciences Cognitives et Adaptatives, Strasbourg, France; Université de Strasbourg, EURIDOL Graduate School of Pain, Strasbourg, France; Institut des Neurosciences Cellulaires et Intégratives, Strasbourg, France},
	abstract = {The hippocampus is an essential brain structure for memory and emotional regulation and is particularly vulnerable to early life stress, which disrupts its development and increases the risk of neuropsychiatric disorders. Using the neonatal maternal separation model of early life stress, we explored sex-specific behavioral and molecular alterations, focusing on hippocampal function, neuroinflammation, and associated signaling pathways. Our results show that neonatal maternal separation induces mechanical and thermal hypersensitivity, as well as anxiety-like behaviors in both male and female rats, but spatial memory deficits were observed exclusively in males. These male-specific cognitive impairments are associated with a pro-inflammatory response in the dorsal CA1 subregion of the hippocampus. Molecular analyses also showed sex- and region-specific changes in oxytocinergic signaling and chloride cotransporters, suggesting plastic mechanisms affecting local neuronal inhibition. These findings highlight the pronounced sex differences in hippocampal vulnerability to early adversity, with males displaying an intense neuroinflammatory signature in dorsal CA1 associated with spatial memory deficits. This work highlights that the cognitive component of pain needs to be studied more systematically to better understand sex differences that are not necessarily easy to observe in the sensory and emotional components. © 2025 Elsevier B.V., All rights reserved.},
	author_keywords = {Chloride Homeostasis; Cytokines; Hippocampus; Microglia; Neonatal Maternal Separation; Neuroinflammation; Nociception; Oxytocin System; Sex Differences; Spatial Memory; Deoxyribonuclease; Glyceraldehyde 3 Phosphate Dehydrogenase; Graphpad Prism 9.0; Iq5 Real Time Pcr System; Leica Cm3050 S; M Fold Software; Oligo 6.0 Software; R 4.5.0; Rt Iscript Kit; Sybr Green Supermix; Turbotm Dnase; Cd11b Antigen; Deoxyribonuclease; Glyceraldehyde 3 Phosphate Dehydrogenase; Interleukin 1beta; Interleukin 6; Membrane Protein; Messenger Rna; Oxytocin Receptor; Sodium Chloride Cotransporter; Sodium Potassium Chloride Cotransporter 1; Tumor Necrosis Factor; Adult; Animal Cell; Animal Experiment; Animal Model; Animal Tissue; Anxiety; Article; Behavioral Test Parameters; Clinical Evaluation; Cognitive Defect; Cold Plate Test; Comparative Study; Conditioned Place Preference Test; Controlled Study; Correlation Analysis; Dark Compartment; Dentate Gyrus; Discrimination Ratio; Dorsal Hippocampus; Emotion Regulation; Female; Gene Amplification; Generalized Estimating Equation; Habituation; Hippocampal Ca1 Region; Hippocampal Ca3 Region; Hobbling; Hot Plate Test; Jumping; Licking; Light Compartment; Macrophage; Male; Maternal Deprivation; Mechanical Hypersensitivity; Memory Disorder; Microglial Cell Line; Nervous System Inflammation; Neuroinflammatory Response; Newborn; Nociception; Nonhuman; Novel Object Recognition Test; Object Location Test; Paw Withdrawal Latency; Protein Expression; Rat; Real Time Polymerase Chain Reaction; Rna Extraction; Sex Difference; Sex Specific Spatial Memory Deficit; Short Term Memory; Spatial Memory; Statistical Significance; Stimulation; Thermal Hypersensitivity; Thermal Nociceptive Threshold; Tissue Processing; Training},
	keywords = {CD11b antigen; deoxyribonuclease; glyceraldehyde 3 phosphate dehydrogenase; interleukin 1beta; interleukin 6; membrane protein; messenger RNA; oxytocin receptor; sodium chloride cotransporter; sodium potassium chloride cotransporter 1; tumor necrosis factor; adult; animal cell; animal experiment; animal model; animal tissue; anxiety; Article; behavioral test parameters; clinical evaluation; cognitive defect; cold plate test; comparative study; conditioned place preference test; controlled study; correlation analysis; dark compartment; dentate gyrus; discrimination ratio; dorsal hippocampus; emotion regulation; female; gene amplification; generalized estimating equation; habituation; hippocampal CA1 region; hippocampal CA3 region; hobbling; hot plate test; jumping; licking; light compartment; macrophage; male; maternal deprivation; mechanical hypersensitivity; memory disorder; microglial cell line; nervous system inflammation; neuroinflammatory response; newborn; nociception; nonhuman; novel object recognition test; object location test; paw withdrawal latency; protein expression; rat; real time polymerase chain reaction; RNA extraction; sex difference; sex specific spatial memory deficit; short term memory; spatial memory; statistical significance; stimulation; thermal hypersensitivity; thermal nociceptive threshold; tissue processing; training},
	publisher = {Academic Press Inc.},
	issn = {10902139; 08891591},
	coden = {BBIME},
	pmid = {40543729},
	language = {English},
	type = {Article},
	publication_stage = {Final},
	source = {Scopus},
	note = {Cited by: 0}
}

@ARTICLE{Xu2025440,
	author = {Xu, Jiani and Zhou, Fanshangming and Cao, Lingyan and Wang, Huilin and Hu, Jiani and Qiu, Shuo and Liu, Yulan and Zhang, Yan and Wang, Jie and Jiang, Xinquan},
	title = {ROS-balancing-engineered bio-heterojunction hydrogel accelerated the infected bone regeneration based on Sono-chemo dynamic therapy},
	year = {2025},
	journal = {Bioactive Materials},
	volume = {52},
	pages = {440 - 459},
	doi = {10.1016/j.bioactmat.2025.05.031},
	url = {https://www.scopus.com/inward/record.uri?eid=2-s2.0-105008033451&doi=10.1016%2Fj.bioactmat.2025.05.031&partnerID=40&md5=05fb52f4a7bfc3d3b620e2c5641ad308},
	affiliations = {Fudan University, Shanghai, China; Shanghai Ninth People's Hospital, Shanghai JiaoTong University School of Medicine, Department of Prosthodontics, Shanghai, China; Shanghai Jiao Tong University, College of Stomatology, Shanghai, China; Shanghai Ninth People's Hospital, Shanghai JiaoTong University School of Medicine, Department of Orthopaedic Surgery, Shanghai, China; Shanghai University of Engineering Science, School of Materials Science and Engineering, Shanghai, China},
	abstract = {Hypoxic deep-seated infections in refractory environments impede wound healing and exacerbate antibiotic resistance. Sonodynamic therapy (SDT) shows promise in combating pathogenic bacteria; however, the excessive reactive oxygen species (ROS) generated during the process often induce severe inflammatory responses, hindering tissue regeneration. To overcome these limitations, we have developed a multifunctional hydrogel, inspired by the dynamic regulatory mechanisms of rhizobia. GSH-SF/PeMA/MXene-TiO<inf>2</inf> (SP-MT) hydrogel was synthesized through the thiol-ene click chemistry mechanism. Methacrylated pectin (PeMA) and GSH-modified silk fibroin (GSH-SF) were combined with MXene-TiO<inf>2</inf> addition. This hydrogel exhibited favorable injectability, mechanical properties, swelling and degradation performance. In addition, this hydrogel can employ ultrasound-triggered dynamic ROS modulation to enable spatiotemporal regulation of antibacterial activity and promote tissue regeneration, effectively addressing the dual challenges of infection management and oxidative stress. Under ultrasound stimulation, SP-MT hydrogel can rapidly eradicate bacteria by disrupting membrane integrity and electron transport chains (ETCs) while simultaneously generating substantial ROS. Once the ultrasound stimulation ceased, the hydrogel and its degradation products eliminated residual ROS. In vivo studies further demonstrated that the nanohydrogel can accelerate soft tissue regeneration and periodontal bone regeneration by eradicating bacterial biofilms, promoting angiogenesis, and activating the TGF-β/SMAD signaling pathway. Therefore, this work introduces a novel strategy for equipping hydrogels with programmed antibacterial and anti-inflammatory functionalities, providing an innovative solution for treating deep-seated infections, particularly in periodontitis therapy. © 2025 Elsevier B.V., All rights reserved.},
	author_keywords = {Bio-heterojunction; Hypoxic Deep Infections; Reactive Oxygen Species; Sonodynamic Therapy; Tissue Regeneration; Chitosan; Glutathione; Peroxidase; Superoxide Dismutase; Titanium; Chitosan; Glutathione; Hydrogel; Peroxidase; Reactive Oxygen Metabolite; Silk Fibroin; Superoxide Dismutase; Titanium; Tumor Necrosis Factor; Absorption; Angiogenesis; Animal Cell; Animal Experiment; Animal Tissue; Antibacterial Activity; Article; Atomic Force Microscopy; Biocompatibility; Biodegradation; Biofilm; Bone Development; Bone Regeneration; Cell Adhesion; Cell Proliferation; Confocal Laser Scanning Microscopy; Controlled Study; Cross Linking; Cytoskeleton; Degradation; Electron Transport; Escherichia Coli; Extracellular Matrix; Fluorescence Imaging; Fourier Transform Infrared Spectroscopy; Freeze Drying; Gelation; Gene Set Enrichment Analysis; Histology; Immunofluorescence; Micro-computed Tomography; Mouse; Nonhuman; Oxidative Stress; Particle Size; Periodontitis; Photon Correlation Spectroscopy; Quantitative Analysis; Rat; Real Time Polymerase Chain Reaction; Respiratory Chain; Rhizobium; Scanning Electron Microscopy; Sono Chemodynamic Therapy; Sonodynamic Therapy; Tissue Regeneration; Transmission Electron Microscopy; Tunel Assay; Ultrasound; Ultrasound Stimulation; Wound Healing; Zeta Potential},
	keywords = {chitosan; glutathione; hydrogel; peroxidase; reactive oxygen metabolite; silk fibroin; superoxide dismutase; titanium; tumor necrosis factor; absorption; angiogenesis; animal cell; animal experiment; animal tissue; antibacterial activity; Article; atomic force microscopy; biocompatibility; biodegradation; biofilm; bone development; bone regeneration; cell adhesion; cell proliferation; confocal laser scanning microscopy; controlled study; cross linking; cytoskeleton; degradation; electron transport; Escherichia coli; extracellular matrix; fluorescence imaging; Fourier transform infrared spectroscopy; freeze drying; gelation; gene set enrichment analysis; histology; immunofluorescence; micro-computed tomography; mouse; nonhuman; oxidative stress; particle size; periodontitis; photon correlation spectroscopy; quantitative analysis; rat; real time polymerase chain reaction; respiratory chain; Rhizobium; scanning electron microscopy; sono chemodynamic therapy; sonodynamic therapy; tissue regeneration; transmission electron microscopy; TUNEL assay; ultrasound; ultrasound stimulation; wound healing; zeta potential},
	publisher = {KeAi Communications Co.},
	issn = {2452199X},
	language = {English},
	type = {Article},
	publication_stage = {Final},
	source = {Scopus},
	note = {Cited by: 0}
}

@ARTICLE{Feng2025,
	author = {Feng, Yonghao and Zhang, Hanyin and Wu, Wei and Shi, Xiaohong and Gao, Huanqing},
	title = {Roles of focal adhesion proteins in obesity related metabolic syndrome},
	year = {2025},
	journal = {Life Sciences},
	volume = {378},
	pages = {},
	doi = {10.1016/j.lfs.2025.123808},
	url = {https://www.scopus.com/inward/record.uri?eid=2-s2.0-105008001392&doi=10.1016%2Fj.lfs.2025.123808&partnerID=40&md5=dd080b9f4a0fcc47c848f715d3d67d7c},
	affiliations = {Fudan University, Department of Endocrinology, Shanghai, China; Fudan University, Shanghai, China; Fudan University, Department of Endocrinology & Metabolism, Shanghai, China; School of Life Sciences Fudan University, Shanghai, China},
	abstract = {Aims: This review explores the roles of focal adhesion (FA) proteins in obesity-related metabolic syndrome, focusing on their involvement in adipocyte function, insulin resistance, liver diseases, cardiovascular disorders, and aging. The aim is to synthesize current knowledge on how FA proteins contribute to metabolic dysregulation and identify potential therapeutic targets. Materials and methods: We conducted a comprehensive literature review of studies investigating FA proteins, including integrins, focal adhesion kinase (FAK), kindlin, and integrin-linked kinase (ILK), in obesity and related metabolic disorders. Data from transgenic mouse models, clinical studies, and molecular analyses were evaluated to elucidate the mechanisms by which FA proteins influence metabolic homeostasis. Key findings: FA proteins are critical regulators of cell-matrix interactions and mechanotransduction, impacting adipocyte differentiation, insulin sensitivity, and tissue remodeling. Dysregulation of these proteins is linked to metabolic disturbances, such as impaired adipocyte expansion, hepatic fibrosis, and cardiovascular dysfunction. For example, adipose-specific deletion of FAK or ILK alters insulin sensitivity, while integrin variants affect liver and muscle metabolism. Clinical evidence further supports the association of FA protein dysregulation with human diseases, including atherosclerosis and non-alcoholic fatty liver disease (NAFLD). Significance: Targeting FA protein signaling pathways offers novel therapeutic opportunities for mitigating obesity-related metabolic syndrome. Understanding the molecular mechanisms of FA proteins in metabolic regulation could lead to innovative interventions to address the global burden of obesity and its complications. This review highlights the potential of FA proteins as biomarkers and therapeutic targets in metabolic diseases. © 2025 Elsevier B.V., All rights reserved.},
	author_keywords = {Focal Adhesion Proteins; Metabolic Syndrome; Obesity; Paxillin; Protein Serine Threonine Kinase; Focal Adhesion Protein-tyrosine Kinases; Integrin-linked Kinase; Protein Serine-threonine Kinases; Alpha Integrin; Biological Marker; Focal Adhesion Kinase; Integrin Linked Kinase; Interleukin 6; Paxillin; Reactive Oxygen Metabolite; Transforming Growth Factor Beta; Triacylglycerol; Vinculin; Integrin-linked Kinase; Protein Serine Threonine Kinase; Adipocyte; Adipogenesis; Angiogenesis; Animal Experiment; Animal Model; Animal Tissue; Apoptosis; Atherosclerosis; Cell Adhesion; Cell Differentiation; Cell Migration; Cell Proliferation; Diabetes Mellitus; Enzyme Activity; Extracellular Matrix; Focal Adhesion; Homeostasis; Immune Dysregulation; Immune Response; Insulin Sensitivity; Kindling; Knowledge; Mapk Signaling; Metabolic Syndrome X; Mouse; Muscle Metabolism; Nonalcoholic Fatty Liver; Nonhuman; Obesity; Oxidative Stress; Physical Activity; Protein Structure; Review; Signal Transduction; Upregulation; Animal; Complication; Etiology; Human; Insulin Resistance; Metabolism; Animals; Focal Adhesion Protein-tyrosine Kinases; Focal Adhesions; Humans; Insulin Resistance; Metabolic Syndrome; Obesity; Protein Serine-threonine Kinases; Signal Transduction},
	keywords = {alpha integrin; biological marker; focal adhesion kinase; integrin linked kinase; interleukin 6; paxillin; reactive oxygen metabolite; transforming growth factor beta; triacylglycerol; vinculin; integrin-linked kinase; protein serine threonine kinase; adipocyte; adipogenesis; angiogenesis; animal experiment; animal model; animal tissue; apoptosis; atherosclerosis; cell adhesion; cell differentiation; cell migration; cell proliferation; diabetes mellitus; enzyme activity; extracellular matrix; focal adhesion; homeostasis; immune dysregulation; immune response; insulin sensitivity; kindling; knowledge; MAPK signaling; metabolic syndrome X; mouse; muscle metabolism; nonalcoholic fatty liver; nonhuman; obesity; oxidative stress; physical activity; protein structure; Review; signal transduction; upregulation; animal; complication; etiology; human; insulin resistance; metabolism; Animals; Focal Adhesion Protein-Tyrosine Kinases; Focal Adhesions; Humans; Insulin Resistance; Metabolic Syndrome; Obesity; Protein Serine-Threonine Kinases; Signal Transduction},
	publisher = {Elsevier Inc.},
	issn = {18790631; 00243205},
	coden = {LIFSA},
	pmid = {40505834},
	language = {English},
	type = {Review},
	publication_stage = {Final},
	source = {Scopus},
	note = {Cited by: 0}
}

@ARTICLE{Song2025,
	author = {Song, Haimeng and Du, Xinyue and Zhang, Yuanyuan and Liu, Wei and Luo, Yi and Liu, Yuxin and Xue, Yongjia and Xu, Mingyang and Lu, Jizhen and Jia, Wenwen},
	title = {Gelatin sponge patch grafting of microcryogel-based three-dimensional mesenchymal stem cells to alleviate acute liver failure},
	year = {2025},
	journal = {Biomaterials},
	volume = {321},
	pages = {},
	doi = {10.1016/j.biomaterials.2025.123324},
	url = {https://www.scopus.com/inward/record.uri?eid=2-s2.0-105002808190&doi=10.1016%2Fj.biomaterials.2025.123324&partnerID=40&md5=4dc4014d3a98ab98bf7bb2dd4cfbceb7},
	affiliations = {Tongji University, Institute for Regenerative Medicine, Shanghai, China; Shanghai Engineering Research Center of Stem Cells Translational Medicine, Shanghai, China; Shanghai Institute of Stem Cell Research and Clinical Translation, Shanghai, China; Beijing CytoNiche Biotechnology Co. Ltd., Beijing, China; Jinzhou Medical University, Jinzhou, China; Tongji University, Institute for Regenerative Medicine, Shanghai, China; Center for Life Sciences, Department of Biomedical Engineering, Beijing, China; Tongji University, Frontier Science Center for Stem Cell Research, Shanghai, China},
	abstract = {The clinical application of human umbilical cord mesenchymal stem cells (hUCMSCs) in the treatment of liver failure faces challenges due to cell quality, short engraftment time, and limited efficacy. Here, gelatin microcryogel (GM) microcarriers with pore sizes ranging from 15 to 36 μm were tuned from mixed gelatin and glutaraldehyde to develop a 3D culture system of hUCMSCs with improved therapeutic effects. Bulk RNA sequencing and in vitro assays showed that 3D-hUCMSCs exhibited significant improvement in signaling pathways related to paracrine secretion and anti-inflammation. These 3D-hUCMSCs superior compared to 2D-hUCMSCs not only in terms of paracrine secretion, protection from oxidation, and resistance to mechanical force damage, but also had better liver function improvement effect than 2D-hUCMSCs when they were transplanted as single cells into liver injury mice. Furthermore, a gelatin sponge patch grafting (GSPG) strategy was developed to enable the direct engraftment of 3D-hUCMSCs within the GM microcarriers. The results showed that overall engraftment in the host liver was significantly improved, and the life span of transplanted hosts was extended. Our study provided a practical strategy to achieve high engraftment and long retraining time of 3D-hUCMSCs in rescuing acute liver failure with gelatin matrixes. © 2025 Elsevier B.V., All rights reserved.},
	author_keywords = {Acute Liver Failure; Engraftment Efficiency; Gelatin Microcryogels (gms); Gelatin Sponge Patch Grafting (gspg); Human Umbilical Cord Mesenchymal Stem Cells (hucmscs); Three-dimensional (3d) Expansion; Alanine Aminotransferase; Aspartate Aminotransferase; Gelatin; Gelatin Sponge; Cryogels; Gelatin; Cell Culture; Cell Signaling; Grafting (chemical); Liver; Acute Liver Failure; Dimensional Expansion; Engraftment; Engraftment Efficiency; Gelatin Microcryogel; Gelatin Sponge; Gelatin Sponge Patch Grafting; Human Umbilical Cord; Human Umbilical Cord Mesenchymal Stem Cell; Mesenchymal Stem Cell; Three-dimensional Expansion; Stem Cells; Alanine Aminotransferase; Aspartate Aminotransferase; Cryogel; Gelatin; Gelatin Sponge; Interleukin 10; Microcryogel; Unclassified Drug; Acute Liver Failure; Animal Experiment; Animal Model; Animal Tissue; Article; Biocompatibility; Bodily Secretions; Cell Cycle; Cell Interaction; Cell Migration; Cell Proliferation; Cell Therapy; Cell Viability; Cohort Analysis; Controlled Study; Cryopreservation; Differential Gene Expression; Down Regulation; Flow Cytometry; Gelatin Sponge Patch Grafting; Gene Expression; Gene Expression Level; Gene Ontology; Histopathology; Human; Human Cell; Immune Response; Immune System; Immunohistochemistry; Immunomodulation; In Vitro Study; Inflammation; Kegg; Liver Cell; Liver Function; Liver Injury; Mesenchymal Stem Cell; Mouse; Nonhuman; Oxidation; Oxidative Stress; Paracrine Secretion; Protein Expression; Real Time Polymerase Chain Reaction; Rna Sequencing; Scanning Electron Microscopy; Signal Transduction; Three Dimensional Mesenchymal Stem Cell; Tissue Repair; Transplantation; Umbilical Cord Mesenchymal Stem Cell; Animal; Chemistry; Cytology; Liver; Male; Mesenchymal Stem Cell Transplantation; Pathology; Procedures; Therapy; Umbilical Cord; Animals; Cryogels; Gelatin; Humans; Liver Failure, Acute; Male; Mesenchymal Stem Cell Transplantation; Mesenchymal Stem Cells; Mice; Umbilical Cord},
	keywords = {Cell culture; Cell signaling; Grafting (chemical); Liver; Acute liver failure; Dimensional expansion; Engraftment; Engraftment efficiency; Gelatin microcryogel; Gelatin sponge; Gelatin sponge patch grafting; Human umbilical cord; Human umbilical cord mesenchymal stem cell; Mesenchymal stem cell; Three-dimensional expansion; Stem cells; alanine aminotransferase; aspartate aminotransferase; cryogel; gelatin; gelatin sponge; interleukin 10; microcryogel; unclassified drug; acute liver failure; animal experiment; animal model; animal tissue; Article; biocompatibility; bodily secretions; cell cycle; cell interaction; cell migration; cell proliferation; cell therapy; cell viability; cohort analysis; controlled study; cryopreservation; differential gene expression; down regulation; flow cytometry; gelatin sponge patch grafting; gene expression; gene expression level; gene ontology; histopathology; human; human cell; immune response; immune system; immunohistochemistry; immunomodulation; in vitro study; inflammation; KEGG; liver cell; liver function; liver injury; mesenchymal stem cell; mouse; nonhuman; oxidation; oxidative stress; paracrine secretion; protein expression; real time polymerase chain reaction; RNA sequencing; scanning electron microscopy; signal transduction; three dimensional mesenchymal stem cell; tissue repair; transplantation; umbilical cord mesenchymal stem cell; animal; chemistry; cytology; liver; male; mesenchymal stem cell transplantation; pathology; procedures; therapy; umbilical cord; Animals; Cryogels; Gelatin; Humans; Liver Failure, Acute; Male; Mesenchymal Stem Cell Transplantation; Mesenchymal Stem Cells; Mice; Umbilical Cord},
	publisher = {Elsevier Ltd},
	issn = {01429612; 18785905},
	isbn = {9781119043553; 9781848215856},
	coden = {BIMAD},
	pmid = {40253733},
	language = {English},
	type = {Article},
	publication_stage = {Final},
	source = {Scopus},
	note = {Cited by: 1}
}

@ARTICLE{Xu2025,
	author = {Xu, Lu and Zhu, Longjiao and Zhang, Yangzi and Zhou, Chenxi and Ni, Ke and Hu, Bing and Cao, Jijuan and Xu, Wentao},
	title = {Programmable and multifunctional nucleic acid hydrogels for accelerating chronic wound healing},
	year = {2025},
	journal = {Chemical Engineering Journal},
	volume = {520},
	pages = {},
	doi = {10.1016/j.cej.2025.166107},
	url = {https://www.scopus.com/inward/record.uri?eid=2-s2.0-105011413916&doi=10.1016%2Fj.cej.2025.166107&partnerID=40&md5=acb946934dba554344e62e3cf5ed6626},
	affiliations = {China Agricultural University, Department of Nutrition and Health, Beijing, China; Dalian Minzu University, Dalian, China; Food Quality and Safety Beijing Laboratory, Modified Organism (Food Safety), Beijing, China; Key Laboratory of Geriatrics (Hepatobiliary Diseases), Beijing, China},
	abstract = {Chronic wounds often exhibit impaired healing and persistent infection, attributed to microenvironmental disorders, excessive oxidative stress, immune dysregulation, and aberrant secretion of inflammatory cytokines. Hydrogels have been regarded as promising wound dressings owing to their hydrated and porous molecular structure. Among these, nucleic acid hydrogels (NAHs) have shown great potential in treating chronic wounds due to their programmability, favorable mechanical properties, and excellent biocompatibility. This review systematically summarizes the structural assembly of pure NAHs and hybrid NAHs. As structural elements or therapeutic tools, programmable NAHs exert multiple mechanisms of action in chronic wound repair, encompassing eight properties: adhesion, stimulus responsiveness, antibacterial activity, targeting ability, cell recruitment, catalytic function, gene regulation, and luminescent monitoring. These properties align with the requirements of wound healing, such as hemostasis, antibacterial efficacy, anti-inflammation, antioxidant activity, and real-time assessment. Additionally, this review focuses on the research progress of NAHs in treating chronic infected wounds, chronic burn wounds, and diabetic wounds, and prospects their future development directions and challenges, aiming to promote the application and advancement of NAHs in the field of biomedical materials. © 2025 Elsevier B.V., All rights reserved.},
	author_keywords = {Assembly; Chronic Wound Healing; Multifunctionality; Nucleic Acid Hydrogel; Programmability; Biocompatibility; Biomechanics; Biomedical Engineering; Biomolecules; Catalyst Activity; Gene Therapy; Physiology; Chronic Wound Healing; Chronic Wounds; Inflammatory Cytokines; Multifunctionality; Multifunctionals; Nucleic Acid Hydrogel; Persistent Infection; Programmability; Property; Wound Healing; Assembly},
	keywords = {Biocompatibility; Biomechanics; Biomedical engineering; Biomolecules; Catalyst activity; Gene therapy; Physiology; Chronic wound healing; Chronic wounds; Inflammatory cytokines; Multifunctionality; Multifunctionals; Nucleic acid hydrogel; Persistent infection; Programmability; Property; Wound healing; Assembly},
	publisher = {Elsevier B.V.},
	issn = {13858947},
	coden = {CMEJA},
	language = {English},
	type = {Review},
	publication_stage = {Final},
	source = {Scopus},
	note = {Cited by: 0}
}

@ARTICLE{Ai2025,
	author = {Ai, Can and Song, Yujie and Liu, Chunyi and An, Hang and Yu, Peng and Wang, Hongchuan and Xiang, Yiming and Yang, Jie and Zhang, Xianrong and Yeung, Kelvin W.K.},
	title = {A contractile-programmable sensor patch with antibacterial and immunomodulatory properties for infected wound management},
	year = {2025},
	journal = {Chemical Engineering Journal},
	volume = {520},
	pages = {},
	doi = {10.1016/j.cej.2025.165962},
	url = {https://www.scopus.com/inward/record.uri?eid=2-s2.0-105010837982&doi=10.1016%2Fj.cej.2025.165962&partnerID=40&md5=0f1f6d857d3e76763ceee7efb9609b57},
	affiliations = {Tongji Medical College of Huazhong University of Science and Technology, Department of Orthopaedics, Wuhan, China; The University of Hong Kong Li Ka Shing Faculty of Medicine, Hong Kong, Hong Kong; Hubei University of Arts and Science, Department of Dermatology, Xiangyang, China; Jiangnan University, School of Fiber Engineering and Equipment Technology, Wuxi, China; South-Central Minzu University, College of Biomedical Engineering, Wuhan, China; Southern Medical University, Department of Neonatology, Guangzhou, China; Southern Medical University, Department of Orthopaedics, Guangzhou, China; Wuhan Institute of Technology, School of Materials Science and Engineering, Wuhan, China},
	abstract = {Extensive acute wounds exhibit severely delayed re-epithelization due to the abnormal extracellular matrix remodeling, susceptibility to infection, dysregulated inflammatory response, and weakened skin contractions. Therefore, it is highly desirable to develop a contractile patch with an adaptive sustained contractile force, potent antibacterial, inflammatory regulating, and sensing capabilities to monitor and accelerate wound healing. Current thermoresponsive hydrogel-based contractile dressings had critical limitations including inadequate contraction forces, rapid contraction process, mechanical instability, and lack of sensing ability. In this study, we address this gap by developing a strain-managing bilayer patch (SR@AM Gel) composed of a conductive silicone rubber (SR) and lignin-bimetallic ion-mediated polyacrylamide hydrogel (AM Gel). This bilayer architecture integrates tissue fluid triggered shape memory for programmed wound contraction, real-time multimodal sensing, and dual-mode antibacterial action, which eradicates 98.85% of methicillin-resistant Staphylococcus aureus (MRSA) within 30 min of sunlight-triggered photothermal/ion therapy. In vivo studies on MRSA infected full-thickness wounds show accelerated healing (95.6% closure by day 8), driven by wound contraction, rapid bacterial eradication, and immune regulation. Transcriptomic and immunohistochemical analyses further revealed SR@AM Gel's ability to promote muscle contraction, suppress pro-inflammatory pathways (e.g., TLR4, TNF-α), and enhance angiogenesis. This multifunctional platform presents a transformative approach for monitor and treatment of extensive infected wounds. © 2025 Elsevier B.V., All rights reserved.},
	author_keywords = {Anti-infection; Bioadhesive Hydrogel; Immunomodulatory; Programmable Wound Contraction; Wound Healing; Wound Sensing; Hydrogels; Shape Memory Effect; Staphylococcus Aureus; Tissue Regeneration; Anti-infection; Antibacterials; Bio Adhesives; Bioadhesive Hydrogel; Immunomodulatory; Infected Wounds; Programmable Wound Contraction; Wound Contraction; Wound Healing; Wound Sensing; Silicones; Contraction; Polysilicones; Processes; Shape; Silicone Rubber; Surgical Dressings; Thickness; Wounds},
	keywords = {Hydrogels; Shape memory effect; Staphylococcus aureus; Tissue regeneration; Anti-infection; Antibacterials; Bio adhesives; Bioadhesive hydrogel; Immunomodulatory; Infected wounds; Programmable wound contraction; Wound contraction; Wound healing; Wound sensing; Silicones; Contraction; Polysilicones; Processes; Shape; Silicone Rubber; Surgical Dressings; Thickness; Wounds},
	publisher = {Elsevier B.V.},
	issn = {13858947},
	coden = {CMEJA},
	language = {English},
	type = {Article},
	publication_stage = {Final},
	source = {Scopus},
	note = {Cited by: 0}
}

@ARTICLE{Chen20252400,
	author = {Chen, Ximing and Liu, Sinong and Zhao, Xingkai and Xiao, Weirong and Hao, Chaojie and He, Shasha and Zhang, Jialu and Song, Yanling},
	title = {DNA Nanotechnology-Endowed Synthetic Immunology†},
	year = {2025},
	journal = {Chinese Journal of Chemistry},
	volume = {43},
	number = {18},
	pages = {2400 - 2415},
	doi = {10.1002/cjoc.70094},
	url = {https://www.scopus.com/inward/record.uri?eid=2-s2.0-105007886918&doi=10.1002%2Fcjoc.70094&partnerID=40&md5=74887a77036598635843a7befba5170c},
	affiliations = {Xiamen University, Department of Chemical Biology, Xiamen, China; Shanghai Jiao Tong University, Department of Chemical Biology, Shanghai, China},
	abstract = {Synthetic immunology merges synthetic biology and immunology, offering a new paradigm to unravel complex immune mechanisms and address major diseases. Unlike traditional ligand display platforms that face inherent limitations, DNA nanotechnology provides unparalleled programmability and nanoscale precision, enabling the fine-tuning of key immune parameters like ligand valence state and spatial distribution, as well as receptor-ligand interaction. This review covers recent advances in DNA nanotechnology for immune modulation, highlighting its role in the programmable design of immune responses. We first outline how DNA-based tools facilitate precise interrogation of immune cell mechanics, including receptor-ligand dynamics, ligand spatial arrangement, and mechanotransduction. We then discuss the applications in immune cell engineering, focusing on receptor reprogramming and surface functionalization, through customizable DNA scaffolds that reconfigure cellular communication. The modular nature of DNA nanotechnology further underpins the development of artificial immune cells, bridging synthetic biology with immunotherapy. In addition, we highlight emerging frontiers such as heterogenous multivalent ligand synergy and DNA-based synthetic cells, poised to expand mechanistic insights and therapeutic innovation. By integrating bottom-up design with top-down cellular interventions, DNA nanotechnology establishes a transformative framework for synthetic immunology, providing innovative solutions to fundamental and clinical challenges in immune regulation. Key Scientists: In 1953, James Watson and Francis Crick unveiled the double-helix structure of DNA.<sup>[1]</sup> This landmark discovery laid the foundation for the development of DNA nanotechnology. In the 1980s, Nadrian C. Seeman's group rationally designed DNA branched junctions by predictable base pairing, transforming one-dimensioned (1D) double helices into 2D nanostructures.<sup>[2-3]</sup> This study was marked as the beginning of DNA nanotechnology. In 2006, Paul W. K. Rothemund introduced the paradigm of DNA origami design, using DNA folding to create nanoscale shapes and patterns.<sup>[4]</sup> Three years later, William Shih's group demonstrated the construction of DNA origami with specific twists and curvatures through rational insertion and deletion of base pairs.<sup>[5-6]</sup> Hao Yan and his colleagues further achieved the construction of 3D DNA origami with complex curvatures.<sup>[7]</sup> In addition, Kurt V. Gothelf and Jorgen Kjems developed the configurable DNA box using toehold-mediated strand displacement, which inspired further studies on controllable cargo release.<sup>[8]</sup> In 2015, Hendrik Dietz's group achieved self-assembly of higher-order, dynamically reconfigurable DNA origami structures without relying on base pairing, overcoming the size limitations of traditional DNA origami.<sup>[9]</sup> Dietz's group also pioneered the self-assembly of DNA-protein hybrid nanostructures<sup>[10]</sup> and the biotechnological mass production of DNA origami<sup>[11]</sup>, which further expanded the practical applications of DNA nanotechnology. In parallel, Peng Yin and Hao Yan proposed user-prescribed single-stranded DNA or RNA origami techniques, greatly expanding the design space and scalability of bottom-up nanotechnology.<sup>[12]</sup> These breakthroughs facilitated the development of a broad range of biological applications. Since 1957, Thomas Chang et al. have been at the forefront of artificial cell and organ development, aiming to replicate biological functions similar to those of living organisms.<sup>[13]</sup> On the immunology front, Tasuku Honjo and James P. Allison made significant contributions to the discovery of T cell inhibitory receptor PD-1 and immune checkpoint CTLA-4, respectively, which have had a profound impact on cancer immunotherapy.<sup>[14-15]</sup> In 2016, Chenxiang Lin and William Shih's group developed DNA origami-templated liposome formation techniques.<sup>[16]</sup> Drawing upon the SNARE-mediated membrane fusion mechanism discovered by James E. Rothman,<sup>[17]</sup> they demonstrated how liposomes with membrane proteins arranged at defined distances and densities can be used to study membrane dynamics. In 2020, Mark Bathe et al. used DNA nanostructures to create precise antigen display platforms, elucidating the structure-activity relationship of antigens and B cell activation.<sup>[18]</sup> More recently, Zhigang Tian and colleagues demonstrated that enhancing the membrane surface protrusions of natural killer (NK) cells would boost their cytotoxicity against tumor cells.<sup>[19]</sup> These findings underscored the importance of surface protrusions and immune synapses in NK cell-tumor cell interactions. © 2025 Elsevier B.V., All rights reserved.},
	author_keywords = {Artificial Cell; Dna Nanotechnology; Immune Biophysics; Immune Regulation; Immunotherapy; Nucleic Acids; Protein Engineering; Synthetic Immunology},
	publisher = {John Wiley and Sons Inc},
	issn = {1001604X; 16147065},
	coden = {CJOCE},
	language = {English},
	type = {Review},
	publication_stage = {Final},
	source = {Scopus},
	note = {Cited by: 0}
}

@ARTICLE{Yang2025,
	author = {Yang, Yunbo and Li, Haoming and Zuo, Junhui and Lei, Fei},
	title = {Mechanistic Interactions Driving Nucleus Pulposus Cell Senescence in Intervertebral Disc Degeneration: A Multi-Axial Perspective of Mechanical, Immune, and Metabolic Pathways},
	year = {2025},
	journal = {JOR Spine},
	volume = {8},
	number = {3},
	pages = {},
	doi = {10.1002/jsp2.70089},
	url = {https://www.scopus.com/inward/record.uri?eid=2-s2.0-105009722134&doi=10.1002%2Fjsp2.70089&partnerID=40&md5=bacae7db47e93edf4a221ca34e8252fe},
	affiliations = {Affiliated Hospital of Southwest Medical University, Department of Orthopaedics, Luzhou, China},
	abstract = {Background: The senescence of nucleus pulposus cells (NPCs) at the heart of the pathogenesis of intervertebral disc degeneration (IVDD), which causes low back pain. Abnormal mechanical stress causes intracellular Ca<sup>2+</sup> overload by activating the Piezo-type mechanosensitive ion channel component 1 (PIEZO1) channel. Aims: This creates a positive feedback loop of oxidative-inflammatory damage by inducing endoplasmic reticulum stress and mitochondrial reactive oxygen species (ROS) bursts, as well as directly activating the NLRP3 inflammasome/NF-кB axis to promote the release of pro-inflammatory factors like IL-1β. Results: Energy metabolism collapsed as a result of mechanistic cause that caused excessive activation of mitophagy via the ROS-PINK1/Parkin pathway, and SIRT1 functional suppression further compromised mitochondrial quality control. The inflammatory nucleus pulposus (NP) brought on by mechanical stimulation caused macrophages to polarize toward the M1 type, and the p38MAPK pathway was activated by the TNF-α/IL-1β released, which in turn increased senescence markers like p16/p21. Notably, ROS both triggers mitophagy and activates the p53 pathway. On the one hand, oxidative damage-induced ATM/ATR kinase activation leads to p53 phosphorylation, which triggers p21-mediated cell-cycle block. On the other hand, p53 exacerbates mitochondrial dysfunction by inhibiting SIRT1 expression, creating a triangular amplification loop of p53-ROS-mitophagy. Furthermore, p53 stimulates apoptosis by altering the Bax/Bcl-2 balance and works in concert with inflammatory substances secreted by M1-type macrophages to cause the development of senescence-associated secretory phenotype (SASP). Conclusion: This interaction network reveals the dynamic coupling of mechano-immune-metabolic pathways in the course of IVDD, providing a theoretical basis for the development of multi-targeted intervention strategies, such as PIEZO1 inhibitors combined with M2-type macrophage polarization modulation, which are expected to delay disease progression by blocking key nodes. © 2025 Elsevier B.V., All rights reserved.},
	author_keywords = {Intervertebral Disc Degeneration; Macrophage Polarization; Mechanical Stimulation; Mitophagy; Nucleus Pulposus Cell; Parkin; Atr Protein; Inflammasome; Interleukin 1beta; Parkin; Protein P53; Reactive Oxygen Metabolite; Sirtuin 1; Tumor Necrosis Factor; Apoptosis; Calcium Cell Level; Cell Aging; Cell Cycle; Controlled Study; Endoplasmic Reticulum Stress; Energy Metabolism; Etiology; Feedback System; Human; Intervertebral Disk Degeneration; Low Back Pain; M1 Macrophage; M2 Macrophage; Macrophage; Male; Mechanical Stimulation; Mechanical Stress; Mitophagy; Nucleus Pulposus; Polarization; Positive Feedback; Review; Senescence; Senescence-associated Secretory Phenotype},
	keywords = {ATR protein; inflammasome; interleukin 1beta; parkin; protein p53; reactive oxygen metabolite; sirtuin 1; tumor necrosis factor; apoptosis; calcium cell level; cell aging; cell cycle; controlled study; endoplasmic reticulum stress; energy metabolism; etiology; feedback system; human; intervertebral disk degeneration; low back pain; M1 macrophage; M2 macrophage; macrophage; male; mechanical stimulation; mechanical stress; mitophagy; nucleus pulposus; polarization; positive feedback; review; senescence; senescence-associated secretory phenotype},
	publisher = {John Wiley and Sons Inc},
	issn = {25721143},
	language = {English},
	type = {Review},
	publication_stage = {Final},
	source = {Scopus},
	note = {Cited by: 1}
}

@ARTICLE{Lv2025,
	author = {Lv, Jia and Liu, Dingqian and Ren, Zhiyang and Zhang, Ye and Wang, Biao and Zhang, Xiaohan and Wang, Tianxin and Guan, Zhiwei and Yu, Kai and Chu, Lulu},
	title = {Double crosslinked hydrogels loaded with zinc-ellagic acid metal-organic frameworks combined with a mild heat stimulation promotes diabetic wound healing},
	year = {2025},
	journal = {Chemical Engineering Journal},
	volume = {519},
	pages = {},
	doi = {10.1016/j.cej.2025.165454},
	url = {https://www.scopus.com/inward/record.uri?eid=2-s2.0-105009442776&doi=10.1016%2Fj.cej.2025.165454&partnerID=40&md5=a0832ff6d459b1cf357d592f4e431af4},
	affiliations = {Tianjin University of Science & Technology, State Key Laboratory of Food Nutrition and Safety, Tianjin, China; Tianjin University of Science & Technology, College of Chemical Engineering and Materials Science, Tianjin, China; The First Affiliated Hospital of Henan College of TCM, Pediatric Hospital, Zhengzhou, China; China Aerospace Science and Industry Corporation, Department of Orthopaedics, Beijing, China; Fujian Agriculture and Forestry University, College of Food Science, Fuzhou, China},
	abstract = {Diabetic wound treatment still faces significant challenges, such as disturbed inflammatory regulation, impaired neovascularization, and bacterial susceptibility. To address the above issues, we designed and prepared a multifunctional hydrogel aimed at promoting diabetic wound repair. Specifically, biological metal-organic frameworks (Zn-EA) with ellagic acid as organic ligands and zinc ions as metal nodes were prepared via a co-precipitation method. To further enhance its antimicrobial properties, the antimicrobial peptide ε-polylysine (ε-PL) was loaded on Zn-EA by electrostatic interaction to form Zn-EA-PL. Subsequently, Zn-EA-PL was loaded into a static-dynamic double crosslinking hydrogel system (SA-TP@SF) constructed from silk fibroin (SF) and tyramine/phenylboronic acid-bifunctionalized sodium alginate (SA-TP). Dynamic crosslinking (B[sbnd]N coordination bonds and phenyl boron ester bonds) imparted glucose-responsive characteristics to the hydrogel, allowing it to deliver drugs in correlation with variations in blood glucose concentration, while static crosslinking (carbon‑carbon bonds) enhanced the structural stability of the hydrogel network. The hydrogel had excellent mechanical properties, along with hemostatic and antimicrobial capacity for skin wound repair. In vitro and in vivo experiments demonstrated that SA-TP@SF@Zn-EA-PL hydrogel significantly attenuated the diabetic wound inflammatory response and enhanced angiogenesis, demonstrating notable therapeutic effects. In addition, due to the inherent photothermal properties of Zn-EA, the hydrogel could reach a mild temperature under near-infrared light irradiation, which further enhanced the therapeutic effect. In conclusion, SA-TP@SF@Zn-EA-PL hydrogel exhibited considerable potential for application in diabetic wound treatment and infection prevention, providing an innovative and efficient solution for diabetic wound management. © 2025 Elsevier B.V., All rights reserved.},
	author_keywords = {Angiogenesis; Anti-inflammation; Biological Metal-organic Framework; Diabetic Wound Healing; Dynamic-static Dual Crosslinking; Mild Thermal Stimulus; Biomechanics; Carbon; Crosslinking; Dynamics; Hydrogels; Organometallics; Precipitation (chemical); Repair; Stability; Zinc; Zinc Compounds; Angiogenesis; Anti-inflammation; Biological Metal-organic Framework; Diabetic Wound Healing; Diabetic Wounds; Dynamic-static Dual Crosslinking; Metalorganic Frameworks (mofs); Mild Thermal Stimulus; Thermal Stimuli; Wound Healing; Ellagic Acid; Glucose; Infrared Devices},
	keywords = {Biomechanics; Carbon; Crosslinking; Dynamics; Hydrogels; Organometallics; Precipitation (chemical); Repair; Stability; Zinc; Zinc compounds; Angiogenesis; Anti-inflammation; Biological metal-organic framework; Diabetic wound healing; Diabetic wounds; Dynamic-static dual crosslinking; Metalorganic frameworks (MOFs); Mild thermal stimulus; Thermal stimuli; Wound healing; Ellagic acid; Glucose; Infrared devices},
	publisher = {Elsevier B.V.},
	issn = {13858947},
	coden = {CMEJA},
	language = {English},
	type = {Article},
	publication_stage = {Final},
	source = {Scopus},
	note = {Cited by: 0}
}

@ARTICLE{Ghoneum2025,
	author = {Ghoneum, Mamdooh Helal and Kenawy, El Refaie and Soliman, Hesham Mohamed Abd El Fattah and Abdel Moaty, Mohammed Saad Ismail and El. Shanshory, Ahmed A.},
	title = {Chitosan || Biobran/PVA || Chitosan/PVA tri-layered nanofiber scaffold: A biphasic release system with physicochemical properties conducive to skin tissue engineering},
	year = {2025},
	journal = {Carbohydrate Polymer Technologies and Applications},
	volume = {11},
	pages = {},
	doi = {10.1016/j.carpta.2025.100878},
	url = {https://www.scopus.com/inward/record.uri?eid=2-s2.0-105007639978&doi=10.1016%2Fj.carpta.2025.100878&partnerID=40&md5=95b339ff267a6e222ff8ade929b09f1a},
	affiliations = {Charles R. Drew University of Medicine and Science, Department of Surgery, Los Angeles, United States; University of California, Los Angeles, Department of Surgery, Los Angeles, United States; Faculty of Science, Department of Chemistry, Tanta, Egypt; Advanced Technology and New Materials Research Institute, Composites and Nanostructured Materials Research Department, New Borg El Arab, Egypt},
	abstract = {Successful regeneration of the skin requires an interdisciplinary approach that is both biological and material in consideration. In all the various strategies in skin tissue engineering (STE), electrospinning stands out for its ability to produce ECM-like scaffolds that support healing. Chitosan and Biobran are very promising polysaccharides for biomedical uses. Chitosan has antimicrobial, biocompatibility, and cell growth promotion properties, while Biobran is a safe, nontoxic agent that enhances nanofiber properties and stimulates the immune response. In the current study, our goal was to optimize a nanofiber scaffold for STE by using these materials. Hence, two types of tri-layer nanofiber scaffolds (TNS) were created by layer-by-layer electrospinning: T0, lacking Biobran in the middle layer, and T30, containing Biobran. We evaluated morphology, chemical structure, thermal stability, moisture control, mechanical properties, degradation rates, drug release, biocompatibility, antioxidant activity, and antibacterial activity by FE-SEM, FT-IR, TGA, stress-strain analysis, WCA, drug release tests, CCK-8 assays, live/dead staining, and SEM for cell assessment. Our strategy of layer-by-layer electrospinning chitosan, polyvinyl alcohol (PVA), and Biobran is a multifunctional scaffold with excellent cytocompatibility, antimicrobial activity, antioxidant activity, biphasic release, mechanical stability, and other characteristics, making it not only suitable for STE but also other biomedical applications. © 2025 Elsevier B.V., All rights reserved.},
	author_keywords = {Biobran; Chitosan; Electrospinning; Multi-layer; Nanofiber; Physicochemical Properties; Skin Tissue Engineering},
	publisher = {Elsevier Ltd},
	issn = {26668939},
	language = {English},
	type = {Article},
	publication_stage = {Final},
	source = {Scopus},
	note = {Cited by: 0; All Open Access; Gold Open Access}
}

@ARTICLE{Sankaran2025,
	author = {Sankaran, Govindarajan and Khurana, Anil Kumar and Shah, Leena and Khillare, Kishor and Nayak, Debadatta and Pawaskar, Navin},
	title = {A randomized placebo controlled clinical trial using Homoeopathy as an adjuvant to standard care in the management of COVID-19},
	year = {2025},
	journal = {Advances in Integrative Medicine},
	volume = {12},
	number = {3},
	pages = {},
	doi = {10.1016/j.aimed.2025.100502},
	url = {https://www.scopus.com/inward/record.uri?eid=2-s2.0-105005501612&doi=10.1016%2Fj.aimed.2025.100502&partnerID=40&md5=43b60eeb1ce1e0ca1739ffa6a830c976},
	affiliations = {The Other Song, Mumbai, India; Ministry of Ayurveda, Yoga & Naturopathy, Unani, Siddha and Homoeopathy, New Delhi, India; KEM Hospital, Pune, India; YCM Hospital, Pune, India; Central Council for Research in Homoeopathy, New Delhi, India; Ariv Integrative Healthcare, Hyderabad, India},
	abstract = {Background: COVID-19 challenged medical fraternity with high transmission rates, lack of prior sensitization of the immune system, high mortality, and emotional stress due to fear of death and social isolation. Objective: The objective of this trial was to test the effectiveness of individualized homoeopathic treatment as an adjuvant to modern medicine. Design: setting, participants, and interventions This was a randomized, double-blind, placebo-controlled trial. Two hundred and sixty-nine participants who tested positive for COVID-19 infection (N Gene, ORF 1-ab-Gene, and the S Gene of the SARS COV-2 virus) were randomized into two parallel groups. A total of 133 participants (49 %) were randomized to the homeopathic group. The remaining 136 (51 %) patients in the control group received a placebo intervention in addition to standard care of modern medicine. Main outcome measures: The endpoints of the trial were measuring the impact on patient symptoms, mortality rate, need for mechanical ventilation, inflammatory markers, and length of hospital stay. Statistical analysis was performed using a multivariate random effects model for symptoms and inflammatory markers. Logistic regression models were used to assess clinical outcomes, including intensive care unit (ICU) requirement, ventilator support, and deaths. Results: Of the 269 participants, 133 (49 %) were in the homoeopathic group and 136 (51 %) were in the control group. There were no significant differences in the demographic characteristics, comorbidities, or allopathic treatment administered within the groups at baseline. The median scores for shortness of breath, cough, weakness, and fatigue significantly reduced on days five and ten. There were no significant differences in the median values of inflammatory markers. The ICU requirement (p = 0.01), ventilator requirement (p = 0.01), and mortality (p = 0.003) were significantly lower in the homoeopathic group. Conclusion: Homoeopathy as an adjuvant to standard care in the management of COVID-19 resulted in lowering of clinical symptoms, and a significantly lower ICU requirement, requirement of ventilation, and mortality rate compared to standard care alone. © 2025 Elsevier B.V., All rights reserved.},
	author_keywords = {Adjuvant Therapy; Clinical Trial; Complementary Medicine; Covid-19; Homoeopathy; C Reactive Protein; Antibiotic Agent; Anticoagulant Agent; Antiparasitic Agent; Antipyretic Agent; Antivirus Agent; C Reactive Protein; D Dimer; Immunosuppressive Agent; Interleukin 6; Steroid; Adjuvant Therapy; Adult; Article; Artificial Ventilation; Chronic Kidney Failure; Comorbidity; Controlled Study; Coronavirus Disease 2019; Coughing; Diabetes Mellitus; Dyspnea; Fatigue; Female; Homeopathy; Human; Intensive Care Unit; Length Of Stay; Major Clinical Study; Male; Middle Aged; Mortality; Outcome Assessment; Oxygen Saturation; Prescription; Randomized Controlled Trial; Weakness},
	keywords = {antibiotic agent; anticoagulant agent; antiparasitic agent; antipyretic agent; antivirus agent; C reactive protein; D dimer; immunosuppressive agent; interleukin 6; steroid; adjuvant therapy; adult; Article; artificial ventilation; chronic kidney failure; comorbidity; controlled study; coronavirus disease 2019; coughing; diabetes mellitus; dyspnea; fatigue; female; homeopathy; human; intensive care unit; length of stay; major clinical study; male; middle aged; mortality; outcome assessment; oxygen saturation; prescription; randomized controlled trial; weakness},
	publisher = {Elsevier Australia},
	issn = {22129596; 22129588},
	language = {English},
	type = {Article},
	publication_stage = {Final},
	source = {Scopus},
	note = {Cited by: 0; All Open Access; Hybrid Gold Open Access}
}

@ARTICLE{Zhang2025,
	author = {Zhang, Yi and Chen, Yiner and Hou, Congcong and Wang, Chunlin and Mu, Changkao},
	title = {Analysis of cDNA microarrays revealed the effects of mating on the ovary and hepatopancreas of female swimming crab (Portunus trituberculatus) during the late stage of ovarian development},
	year = {2025},
	journal = {Comparative Biochemistry and Physiology - Part D: Genomics and Proteomics},
	volume = {55},
	pages = {},
	doi = {10.1016/j.cbd.2025.101520},
	url = {https://www.scopus.com/inward/record.uri?eid=2-s2.0-105003818862&doi=10.1016%2Fj.cbd.2025.101520&partnerID=40&md5=863c5e15ffcbcb223d26ddfc98e1100f},
	affiliations = {Ningbo University, School of Marine Sciences, Ningbo, China},
	abstract = {To investigate the differences in the ovaries and hepatopancreas of mated and unmated female Portunus trituberculatus during late ovarian development. This study constructed a cDNA library of the P. trituberculatus. The 113,858 sequences were obtained from the cDNA library and the NCBI database, and a total of 109,533 probes were designed for the cDNA microarray. Microarray analysis was performed on ovaries and hepatopancreas of mated and unmated crabs after six months of aquaculture. A total of 2072 differentially expressed genes (DEGs) were identified in the ovaries, and 1897 DEGs were identified in the hepatopancreas. Enrichment analysis revealed two differential pathways in the ovary, including Hippo signaling pathway and endocytosis, and fourteen differential pathways in the hepatopancreas, including insect hormone biosynthesis and glycolysis. The findings suggest that during late ovarian development, the ovaries focus on efficient energy use, with enhanced foreign substance recognition and a decrease in Vitellogenin (Vn) synthesis/absorption. In the hepatopancreas, there is an emphasis on nerve signal conduction, hormonal regulation, and energy metabolism. The immune and antioxidant capacities of both tissues showed fluctuations. In conclusion, the primary purpose of the P. trituberculatus during this stage is not to promote rapid ovarian development but to regulate energy intake, utilization, and maintain overall physiological stability. This study could provide valuable insights for the optimized breeding of female P. trituberculatus during late ovarian development. © 2025 Elsevier B.V., All rights reserved.},
	author_keywords = {Cdna Microarray; Hepatopancreas; Mating; Ovary; Portunus Trituberculatus; Complementary Dna; Vitellogenin; Animal Experiment; Animal Tissue; Aquaculture; Article; Bioinformatics; Biosynthesis; Controlled Study; Differential Expression Analysis; Differential Gene Expression; Dna Library; Dna Microarray; Down Regulation; Endocytosis; Energy Metabolism; Female; Glycolysis; Hepatopancreas; Hormonal Regulation; Mating; Mechanical Stimulation; Microarray Analysis; Nonhuman; Ovary Development; Overwintering; Portunus Trituberculatus; Real Time Polymerase Chain Reaction; Rna Extraction; Upregulation; Animal; Brachyura; Gene Expression Profiling; Genetics; Growth, Development And Aging; Male; Metabolism; Ovary; Physiology; Sexual Behavior; Animals; Female; Gene Expression Profiling; Hepatopancreas; Male; Oligonucleotide Array Sequence Analysis; Ovary; Sexual Behavior, Animal},
	keywords = {complementary DNA; vitellogenin; animal experiment; animal tissue; aquaculture; Article; bioinformatics; biosynthesis; controlled study; differential expression analysis; differential gene expression; DNA library; DNA microarray; down regulation; endocytosis; energy metabolism; female; glycolysis; hepatopancreas; hormonal regulation; mating; mechanical stimulation; microarray analysis; nonhuman; ovary development; overwintering; Portunus trituberculatus; real time polymerase chain reaction; RNA extraction; upregulation; animal; Brachyura; gene expression profiling; genetics; growth, development and aging; male; metabolism; ovary; physiology; sexual behavior; Animals; Female; Gene Expression Profiling; Hepatopancreas; Male; Oligonucleotide Array Sequence Analysis; Ovary; Sexual Behavior, Animal},
	publisher = {Elsevier Inc.},
	issn = {1744117X; 18780407},
	pmid = {40315711},
	language = {English},
	type = {Article},
	publication_stage = {Final},
	source = {Scopus},
	note = {Cited by: 0}
}

@ARTICLE{de Souza2025,
	author = {de Souza, Joyce Rodrigues and Rahimnejad, Maedeh and Mendes Soares, Igor Paulino and Anselmi, Caroline and de Oliveira, Pedro Henrique Chaves and Dos Reis-Prado, Alexandre Henrique and Maglaras, Victoria and Dal-Fabbro, Renan and Trichês, Eliandra De Sousa and Bottino, Marco C.},
	title = {3D Printing β-TCP-laden GelMA/Alginate interpenetrating-polymer-network biomaterial inks for bone tissue engineering},
	year = {2025},
	journal = {Bioprinting},
	volume = {49},
	pages = {},
	doi = {10.1016/j.bprint.2025.e00413},
	url = {https://www.scopus.com/inward/record.uri?eid=2-s2.0-105002839296&doi=10.1016%2Fj.bprint.2025.e00413&partnerID=40&md5=bda39545b1758e0386dba70c57f76e14},
	affiliations = {University of Michigan School of Dentistry, Department of Cariology, Ann Arbor, United States; Universidade Estadual Paulista "Júlio de Mesquita Filho", Department of Dental Materials and Prosthodontics, Sao Paulo, Brazil; Universidade Estadual Paulista "Júlio de Mesquita Filho", Department of Morphology and Pediatric Dentistry, Sao Paulo, Brazil; Universidade Estadual Paulista "Júlio de Mesquita Filho", Department of Dental Materials and Prosthodontics, Sao Paulo, Brazil; Universidade Estadual Paulista "Júlio de Mesquita Filho", Department of Preventive and Restorative Dentistry, Sao Paulo, Brazil; Universidade Federal de Minas Gerais, School of Dentistry, Belo Horizonte, Brazil; Universidade Federal de São Paulo, Institute of Science and Technology, Sao Paulo, Brazil; Department of Biomedical Engineering, Ann Arbor, United States},
	abstract = {Bone's capacity for self-repair is limited when large defects arise from trauma or infection. Traditional grafting methods like autografts and allografts often face challenges like immune rejection and limited availability. Traditional scaffold manufacturing techniques for bone tissue engineering frequently lack precise control over the constructs' material composition and pore architecture. Recently, 3D printing technology, particularly with interpenetrating polymer networks (IPNs), has successfully addressed these limitations, improving biocompatibility, strength, and degradation. Our study investigated gelatin methacryloyl (GelMA)/Alginate IPNs laden with beta tri-calcium phosphate (β-TCP) particles in a 3D-printed format to optimize cell proliferation and tissue regeneration conditions. Rheology studies showed shear-thinning viscosity and fast recovery (∼90 %) to primary viscosity after stress removal, confirming the inks' suitability for extrusion-based printing. Both inks demonstrated high resolution and acceptable printability (0.9–1). Incorporating β-TCP increased the compressive modulus (0.09 ± 0.01 MPa for the control group vs. 0.15 ± 0.01 MPa for 15 % (w/v) β-TCP, ∗∗∗p < 0.001) and swelling ratio, decreasing biodegradation over 35 days. Cell assays showed enhanced cell proliferation over 7 days, with no significant differences between groups. Compared to basal and osteogenic media controls, higher mineralization and osteogenic gene expression were observed in 15 % β-TCP-laden 3D-printed constructs on days 14 and 21. Histological analysis in vivo showed no signs of inflammation after three weeks, suggesting favorable tissue compatibility. Furthermore, calcium carbonate deposits were identified, evidencing the successful differentiation of mesenchymal stem cells into cells capable of producing a mineralized matrix. This study demonstrated that the (GelMA)/Alginate IPN containing β-TCP could be a successful biomaterial ink with promising bioactive properties for bone tissue engineering. © 2025 Elsevier B.V., All rights reserved.},
	author_keywords = {3d Printing; Alginate; Bone Regeneration; Calcium Phosphate; Gelatin Methacryloyl; Hydrogel; Interpenetrating Polymer Networks (ipns); Alginic Acid; Calcium Phosphate; Gelatin; Camera Axiocam Erc5s; Discovery Hr-2 Hybrid Rheometer; Echo Revolve Microscope; Imagej Software; Kratos Axis Ultra Xps; Labconco Freezone 2.5; Micro Total Rna Isolation Kit; Mira3 Feg-sem; Nicolet Is50; Nikon E800; Prism 9.4 Software; Regenhu; Spectramax Id3; Stereo Microscope Stemi 508; Alginic Acid; Biomaterial; Calcium Phosphate; Gelatin; Gelatin Methacryloyl; Hydrogel; Polymer; Unclassified Drug; Article; Attenuated Total Reflectance Fourier Transform Infrared Spectroscopy; Biocompatibility; Biodegradation; Biomechanics; Bone Development; Bone Regeneration; Bone Remodeling; Bone Tissue; Cell Adhesion; Cell Assay; Cell Culture; Cell Differentiation; Cell Proliferation; Cell Viability; Chondrocyte; Controlled Study; Cytotoxicity; Electrospinning; Extracellular Matrix; Finite Element Analysis; Flow Kinetics; Fourier Transform Infrared Spectroscopy; Freeze Drying; Gene Expression; Histology; Interpenetrating Polymer Network; Mesenchymal Stem Cell; Mineralization; Ossification; Osteoblast; Physiological Stress; Qualitative Analysis; Real Time Polymerase Chain Reaction; Reverse Transcription Polymerase Chain Reaction; Scanning Electron Microscopy; Tensile Strength; Three Dimensional Bioprinting; Three Dimensional Printing; Tissue Engineering; Tissue Regeneration; Viscosity; X Ray Diffraction},
	keywords = {alginic acid; biomaterial; calcium phosphate; gelatin; gelatin methacryloyl; hydrogel; polymer; unclassified drug; Article; attenuated total reflectance Fourier transform infrared spectroscopy; biocompatibility; biodegradation; biomechanics; bone development; bone regeneration; bone remodeling; bone tissue; cell adhesion; cell assay; cell culture; cell differentiation; cell proliferation; cell viability; chondrocyte; controlled study; cytotoxicity; electrospinning; extracellular matrix; finite element analysis; flow kinetics; Fourier transform infrared spectroscopy; freeze drying; gene expression; histology; Interpenetrating polymer network; mesenchymal stem cell; mineralization; ossification; osteoblast; physiological stress; qualitative analysis; real time polymerase chain reaction; reverse transcription polymerase chain reaction; scanning electron microscopy; tensile strength; three dimensional bioprinting; three dimensional printing; tissue engineering; tissue regeneration; viscosity; X ray diffraction},
	publisher = {Elsevier B.V.},
	issn = {24058866},
	language = {English},
	type = {Article},
	publication_stage = {Final},
	source = {Scopus},
	note = {Cited by: 1}
}

@ARTICLE{Scagnellato2025,
	author = {Scagnellato, Laura and Salvato, Mariangela and Iorio, Luca and Moccaldi, Beatrice and Giollo, Alessandro and Zanatta, Elisabetta and Padoan, Roberto and Ramonda, R. and Doria, Andrea},
	title = {Primordial and primary prevention in rheumatological diseases: The time has come},
	year = {2025},
	journal = {Autoimmunity Reviews},
	volume = {24},
	number = {9},
	pages = {},
	doi = {10.1016/j.autrev.2025.103891},
	url = {https://www.scopus.com/inward/record.uri?eid=2-s2.0-105011720455&doi=10.1016%2Fj.autrev.2025.103891&partnerID=40&md5=4056d11e47fe8eadd321862f32da7379},
	affiliations = {Università degli Studi di Padova, Department of Medicine-DIMED, Padua, Italy},
	abstract = {Rheumatological, immune-mediated diseases (RDs) impose a substantial global burden, especially on women of working age, resulting in chronic disability and escalating healthcare utilisation. Despite therapeutic advances, the incidence of RDs is rising, and no definitive cure exists. Emerging evidence highlights the potential of early-stage interventions, such as addressing preclinical phases of diseases to delay or prevent disease onset. Modifiable risk factors, such as tobacco use, obesity, diet, infections, mechanical strain, and other environmental exposures (e.g., air pollution and ultraviolet radiation), offer clear targets for intervention. Despite increasing efforts in producing high-quality studies for each rheumatological condition, current evidence supports the global promotion of a healthy lifestyle with a balanced diet, regular physical activity and vaccinations, vitamin D supplementation, and minimisation of excessive infectious, mechanical and psychosocial strain. However, to stimulate stakeholders and policymakers in investing and developing strategies for primary prevention, further interventional trials are warranted on at-risk populations such as first-degree relatives of rheumatological patients and asymptomatic autoantibody carriers. Indeed, besides encouraging experiments in rheumatoid arthritis and psoriatic arthritis, where research has reached the adolescent stage, research in disease interception is still in its infancy for most rheumatological conditions. © 2025 Elsevier B.V., All rights reserved.},
	author_keywords = {Modifiable Risk Factors; Primary Prevention; Rheumatological Diseases; Autoantibody; Vitamin D; Adolescent; Adult; Air Pollution; Environmental Exposure; Female; First-degree Relative; Health Care Utilization; Healthy Lifestyle; Human; Intervention Study; Obesity; Physical Activity; Prevention; Primary Prevention; Psoriatic Arthritis; Respiratory Distress Syndrome; Review; Rheumatoid Arthritis; Risk Factor; Tobacco Use; Ultraviolet Radiation; Vaccination; Epidemiology; Etiology; Immunology; Prevention And Control; Procedures; Rheumatic Disease; Humans; Primary Prevention; Rheumatic Diseases; Risk Factors},
	keywords = {autoantibody; vitamin D; adolescent; adult; air pollution; environmental exposure; female; first-degree relative; health care utilization; healthy lifestyle; human; intervention study; obesity; physical activity; prevention; primary prevention; psoriatic arthritis; respiratory distress syndrome; review; rheumatoid arthritis; risk factor; tobacco use; ultraviolet radiation; vaccination; epidemiology; etiology; immunology; prevention and control; procedures; rheumatic disease; Humans; Primary Prevention; Rheumatic Diseases; Risk Factors},
	publisher = {Elsevier B.V.},
	issn = {15689972; 18730183},
	coden = {ARUEB},
	pmid = {40716691},
	language = {English},
	type = {Review},
	publication_stage = {Final},
	source = {Scopus},
	note = {Cited by: 0}
}

@ARTICLE{Wang2025,
	author = {Wang, Bing and Liu, Chang and Ding, Zhouli and Pan, Jing and Wu, Bo},
	title = {Troponin T3 ameliorates sepsis-induced diaphragm dysfunction in rats through modulation of Cacna1s},
	year = {2025},
	journal = {Biochemical and Biophysical Research Communications},
	volume = {775},
	pages = {},
	doi = {10.1016/j.bbrc.2025.152112},
	url = {https://www.scopus.com/inward/record.uri?eid=2-s2.0-105006938316&doi=10.1016%2Fj.bbrc.2025.152112&partnerID=40&md5=f94941170be1a2a09fc9b67cf4d9b331},
	affiliations = {Zhongshan Hospital, Department of Pulmonary Medicine, Shanghai, China},
	abstract = {Background: Troponin T3 (TnT3) is involved in excitatory-contractile coupling in striated muscle and regulates Calcium voltage-gated channel subunit alpha1 S (Cacna1s) expression. Currently, the effect of TnT3/Cacna1s on the progression of sepsis-induced diaphragmatic dysfunction (SIDD) and the mechanism of action are unclear. Methods: A lipopolysaccharide (LPS)-induced C2C12 cell injury model was constructed in vitro, and a SIDD rat model was constructed by injecting LPS. The impacts of TnT3 on C2C12 cell viability and lactate dehydrogenase (LDH) release were determined by Cell Counting Kit-8 (CCK-8) assay and LDH kit. Inflammatory factors, SOD, GSH-px, MDA, ROS, and protein carbonyls were detected in C2C12 cells and SIDD rats by different kits, and the levels of muscle damage markers in rat serum were measured. Pathological staining was performed to assess pathological changes in rat diaphragm tissues as well as changes in apoptosis rates, and diaphragm mechanical indexes were examined. In addition, the expression of TnT3 and Cacna1s were assessed using qRT-PCR and Western blot, and myotubular atrophy-related proteins levels were assessed through Western blot. Results: In vitro, overexpression of TnT3 attenuated LPS-induced C2C12 cell injury and inhibited myotube atrophy, while reducing LDH release. In vivo, overexpression of TnT3 reduced LPS-induced changes in rat diaphragm mechanics, lowered levels of muscle damage markers, and attenuated diaphragm dysfunction, pathological damage, and apoptosis. Not only that, overexpression of TnT3 reduced MDA, ROS levels and protein carbonyl content, increased SOD and GSH-px activities, and reduced inflammatory factor levels in C2C12 cells and SIDD rat models. Overexpression of TnT3 upregulated Cacna1s, whereas silencing of Cacna1s attenuated the protective effect of TnT3 on SIDD cells and rat models. Conclusion: Overexpression TnT3 inhibits diaphragm dysfunction, increases cell viability and ameliorates diaphragm tissue damage through up-regulation of Cacna1s, which could serve as a therapeutic target for SIDD. © 2025 Elsevier B.V., All rights reserved.},
	author_keywords = {Cacna1s; Inflammation; Oxidative Stress; Sepsis Diaphragmatic Dysfunction; Troponin T3; Troponin T; Calcium Channels; Lipopolysaccharides; Troponin T; Abi Prism 7300 Rt-pcr System; Bd Facsaria 1113; Chemidoc; Ckx53; Envision Nexus; Flowjo Software V10.8; Graphpad 9.0; Image J Software; Image J Software Version 1.54h; M5000; Quant Studio 5; Spss 26.0 Software; Calcium Voltage Gated Channel Subunit Alpha1 S; Lipopolysaccharide; Troponin; Troponin T3; Unclassified Drug; Voltage Gated Calcium Channel; Calcium Channel; Troponin T; Animal Cell; Animal Experiment; Animal Model; Animal Tissue; Apoptosis; Article; Cell Counting; Cell Damage; Controlled Study; Diaphragm; Diaphragm Disease; Enzyme Linked Immunosorbent Assay; Genetic Transfection; Immunofluorescence; Immunohistochemistry; Male; Nonhuman; Oxidative Stress; Protein Expression; Protein Phosphorylation; Rat; Sepsis; Signal Transduction; Animal; Cell Line; Complication; Disease Model; Genetics; Metabolism; Mouse; Pathology; Pathophysiology; Sprague Dawley Rat; Animals; Apoptosis; Calcium Channels; Cell Line; Diaphragm; Disease Models, Animal; Lipopolysaccharides; Male; Mice; Rats; Rats, Sprague-dawley; Sepsis; Troponin T},
	keywords = {calcium voltage gated channel subunit alpha1 S; lipopolysaccharide; troponin; troponin T3; unclassified drug; voltage gated calcium channel; calcium channel; troponin T; animal cell; animal experiment; animal model; animal tissue; apoptosis; Article; cell counting; cell damage; controlled study; diaphragm; diaphragm disease; enzyme linked immunosorbent assay; genetic transfection; immunofluorescence; immunohistochemistry; male; nonhuman; oxidative stress; protein expression; protein phosphorylation; rat; sepsis; signal transduction; animal; cell line; complication; disease model; genetics; metabolism; mouse; pathology; pathophysiology; Sprague Dawley rat; Animals; Apoptosis; Calcium Channels; Cell Line; Diaphragm; Disease Models, Animal; Lipopolysaccharides; Male; Mice; Rats; Rats, Sprague-Dawley; Sepsis; Troponin T},
	publisher = {Elsevier B.V.},
	issn = {0006291X; 10902104},
	coden = {BBRCA},
	pmid = {40460485},
	language = {English},
	type = {Article},
	publication_stage = {Final},
	source = {Scopus},
	note = {Cited by: 0}
}

@ARTICLE{Sui2025,
	author = {Sui, Junhao and Hou, Yijin and Ding, Chen and Zheng, Zhong and Chen, Mengchen and Yu, Huiqi and Liu, Lu and Liu, Rong and Zhang, Xiaochen and Xu, Shuogui},
	title = {Micromotion-Driven “Mechanical-Electrical-Pharmaceutical Coupling” Bone-Guiding Membrane Modulates Stress-Concentrating Inflammation Under Diabetic Fractures},
	year = {2025},
	journal = {Advanced Materials},
	volume = {37},
	number = {32},
	pages = {},
	doi = {10.1002/adma.202505061},
	url = {https://www.scopus.com/inward/record.uri?eid=2-s2.0-105004358894&doi=10.1002%2Fadma.202505061&partnerID=40&md5=35a1379e92d8d92c605c4424b821ec6a},
	affiliations = {Changhai Hospital, Department of Orthopaedics, Shanghai, China; University of Shanghai for Science and Technology, School of Health Science and Engineering, Shanghai, China; Shanghai Ninth People's Hospital, Shanghai JiaoTong University School of Medicine, Department of Oral and Maxillofacial-Head and Neck Oncology, Shanghai, China},
	abstract = {The use of piezoelectric materials to convert micromechanical energy at the fracture site into electrical signals, thereby modulating stress-concentrated inflammation, has emerged as a promising treatment strategy for diabetic fractures. However, traditional bone-guiding membranes often face challenges in diabetic fracture repair due to their passive and imprecise drug release profiles. Herein, a piezoelectric polyvinylidene fluoride (PVDF) fibrous membrane is fabricated through electrospinning and oxidative polymerization to load metformin (Met) into a polypyrrole (PPy) coating (Met-PF@PPy), creating a “mechanical-electrical-pharmaceutical coupling” system. In a micromotion mechanical environment, Met-PF@PPy converts mechanical energy into electrical signals, activating the electrochemical reduction of PPy and triggering stress-responsive Met release. The generated electrical signals suppress inflammation through M1-to-M2 macrophage polarization and simultaneously enhance osteogenesis. Simultaneously, Met inhibits the NF-κB pathway to reduce pro-inflammatory cytokines while activating the AMPK pathway to promote osteogenesis and angiogenesis. In a diabetic mouse femoral fracture model, Met-PF@PPy significantly reduces inflammatory markers, enhances vascularization, and increases bone mineral density and bone volume fraction by over 30%. This “force-electric-drug coupling” strategy provides an innovative approach for active regulation in diabetic fracture repair and offers a versatile platform for advancing piezoelectric materials in regenerative medicine. © 2025 Elsevier B.V., All rights reserved.},
	author_keywords = {Diabetic Fracture Healing; Electrical Microenvironment; Macrophage Polarization; Stress-concentrated Inflammation; Stress-induced Modulation; Metformin; Polypyrrole; Polyvinylidene Fluoride; Controlled Drug Delivery; Fibrous Membranes; Fracture Energy; Stress Analysis; Stress Concentration; Targeted Drug Delivery; Diabetic Fracture Healing; Electrical Microenvironment; Fracture Healing; Macrophage Polarization; Metformins; Microenvironments; Piezoelectric; Stress-concentrated Inflammation; Stress-induced; Stress-induced Modulation; Regenerative Medicine; Metformin; Polypyrrole; Polyvinylidene Fluoride; Angiogenesis; Animal Experiment; Animal Model; Animal Tissue; Article; Bone Density; Bone Development; Bone Volume Fraction; Controlled Study; Drug Release; Electrochemical Analysis; Electrospinning; Femur Fracture; Fracture; Fracture Healing; Inflammation; M2 Macrophage; Macrophage; Male; Membrane; Microenvironment; Mouse; Nonhuman; Physiological Stress; Polarization; Polymerization; Vascularization},
	keywords = {Controlled drug delivery; Fibrous membranes; Fracture energy; Stress analysis; Stress concentration; Targeted drug delivery; Diabetic fracture healing; Electrical microenvironment; Fracture healing; Macrophage polarization; Metformins; Microenvironments; Piezoelectric; Stress-concentrated inflammation; Stress-induced; Stress-induced modulation; Regenerative medicine; metformin; polypyrrole; polyvinylidene fluoride; angiogenesis; animal experiment; animal model; animal tissue; article; bone density; bone development; bone volume fraction; controlled study; drug release; electrochemical analysis; electrospinning; femur fracture; fracture; fracture healing; inflammation; M2 macrophage; macrophage; male; membrane; microenvironment; mouse; nonhuman; physiological stress; polarization; polymerization; vascularization},
	publisher = {John Wiley and Sons Inc},
	issn = {15214095; 09359648},
	coden = {ADVME},
	pmid = {40326154},
	language = {English},
	type = {Article},
	publication_stage = {Final},
	source = {Scopus},
	note = {Cited by: 0}
}

@ARTICLE{Yuan2025,
	author = {Yuan, Shuai and Li, Haobo and Xu, Zhengyang and Yue, Zhipeng and Chen, Shu and Fu, Qiwei and Chen, Yi},
	title = {Immune regulation and repair of osteochondral defects using manganese-luteolin hydrogel scaffold},
	year = {2025},
	journal = {Journal of Controlled Release},
	volume = {384},
	pages = {},
	doi = {10.1016/j.jconrel.2025.113920},
	url = {https://www.scopus.com/inward/record.uri?eid=2-s2.0-105007596750&doi=10.1016%2Fj.jconrel.2025.113920&partnerID=40&md5=89a4f4d9618ceeb4730b03b53416011c},
	affiliations = {Naval Medical University, Department of Orthopaedics, Shanghai, China; The Second Affiliated Hospital Zhejiang University School of Medicine, Department of Gastroenterology, Hangzhou, China},
	abstract = {To investigate the effects of a 3D-printed Mn-Lut nanoflower-loaded biphasic hydrogel scaffold on the immune response and regenerative potential in a rat osteochondral defect model. The Mn-Lut-loaded biphasic hydrogel scaffold was synthesized and evaluated for its mechanical properties and biocompatibility. In vitro experiments with rat bone marrow mesenchymal stem cells (BMSCs) and bone marrow-derived macrophages (BMDMs) were performed to evaluate cell differentiation, survival, and immune modulation. The scaffold's in vivo regenerative effects were tested in a rat osteochondral defect model. The Mn-Lut-loaded scaffold supported osteogenesis and chondrogenesis by promoting BMSC differentiation. It also facilitated macrophage polarization to the anti-inflammatory M2 phenotype, mitigating oxidative stress. Histological and Micro-computed tomography (CT) analysis of in vivo samples revealed significantly enhanced osteochondral regeneration, including improved trabecular bone formation, cartilage repair, and overall bone density. The manganese-luteolin (Mn-Lut) nanoflower-loaded biphasic hydrogel scaffold modulates the immune microenvironment and enhances osteochondral regeneration, offering a promising therapeutic approach for joint repair. © 2025 Elsevier B.V., All rights reserved.},
	author_keywords = {Biphasic Hydrogel Scaffold; Immune Microenvironment; Manganese-luteolin; Nanoflowers; Osteochondral Defect; Tissue Regeneration; Alanine Aminotransferase; Aspartate Aminotransferase; Catalase; Creatinine; F Actin; Glutathione; Luteolin; Malonaldehyde; Manganese; Protein Tyrosine Phosphatase; Receptor Type Tyrosine Protein Phosphatase C; Superoxide Dismutase; Hydrogels; Manganese; Lightcycler 480; Sybr Premix Ex Taq; Cell Culture; Fiber Bonding; Gas Foaming; Macrophages; Scaffolds; Tissue Regeneration; Biphasic Hydrogel Scaffold; Bone Marrow Mesenchymal; Defect Model; Hydrogel Scaffolds; Immune Microenvironment; In-vivo; Manganese-luteolin; Marrow Mesenchymal Stem Cells; Microenvironments; Osteochondral Defects; Nanoflowers; Alanine Aminotransferase; Albumin; Aspartate Aminotransferase; Beta Actin; Catalase; Cd206 Antigen; Cd34 Antigen; Cd68 Antigen; Cd86 Antigen; Creatinine; F Actin; Glutathione; Hermes Antigen; Hydrogel; Interleukin 1beta; Luteolin; Lymphocyte Antigen; Malonaldehyde; Manganese; Nanoflower; Osteogenic Protein 1; Reactive Oxygen Metabolite; Receptor Type Tyrosine Protein Phosphatase C; Superoxide Dismutase; Transcription Factor Sox9; Unclassified Drug; Abts Radical Scavenging Assay; Alanine Aminotransferase Blood Level; Albumin Blood Level; Animal Cell; Animal Experiment; Animal Model; Animal Tissue; Antiinflammatory Activity; Antioxidant Activity; Apoptosis Assay; Article; Aspartate Aminotransferase Blood Level; Biocompatibility; Bone Defect; Bone Density; Bone Development; Bone Marrow Derived Macrophage; Bone Marrow Mesenchymal Stem Cell; Bone Marrow Progenitor Cell; Bone Regeneration; Bone Volume Fraction; Cell Culture; Cell Differentiation; Cell Isolation; Cell Migration; Cell Survival; Cell Viability; Cholesterol Blood Level; Chondrocyte; Chondrogenesis; Chondropathy; Compression; Creatinine Blood Level; Degradation; Differential Scanning Calorimetry; Dpph Radical Scavenging Assay; Enzyme Activity; Enzyme Assay; Fenton Reaction; Flow Cytometry; Fourier Transform Infrared Spectroscopy; Gene Expression Level; Gene Expression Profiling; Histology; Histopathology; Immune Response; Immunofluorescence Assay; Immunomodulation; Immunoregulation; In Vitro Study; In Vivo Study; M2 Macrophage; Male; Micro-computed Tomography; Nonhuman; Ossification; Oxidative Stress; Polarization; Protein Expression; Rat; Real Time Reverse Transcription Polymerase Chain Reaction; Rna Extraction; Scanning Electron Microscopy; Shear Rate; Sprague Dawley Rat; Thermogravimetry; Three Dimensional Printing; Trabecular Bone; Trabecular Number; Trabecular Thickness; Transmission Electron Microscopy; Transwell Assay; Tunel Assay; Ultraviolet Visible Spectrophotometry; Western Blotting; X Ray Diffraction; Animal; Chemistry; Drug Effect; Immunology; Macrophage; Mesenchymal Stem Cell; Mouse; Tissue Scaffold; Animals; Cell Differentiation; Cells, Cultured; Chondrogenesis; Hydrogels; Male; Manganese; Mesenchymal Stem Cells; Mice; Osteogenesis; Rats; Rats, Sprague-dawley; Tissue Scaffolds},
	keywords = {Cell culture; Fiber bonding; Gas foaming; Macrophages; Scaffolds; Tissue regeneration; Biphasic hydrogel scaffold; Bone marrow mesenchymal; Defect model; Hydrogel scaffolds; Immune microenvironment; In-vivo; Manganese-luteolin; Marrow mesenchymal stem cells; Microenvironments; Osteochondral defects; Nanoflowers; alanine aminotransferase; albumin; aspartate aminotransferase; beta actin; catalase; cd206 antigen; CD34 antigen; CD68 antigen; CD86 antigen; creatinine; F actin; glutathione; Hermes antigen; hydrogel; interleukin 1beta; luteolin; lymphocyte antigen; malonaldehyde; manganese; nanoflower; osteogenic protein 1; reactive oxygen metabolite; receptor type tyrosine protein phosphatase C; superoxide dismutase; transcription factor Sox9; unclassified drug; ABTS radical scavenging assay; alanine aminotransferase blood level; albumin blood level; animal cell; animal experiment; animal model; animal tissue; antiinflammatory activity; antioxidant activity; apoptosis assay; Article; aspartate aminotransferase blood level; biocompatibility; bone defect; bone density; bone development; bone marrow derived macrophage; bone marrow mesenchymal stem cell; bone marrow progenitor cell; bone regeneration; bone volume fraction; cell culture; cell differentiation; cell isolation; cell migration; cell survival; cell viability; cholesterol blood level; chondrocyte; chondrogenesis; chondropathy; compression; creatinine blood level; degradation; differential scanning calorimetry; DPPH radical scavenging assay; enzyme activity; enzyme assay; Fenton reaction; flow cytometry; Fourier transform infrared spectroscopy; gene expression level; gene expression profiling; histology; histopathology; immune response; immunofluorescence assay; immunomodulation; immunoregulation; in vitro study; in vivo study; M2 macrophage; male; micro-computed tomography; nonhuman; ossification; oxidative stress; polarization; protein expression; rat; real time reverse transcription polymerase chain reaction; RNA extraction; scanning electron microscopy; shear rate; Sprague Dawley rat; thermogravimetry; three dimensional printing; trabecular bone; trabecular number; trabecular thickness; transmission electron microscopy; transwell assay; TUNEL assay; ultraviolet visible spectrophotometry; Western blotting; X ray diffraction; animal; chemistry; drug effect; immunology; macrophage; mesenchymal stem cell; mouse; tissue scaffold; Animals; Cell Differentiation; Cells, Cultured; Chondrogenesis; Hydrogels; Male; Manganese; Mesenchymal Stem Cells; Mice; Osteogenesis; Rats; Rats, Sprague-Dawley; Tissue Scaffolds},
	publisher = {Elsevier B.V.},
	issn = {01683659; 18734995},
	coden = {JCREE},
	pmid = {40451553},
	language = {English},
	type = {Article},
	publication_stage = {Final},
	source = {Scopus},
	note = {Cited by: 0}
}

@ARTICLE{Sun2025,
	author = {Sun, Jiwei and Zhao, Baoying and Wo, Keqi and Xia, Yutian and Liu, Yuhan and Li, Shue and Yang, Cheng and Liu, Silin and Ding, Yumei},
	title = {Cell microparticles loaded with pro-inflammatory factors and chloroquine collaborate with mechanical force to facilitate orthodontic tooth movement},
	year = {2025},
	journal = {Journal of Controlled Release},
	volume = {384},
	pages = {},
	doi = {10.1016/j.jconrel.2025.113868},
	url = {https://www.scopus.com/inward/record.uri?eid=2-s2.0-105006493828&doi=10.1016%2Fj.jconrel.2025.113868&partnerID=40&md5=183fc58c1a7403afc7d88d761190cdf0},
	affiliations = {Tongji Medical College of Huazhong University of Science and Technology, Department of Stomatology, Wuhan, China; Tongji Medical College of Huazhong University of Science and Technology, School of Stomatology, Wuhan, China; Hubei Province Key Laboratory of Oral and Maxillofacial Development and Regeneration, Wuhan, China; Ningbo University, Department of Stomatology, Ningbo, China; Wuhan Britain-China School, Wuhan, China; Chifeng University, Department of Stomatology, Chifeng, China},
	abstract = {Malocclusion is regarded as a serious dental problem involving above 60 % populations worldwide. The main challenge for clinical orthodontic treatment lies in insufficient remodeling microenvironment, lack of active immune response and inadequate osteoclastic behavior, as mechanical application fails to trigger high-performance periodontal reconstruction. Regulation on macrophages is a promising method for strengthening tissue remodeling. Here, pro-inflammatory macrophage-derived microparticles loaded with chloroquine (CQ@PMMPs) are fabricated and integrated into a pH-responsive microneedle patch to precisely target at periodontal-resident macrophages for M1 polarization. In response to force-induced aseptic inflammation, local low-pH triggers degradation of microneedle and slow release of CQ@PMMPs, which activate macrophages to facilitate orthodontic force-induced periodontal remodeling and accelerated tooth movement through increasing the recruitment of monocytes and differentiation of monocytes into osteoclasts. Mechanistic exploration elucidates that encapsulated chloroquine in combination with pro-inflammatory cytokines in microparticles altogether promoted M1 macrophage polarization and subsequent osteoclastic activity mainly via MAPK signaling pathway. These specific functions of CQ@PMMPs contribute to collaborating and enhancing orthodontic force treatment, thus facilitating periodontal remodel and tooth movement acceleration. In summary, our results shed light on the local application of CQ@PMMPs as potential strategy for efficient orthodontic tooth movement. © 2025 Elsevier B.V., All rights reserved.},
	author_keywords = {Immunomodulation; Microneedles; Microparticles; Orthodontic Tooth Movement; Osteoclastogenesis; Chloroquine; Inducible Nitric Oxide Synthase; Chloroquine; Cytokines; Dentistry; Light Polarization; Dental Problems; Immuno Modulations; Mechanical Force; Micro Particles; Microneedles; Orthodontic Forces; Orthodontic Tooth Movements; Orthodontic Treatments; Osteoclastogenesis; Tooth Movement; Macrophages; Chloroquine; Inducible Nitric Oxide Synthase; Interleukin 1beta; Interleukin 6; Tumor Necrosis Factor; Cytokine; Article; Cell Differentiation; Controlled Study; Cytoskeleton; Flow Cytometry; Human; Human Cell; Immune Response; In Vitro Study; Lysosomal Ph; M1 Macrophage; Mapk Signaling; Membrane Microparticle; Monocyte; Orthodontic Tooth Movement; Osteoclastogenesis; Periodontal Disease; Periodontal Ligament; Phenotype; Quantitative Analysis; Regulatory Mechanism; Sustained Drug Release; Upregulation; Animal; C57bl Mouse; Drug Effect; Drug Release; Macrophage; Male; Metabolism; Mouse; Osteoclast; Procedures; Raw 264.7 Cell Line; Animals; Cell-derived Microparticles; Chloroquine; Cytokines; Drug Liberation; Humans; Male; Mice; Mice, Inbred C57bl; Osteoclasts; Raw 264.7 Cells; Tooth Movement Techniques},
	keywords = {Dentistry; Light polarization; Dental problems; Immuno modulations; Mechanical force; Micro particles; Microneedles; Orthodontic forces; Orthodontic tooth movements; Orthodontic treatments; Osteoclastogenesis; Tooth movement; Macrophages; chloroquine; inducible nitric oxide synthase; interleukin 1beta; interleukin 6; tumor necrosis factor; cytokine; Article; cell differentiation; controlled study; cytoskeleton; flow cytometry; human; human cell; immune response; in vitro study; lysosomal pH; M1 macrophage; MAPK signaling; membrane microparticle; monocyte; orthodontic tooth movement; osteoclastogenesis; periodontal disease; periodontal ligament; phenotype; quantitative analysis; regulatory mechanism; sustained drug release; upregulation; animal; C57BL mouse; drug effect; drug release; macrophage; male; metabolism; mouse; osteoclast; procedures; RAW 264.7 cell line; Animals; Cell-Derived Microparticles; Chloroquine; Cytokines; Drug Liberation; Humans; Male; Mice; Mice, Inbred C57BL; Osteoclasts; RAW 264.7 Cells; Tooth Movement Techniques},
	publisher = {Elsevier B.V.},
	issn = {01683659; 18734995},
	coden = {JCREE},
	pmid = {40414501},
	language = {English},
	type = {Article},
	publication_stage = {Final},
	source = {Scopus},
	note = {Cited by: 0}
}

@ARTICLE{Asadi Tokmedash2025,
	author = {Asadi Tokmedash, Mohammad and Kim, Changheon and Chavda, Ajay P. and Li, Adrian and Robins, Jacob and Min, Jouha},
	title = {Engineering multifunctional surface topography to regulate multiple biological responses},
	year = {2025},
	journal = {Biomaterials},
	volume = {319},
	pages = {},
	doi = {10.1016/j.biomaterials.2025.123136},
	url = {https://www.scopus.com/inward/record.uri?eid=2-s2.0-85217972692&doi=10.1016%2Fj.biomaterials.2025.123136&partnerID=40&md5=c57a7dae16129034fbc89775928bda28},
	affiliations = {Michigan Engineering, Ann Arbor, United States; Department of Biomedical Engineering, Ann Arbor, United States; Michigan Engineering, Ann Arbor, United States; University of Michigan Rogel Cancer Center, Ann Arbor, United States; University of Michigan, Ann Arbor, Weil Institute for Critical Care Research and Innovation, Ann Arbor, United States},
	abstract = {Surface topography or curvature plays a crucial role in regulating cell behavior, influencing processes such as adhesion, proliferation, and gene expression. Recent advancements in nano- and micro-fabrication techniques have enabled the development of biomimetic systems that mimic native extracellular matrix (ECM) structures, providing new insights into cell-adhesion mechanisms, mechanotransduction, and cell-environment interactions. This review examines the diverse applications of engineered topographies across multiple domains, including antibacterial surfaces, immunomodulatory devices, tissue engineering scaffolds, and cancer therapies. It highlights how nanoscale features like nanopillars and nanospikes exhibit bactericidal properties, while many microscale patterns can direct stem cell differentiation and modulate immune cell responses. Furthermore, we discuss the interdisciplinary use of topography for combined applications, such as the simultaneous regulation of immune and tissue cells in 2D and 3D environments. Despite significant advances, key knowledge gaps remain, particularly regarding the effects of topographical cues on multicellular interactions and dynamic 3D contexts. This review summarizes current fabrication methods, explores specific and interdisciplinary applications, and proposes future research directions to enhance the design and utility of topographically patterned biomaterials in clinical and experimental settings. © 2025 Elsevier B.V., All rights reserved.},
	author_keywords = {Biofilm Control; Biomaterials; Cancer Treatment; Immunomodulation; Surface Topography; Tissue Engineering; Biocompatible Materials; Behavioral Research; Biomimetic Processes; Cell Adhesion; Cell Culture; Cell Engineering; Scaffolds (biology); Stem Cells; Biofilm Control; Biological Response; Cell Behaviours; Genes Expression; Immune Cells; Immuno Modulations; Micro-fabrication Techniques; Multifunctionals; Nano Fabrication; Tissues Engineerings; Topography; Biomaterial; Antibacterial Activity; Bactericidal Activity; Biofilm; Cell Adhesion; Cell Differentiation; Cell Function; Extracellular Matrix; Gene Expression; Human; Immunocompetent Cell; Immunomodulation; Immunotherapy; Mechanotransduction; Microtechnology; Nonhuman; Review; Stem Cell; Tissue Engineering; Topography; Animal; Chemistry; Metabolism; Procedures; Surface Property; Tissue Scaffold; Animals; Biocompatible Materials; Extracellular Matrix; Humans; Mechanotransduction, Cellular; Surface Properties; Tissue Engineering; Tissue Scaffolds},
	keywords = {Behavioral research; Biomimetic processes; Cell adhesion; Cell culture; Cell engineering; Scaffolds (biology); Stem cells; Biofilm control; Biological response; Cell behaviours; Genes expression; Immune cells; Immuno modulations; Micro-fabrication techniques; Multifunctionals; Nano fabrication; Tissues engineerings; Topography; biomaterial; antibacterial activity; bactericidal activity; biofilm; cell adhesion; cell differentiation; cell function; extracellular matrix; gene expression; human; immunocompetent cell; immunomodulation; immunotherapy; mechanotransduction; microtechnology; nonhuman; review; stem cell; tissue engineering; topography; animal; chemistry; metabolism; procedures; surface property; tissue scaffold; Animals; Biocompatible Materials; Extracellular Matrix; Humans; Mechanotransduction, Cellular; Surface Properties; Tissue Engineering; Tissue Scaffolds},
	publisher = {Elsevier Ltd},
	issn = {01429612; 18785905},
	isbn = {9781119043553; 9781848215856},
	coden = {BIMAD},
	pmid = {39978049},
	language = {English},
	type = {Review},
	publication_stage = {Final},
	source = {Scopus},
	note = {Cited by: 8; All Open Access; Hybrid Gold Open Access}
}

@ARTICLE{Bakare2025675,
	author = {Bakare, Ahmed Olalekan and Stephens, Kimberly E. and Sanchez, Karla R. and Liu, Vivian and Zheng, Liangtao and Goel, Vasudha and Guan, Yun and Sivanesan, Eellan},
	title = {Spinal cord stimulation attenuates paclitaxel-induced gait impairment and mechanical hypersensitivity via peripheral neuroprotective mechanisms in tumor-bearing rats},
	year = {2025},
	journal = {Regional Anesthesia and Pain Medicine},
	volume = {50},
	number = {8},
	pages = {675 - 684},
	doi = {10.1136/rapm-2024-105433},
	url = {https://www.scopus.com/inward/record.uri?eid=2-s2.0-85196292948&doi=10.1136%2Frapm-2024-105433&partnerID=40&md5=43d0b1953fb49efe4d7aad449c0c5184},
	affiliations = {Johns Hopkins University School of Medicine, Baltimore, United States; Arkansas Children's Hospital Research Institute, Little Rock, United States; UAMS College of Medicine, Little Rock, United States; Whiting School of Engineering, Department of Computer Science, Baltimore, United States; Johns Hopkins University School of Medicine, Department of Oncology, Baltimore, United States; University of Minnesota Twin Cities, Department of Anesthesiology, Minneapolis, United States; Johns Hopkins University School of Medicine, Department of Neurological Surgery, Baltimore, United States},
	abstract = {Background Taxanes such as paclitaxel (PTX) induce dose-dependent chemotherapy-induced peripheral neuropathy (CIPN), which is associated with debilitating chronic pain and gait impairment. Increased macrophage-related proinflammatory activities have been reported to mediate the development and maintenance of neuropathic pain. While spinal cord stimulation (SCS) has been used for a number of pain conditions, the mechanisms supporting its use for CIPN remain to be elucidated. Thus, we aimed to examine whether SCS can attenuate Schwann cell-mediated and macrophage-mediated neuroinflammation in the sciatic nerve of Rowlette Nude (RNU) rats with PTX-induced gait impairment and mechanical hypersensitivity. Methods Adult male tumor-bearing RNU rats were used for this study examining PTX treatment and SCS. Gait and mechanical hypersensitivity were assessed weekly. Cytokines, gene expression, macrophage infiltration and polarization, nerve morphology and Schwann cells were examined in sciatic nerves using multiplex immunoassay, bulk RNA sequencing, histochemistry and immunohistochemistry techniques. Results SCS (50 Hz, 0.2 milliseconds, 80% motor threshold) attenuated the development of mechanical hypersensitivity (20.93±0.80 vs 12.23±2.71 grams, p<0.0096) and temporal gait impairment [swing (90.41±7.03 vs 117.27±9.71%, p<0.0076), and single stance times (94.92±3.62 vs 112.75±7.27%, p<0.0245)] induced by PTX (SCS+PTX+Tumor vs Sham SCS+PTX+Tumor). SCS also attenuated the reduction in Schwann cells, myelin thickness and increased the concentration of anti-inflammatory cytokine interleukin (IL)-10. Bulk RNA sequencing revealed differential gene expression after SCS, with 607 (59.2%) genes upregulated while 418 (40.8%) genes were downregulated. Notably, genes related to anti-inflammatory cytokines and neuronal growth were upregulated, while genes related to proinflammatory-promoting genes, increased M2γpolarization and decreased macrophage infiltration and Schwann cell loss were downregulated. Conclusion SCS may attenuate PTX-induced pain and temporal gait impairment, which may be partly attributed to decreases in Schwann cell loss and macrophage-mediated neuroinflammation in sciatic nerves. © 2025 Elsevier B.V., All rights reserved.},
	author_keywords = {Cancer Pain; Neurotoxicity Syndromes; Pain Management; Peripheral Nerve Injuries; Spinal Cord Stimulation; Macrophage Inflammatory Protein 3alpha; Paclitaxel; Protein S100b; Toll Like Receptor 2; Antineoplastic Agents, Phytogenic; Paclitaxel; Early Growth Response Factor 2; Ephrin B2; Interleukin 10; Interleukin 10 Receptor Alpha; Interleukin 1beta; Interleukin 6; Macrophage Inflammatory Protein 3alpha; Myelin; Neutrophil Gelatinase Associated Lipocalin; Paclitaxel; Protein S100b; Rantes; Toll Like Receptor 2; Transforming Growth Factor Beta1; Tumor Necrosis Factor; Antineoplastic Agent; Adult; Agp1 Gene; Animal Experiment; Animal Model; Antiinflammatory Activity; Article; Atl1 Gene; Cell Loss; Controlled Study; Demyelination; Differential Gene Expression; Down Regulation; Experimental Peripheral Nerve Injury; Gait; Gait Disorder; Gene Expression; Histochemistry; Il13ra1 Gene; Il1rap Gene; Immunoassay; Immunohistochemistry; Itgb2 Gene; Jun Gene; Junb Gene; Light Microscopy; Macrophage; Macrophage Migration; Male; Mechanical Hypersensitivity; Mfsd2a Gene; Nerve Fiber Degeneration; Nervous System Inflammation; Neuroprotection; Non Small Cell Lung Cancer; Nonhuman; Osm Gene; Paclitaxel-induced Experimental Disease; Peripheral Nerve Injury; Peripheral Nervous System; Polarization; Rat; Rna Sequencing; Rowett Nude Rat; Schwann Cell; Sciatic Nerve; Spinal Cord Stimulation; Stance Time; Tumor Xenograft; Upregulation; Animal; Disease Model; Drug Effect; Hyperalgesia; Metabolism; Neuralgia; Neurologic Gait Disorder; Pathology; Pathophysiology; Prevention And Control; Procedures; Therapy; Animals; Antineoplastic Agents, Phytogenic; Disease Models, Animal; Gait; Gait Disorders, Neurologic; Hyperalgesia; Male; Neuralgia; Paclitaxel; Rats; Schwann Cells; Sciatic Nerve; Spinal Cord Stimulation},
	keywords = {early growth response factor 2; ephrin B2; interleukin 10; interleukin 10 receptor alpha; interleukin 1beta; interleukin 6; macrophage inflammatory protein 3alpha; myelin; neutrophil gelatinase associated lipocalin; paclitaxel; protein S100B; RANTES; toll like receptor 2; transforming growth factor beta1; tumor necrosis factor; antineoplastic agent; adult; Agp1 gene; animal experiment; animal model; antiinflammatory activity; Article; Atl1 gene; cell loss; controlled study; demyelination; differential gene expression; down regulation; experimental peripheral nerve injury; gait; gait disorder; gene expression; histochemistry; Il13ra1 gene; Il1rap gene; immunoassay; immunohistochemistry; itgb2 gene; Jun gene; Junb gene; light microscopy; macrophage; macrophage migration; male; mechanical hypersensitivity; Mfsd2a gene; nerve fiber degeneration; nervous system inflammation; neuroprotection; non small cell lung cancer; nonhuman; Osm gene; paclitaxel-induced experimental disease; peripheral nerve injury; peripheral nervous system; polarization; rat; RNA sequencing; Rowett nude rat; Schwann cell; sciatic nerve; spinal cord stimulation; stance time; tumor xenograft; upregulation; animal; disease model; drug effect; hyperalgesia; metabolism; neuralgia; neurologic gait disorder; pathology; pathophysiology; prevention and control; procedures; therapy; Animals; Antineoplastic Agents, Phytogenic; Disease Models, Animal; Gait; Gait Disorders, Neurologic; Hyperalgesia; Male; Neuralgia; Paclitaxel; Rats; Schwann Cells; Sciatic Nerve; Spinal Cord Stimulation},
	publisher = {BMJ Publishing Group},
	issn = {15328651; 10987339},
	coden = {RAPMF},
	pmid = {38844412},
	language = {English},
	type = {Article},
	publication_stage = {Final},
	source = {Scopus},
	note = {Cited by: 5}
}

@ARTICLE{Abdullina2025,
	author = {Abdullina, Maria Alievna and Li, Jiarui and Liu, Feifan and Luo, Xinyi and Barsukova, Anastasia Igorevna and Trusova, Svetlana V.},
	title = {Long-Term Phytaspase Responses in Nicotiana benthamiana: Sustained Activation by Mechanical Wounding, but Not by Drought, Heat, Cold, or Salinity Stress},
	year = {2025},
	journal = {International Journal of Molecular Sciences},
	volume = {26},
	number = {15},
	pages = {},
	doi = {10.3390/ijms26157170},
	url = {https://www.scopus.com/inward/record.uri?eid=2-s2.0-105013370411&doi=10.3390%2Fijms26157170&partnerID=40&md5=68d523067956ca8b0ed083cbf819e984},
	affiliations = {Shenzhen MSU-BIT University, Faculty of Biology, Shenzhen, China; Shenzhen MSU-BIT University, Faculty of Chemistry, Shenzhen, China},
	abstract = {Plant subtilases, as hydrolytic enzymes, contribute to certain plant stress response pathways by cleaving precursor proteins into active peptides or through other less well-characterized mechanisms. Phytaspases represent a specific subgroup of subtilases, and their participation in rapid stress responses, particularly to herbivory attacks and drought, is already well established, in contrast to their poorly understood role in long-term responses. This study investigated the involvement of phytaspase NbSBT1.9-2 in the long-term stress responses of Nicotiana benthamiana. Plants were subjected to either mild to severe mechanical wounding or drought stress, followed by the detection of phytaspase activity and gene expression in the leaf tissue. The results revealed a distinct involvement of phytaspase in the wounding response, showing increased activity and upregulated expression correlated with the extent and recurrence of wounding. In contrast, no significant change in phytaspase activity was observed in the leaves under drought, alongside salinity and heat stress conditions. Consequently, phytaspase association with the long-term response to mechanical injury was demonstrated using N. benthamiana as a model organism. © 2025 Elsevier B.V., All rights reserved.},
	author_keywords = {Drought; Enzyme Activity; Gene Expression; Long-term Responses; Nicotiana Benthamiana; Phytaspase; Plant Stress Responses; Subtilase; Wounding; Hydrolase; Plant Proteins; Hydrolase; Protein Precursor; Plant Protein; Article; Cold; Cold Stress; Controlled Study; Drought; Gene Expression; Heat; Heat Stress; Immune Response; Long Term Care; Nicotiana Benthamiana; Nonhuman; Physiological Stress; Plant Stress; Salinity; Salt Stress; Wound; Enzymology; Gene Expression Regulation; Genetics; High Temperature; Metabolism; Nicotiana; Physiology; Plant Leaf; Cold Temperature; Droughts; Gene Expression Regulation, Plant; Hot Temperature; Plant Leaves; Plant Proteins; Salinity; Salt Stress; Stress, Physiological},
	keywords = {hydrolase; protein precursor; plant protein; Article; cold; cold stress; controlled study; drought; gene expression; heat; heat stress; immune response; long term care; Nicotiana benthamiana; nonhuman; physiological stress; plant stress; salinity; salt stress; wound; enzymology; gene expression regulation; genetics; high temperature; metabolism; Nicotiana; physiology; plant leaf; Cold Temperature; Droughts; Gene Expression Regulation, Plant; Hot Temperature; Plant Leaves; Plant Proteins; Salinity; Salt Stress; Stress, Physiological},
	publisher = {Multidisciplinary Digital Publishing Institute (MDPI)},
	issn = {14220067; 16616596},
	pmid = {40806303},
	language = {English},
	type = {Article},
	publication_stage = {Final},
	source = {Scopus},
	note = {Cited by: 0}
}

@ARTICLE{Takács2025,
	author = {Takács, Tamás and Szabó, Anett and Kopa, Zsolt},
	title = {Recent Trends in the Management of Varicocele},
	year = {2025},
	journal = {Journal of Clinical Medicine},
	volume = {14},
	number = {15},
	pages = {},
	doi = {10.3390/jcm14155445},
	url = {https://www.scopus.com/inward/record.uri?eid=2-s2.0-105013343604&doi=10.3390%2Fjcm14155445&partnerID=40&md5=bce78f95446962efd88366d509ceeadc},
	affiliations = {Department of Urology, Andrology Centre, Budapest, Hungary; Semmelweis Egyetem, Department of Obstetrics and Gynecology, Budapest, Hungary; Semmelweis Egyetem, Centre for Translational Medicine, Budapest, Hungary},
	abstract = {Varicocele is a common, potentially correctable condition associated with impaired male fertility. Despite being frequently encountered in clinical andrology, its pathophysiological mechanisms, diagnostic criteria, and therapeutic approaches remain areas of active investigation and debate. The authors conducted a comprehensive literature search, using the PubMed database, covering clinical studies, systematic reviews, meta-analyses, and current international guidelines from the past ten years. Emphasis was placed on studies investigating novel diagnostic modalities, therapeutic innovations, and prognostic markers. Emerging evidence supports the multifactorial pathophysiology of varicocele, involving oxidative stress, hypoxia, inflammatory pathways, and potential genetic predisposition. Biomarkers, including microRNAs, antisperm antibodies, and sperm DNA fragmentation, offer diagnostic and prognostic utility, though their routine clinical implementation requires further validation. Advances in imaging, such as shear wave elastography, may improve diagnostic accuracy. While microsurgical subinguinal varicocelectomy remains the gold standard, technological refinements and non-surgical alternatives are being explored. Indications for treatment have expanded to include selected cases of non-obstructive azoospermia, hypogonadism, and optimization for assisted reproduction, though high-level evidence is limited. © 2025 Elsevier B.V., All rights reserved.},
	author_keywords = {Dna Fragmentation; Duplex Ultrasonography; Hypogonadism; Male Infertility; Medically Assisted Reproduction; Microsurgical Varicocelectomy; Non-obstructive Azoospermia; Oxidative Stress; Varicocele; Antioxidant; Microrna; Sperm Antibody; Azoospermia; Diagnostic Accuracy; Dna Fragmentation; Echography; Genetic Predisposition; Genetic Regulation; Grey Scale Color Duplex Ultrasound; Hormone Determination; Human; Hypogonadism; Hypoxia; Infertility Therapy; Inflammation; Male; Male Infertility; Microsurgical Varicocelectomy; Nomogram; Oxidative Stress; Pathogenesis; Pathophysiology; Preoperative Evaluation; Prognosis; Review; Scoring System; Semen Analysis; Seminal Plasma; Shear Wave Elastography; Stem Cell Transplantation; Surgical Technique; Treatment Indication; Trend Study; Varicocele},
	keywords = {antioxidant; microRNA; sperm antibody; azoospermia; diagnostic accuracy; DNA fragmentation; echography; genetic predisposition; genetic regulation; grey scale color duplex ultrasound; hormone determination; human; hypogonadism; hypoxia; infertility therapy; inflammation; male; male infertility; microsurgical varicocelectomy; nomogram; oxidative stress; pathogenesis; pathophysiology; preoperative evaluation; prognosis; Review; scoring system; semen analysis; seminal plasma; shear wave elastography; stem cell transplantation; surgical technique; treatment indication; trend study; varicocele},
	publisher = {Multidisciplinary Digital Publishing Institute (MDPI)},
	issn = {20770383},
	language = {English},
	type = {Review},
	publication_stage = {Final},
	source = {Scopus},
	note = {Cited by: 0}
}

@ARTICLE{Miresa2025,
	author = {Miresa, Ashenafi and Tolemariam, Taye and Duguma, Belay and Dierenfeld, Ellen S. and Nigussie, Abebe and Begna, Feyissa},
	title = {Association between serum mineral concentrations and gastrointestinal parasite burden in zebu cattle accessing ‘hora’ mineral water in southwestern Ethiopia},
	year = {2025},
	journal = {PLOS ONE},
	volume = {20},
	number = {8 August},
	pages = {},
	doi = {10.1371/journal.pone.0329812},
	url = {https://www.scopus.com/inward/record.uri?eid=2-s2.0-105013258413&doi=10.1371%2Fjournal.pone.0329812&partnerID=40&md5=c6597737372cc4a0cdf0d995386126aa},
	affiliations = {Jimma University, Department of Animal Science, Jimma, Ethiopia; Universiteit Gent, Department of Veterinary Biosciences, Ghent, Belgium; Jimma University, Department of Natural Resource Management, Jimma, Ethiopia; Jimma University, School of Veterinary Medicine, Jimma, Ethiopia},
	abstract = {Gastrointestinal parasites (GIP) and mineral deficiencies are significant factors affecting health and productivity of free-ranging cattle. Adequate mineral intake, particularly from natural mineral water sources (hora), is vital for immune function, gastrointestinal health, and nutrient absorption. This study aimed to explore the association between GIP burden and serum mineral concentrations in zebu cattle (Bos indicus) routinely accessing hora mineral water in southwestern Ethiopia. A total of 180 fecal samples were collected from cattle across four districts (Bedele, Dabo, Gechi, and Borecha) and analyzed qualitatively and quantitatively to determine parasite presence and fecal egg count. Concurrently, blood samples were collected to evaluate serum mineral concentrations. The overall GIP prevalence was 55.6%, with Strongyle-type nematodes being the dominant GIP group. Gechi district showed the highest prevalence (64.4%) and mean egg per gram (EPG) of 212.8 (p < 0.05). Although, serum mineral concentrations were generally adequate, significant variations were observed across districts. Strong negative correlations (p < 0.05) were observed between EPG and serum concentrations of zinc (Zn), manganese (Mn), iron (Fe), and copper (Cu), indicating that adequate intake of these minerals, potentially sourced from the hora mineral water, may be associated with improved resistance to parasitic infections. These negative correlations were supported by negative binomial regression analysis which identified Zn as the strongest predictor of EPG. Overall, the findings highlight the importance of hora as a natural mineral supplement in its association with lower GIP burden in free-ranging zebu cattle. While this study indicates a correlation between serum mineral concentrations and GIP burden in grazing cattle, controlled experiments are essential to determine the specific effects of individual minerals found in hora on parasite resistance and establish causality. © 2025 Elsevier B.V., All rights reserved.},
	author_keywords = {Water; Copper; Iron; Manganese; Zinc; R Software Version 4.4.1; Hora Mineral Water; Mineral; Unclassified Drug; Water; Copper; Iron; Manganese; Zinc; Animal Experiment; Article; Blood Clotting; Blood Sampling; Causality; Controlled Study; Diet Supplementation; Fecal Egg Count; Female; Hemolysis; Intestine Parasite; Jugular Vein; Kruskal Wallis Test; Male; Mechanical Stress; Negative Binomial Regression; Nematode; Nonhuman; Parasite; Parasite Load; Prevalence; Probability; Qualitative Analysis; Quality Control; Rank Sum Test; Reproducibility; Sedimentation; Statistical Significance; Zebu; Adult; Article; Egg; Ethiopia; Grazing; Major Clinical Study; Middle Aged; Mineral Deficiency; Mineral Intake; Mineral Water; Parasitosis; Strongyloidea; Water Supply},
	keywords = {hora mineral water; mineral; unclassified drug; water; copper; iron; manganese; zinc; animal experiment; Article; blood clotting; blood sampling; causality; controlled study; diet supplementation; fecal egg count; female; hemolysis; intestine parasite; jugular vein; Kruskal Wallis test; male; mechanical stress; negative binomial regression; nematode; nonhuman; parasite; parasite load; prevalence; probability; qualitative analysis; quality control; rank sum test; reproducibility; sedimentation; statistical significance; zebu; adult; article; egg; Ethiopia; grazing; major clinical study; middle aged; mineral deficiency; mineral intake; mineral water; parasitosis; Strongyloidea; water supply},
	publisher = {Public Library of Science},
	issn = {19326203},
	coden = {POLNC},
	pmid = {40824946},
	language = {English},
	type = {Article},
	publication_stage = {Final},
	source = {Scopus},
	note = {Cited by: 0}
}

@ARTICLE{Liu2025,
	author = {Liu, Wei and Liu, Zhebin and Dong, Hongli and Ni, Zhengxin and Wang, Yuanyi and Li, Yunjuan and Qian, Huifeng and Hu, Yue and Zuo, Yu},
	title = {Circadian Rhythm Cascade SIRT1/PGC-1α/BMAL1 Pathway Regulates Nitroglycerin-Induced Chronic Migraine},
	year = {2025},
	journal = {Neurochemical Research},
	volume = {50},
	number = {4},
	pages = {},
	doi = {10.1007/s11064-025-04513-9},
	url = {https://www.scopus.com/inward/record.uri?eid=2-s2.0-105013252565&doi=10.1007%2Fs11064-025-04513-9&partnerID=40&md5=1f7428f055a68264b032ff5632ffc077},
	affiliations = {Nanjing University of Chinese Medicine, Department of Neurology, Nanjing, China; Nanjing University of Chinese Medicine, School of Integrated Chinese and Western Medicine, Nanjing, China; Nanjing University of Chinese Medicine, Department of Radiology, Nanjing, China; Nanjing University of Chinese Medicine, Department of Neurology, Nanjing, China; Nanjing University of Chinese Medicine, Nanjing, China; Second Affiliated Hospital of Suzhou University, Department of Neurology and Clinical Research Center of Neurological Disease, Suzhou, China},
	abstract = {Previous findings have suggested that inflammation activation in the trigeminal nervous system and circadian rhythms disruption contributed to the chronic migraine (CM). Linking the two critical processes, the involvement of signaling cascade SIRT1/PGC-1α/BMAL1 in CM is suggested. Our objective is to elucidate the important signaling cascade implicated in the CM pathogenesis, hence enhancing the comprehension of the mechanisms underlying CM development. NTG-induced migraine model was established. Thresholds of thermal and mechanical stimulation were examined in sensory sensitivity test, and western blot (WB) of CGRP and c-Fos evaluated CM severity. Co-immunoprecipitation (CoIP) assessed SIRT1 and PGC-1α interaction, while chromatin immunoprecipitation quantitative PCR (ChIP-qPCR) examined their binding rates to the BMAL1 promoter. Additionally, cell transfection and SRT1720 administration were performed to further investigate the regulatory role of the pathway. In the NTG-induced migraine model, inflammation activation and the aberrant expression of circadian rhythm-related genes and hormones were detected. The downregulation of SIRT1 and PGC-1α activity, along with the interactions within the pathway, provided evidence of this pathway plays a role in regulating migraine. The overexpression of SIRT1 through virus injection and SRT1720 administration both demonstrated the effect of alleviating the key link of CM mechanisms, including central sensitization and inflammatory activation in the trigeminal nucleus and circadian rhythms disruption. Moreover, the anti-inflammatory effect was further demonstrated to be mediated by BMAL1 by using shRNA. © 2025 Elsevier B.V., All rights reserved.},
	author_keywords = {Chronic Migraine; Circadian Rhythm; Inflammation; Signaling Cascade; The Trigeminal Nervous System; Calcitonin Gene Related Peptide; Glyceryl Trinitrate; Melatonin; N [2 [3 (1 Piperazinylmethyl)imidazo[2,1 B]thiazol 6 Yl]phenyl] 2 Quinoxalinecarboxamide; Serotonin; Arntl Protein, Rat; Arntl Transcription Factors; Peroxisome Proliferator-activated Receptor Gamma Coactivator 1-alpha; Ppargc1a Protein, Rat; Sirt1 Protein, Rat; Sirtuin 1; Srt 1720; Calcitonin Gene Related Peptide; Cd68 Antigen; Glyceryl Trinitrate; Melatonin; N [2 [3 (1 Piperazinylmethyl)imidazo[2,1 B]thiazol 6 Yl]phenyl] 2 Quinoxalinecarboxamide; Peroxisome Proliferator Activated Receptor Gamma Coactivator 1alpha; Protein C Fos; Serotonin; Sirtuin 1; Transcription Factor Arntl; Arntl Protein, Rat; Ppargc1a Protein, Rat; Sirt1 Protein, Rat; Animal Cell; Animal Experiment; Animal Model; Animal Tissue; Antiinflammatory Activity; Article; Chromatin Immunoprecipitation; Circadian Rhythm; Coimmunoprecipitation; Controlled Study; Disease Severity; Down Regulation; Enzyme Linked Immunosorbent Assay; Genetic Transfection; Human; Immunofluorescence Assay; Inflammation; Male; Mechanical Stimulation; Microglia; Mouse; Nonhuman; Pathogenesis; Paw Withdrawal Latency; Real Time Polymerase Chain Reaction; Sensitization; Therapy Effect; Transformed Migraine; Trigeminal Nucleus; Upregulation; Western Blotting; Animal; Chronic Disease; Drug Effect; Metabolism; Migraine; Physiology; Rat; Signal Transduction; Sprague Dawley Rat; Animals; Arntl Transcription Factors; Chronic Disease; Circadian Rhythm; Male; Migraine Disorders; Peroxisome Proliferator-activated Receptor Gamma Coactivator 1-alpha; Rats; Rats, Sprague-dawley; Signal Transduction; Sirtuin 1},
	keywords = {calcitonin gene related peptide; CD68 antigen; glyceryl trinitrate; melatonin; n [2 [3 (1 piperazinylmethyl)imidazo[2,1 b]thiazol 6 yl]phenyl] 2 quinoxalinecarboxamide; peroxisome proliferator activated receptor gamma coactivator 1alpha; protein c fos; serotonin; sirtuin 1; transcription factor ARNTL; Arntl protein, rat; Ppargc1a protein, rat; Sirt1 protein, rat; animal cell; animal experiment; animal model; animal tissue; antiinflammatory activity; Article; chromatin immunoprecipitation; circadian rhythm; coimmunoprecipitation; controlled study; disease severity; down regulation; enzyme linked immunosorbent assay; genetic transfection; human; immunofluorescence assay; inflammation; male; mechanical stimulation; microglia; mouse; nonhuman; pathogenesis; paw withdrawal latency; real time polymerase chain reaction; sensitization; therapy effect; transformed migraine; trigeminal nucleus; upregulation; Western blotting; animal; chronic disease; drug effect; metabolism; migraine; physiology; rat; signal transduction; Sprague Dawley rat; Animals; ARNTL Transcription Factors; Chronic Disease; Circadian Rhythm; Male; Migraine Disorders; Peroxisome Proliferator-Activated Receptor Gamma Coactivator 1-alpha; Rats; Rats, Sprague-Dawley; Signal Transduction; Sirtuin 1},
	publisher = {Springer},
	issn = {15736903; 03643190},
	coden = {NERED},
	pmid = {40802209},
	language = {English},
	type = {Article},
	publication_stage = {Final},
	source = {Scopus},
	note = {Cited by: 0}
}

@ARTICLE{Sima2025,
	author = {Sima, Michal and Líbalová, Helena and Simova, Zuzana and Echalar, Barbora and Palacka, Katerina and Cervena, Tereza and Kléma, Jiří and Krejčík, Zdeněk and Hólaň, Vladimír and Rössner, Pavel},
	title = {Transcriptomic Profiling of Mouse Mesenchymal Stem Cells Exposed to Metal-Based Nanoparticles},
	year = {2025},
	journal = {International Journal of Molecular Sciences},
	volume = {26},
	number = {15},
	pages = {},
	doi = {10.3390/ijms26157583},
	url = {https://www.scopus.com/inward/record.uri?eid=2-s2.0-105013245861&doi=10.3390%2Fijms26157583&partnerID=40&md5=436086f0a88d71046f0840f6576e09d1},
	affiliations = {Institute of Experimental Medicine of the Czech Academy of Sciences, Department of Toxicology and Molecular Epidemiology, Prague, Czech Republic; Czech Technical University in Prague, Department of Computer Science, Prague, Czech Republic},
	abstract = {Mesenchymal stem cells (MSCs), i.e., adult stem cells with immunomodulatory and secretory properties, contribute to tissue growth and regeneration, including healing processes. Some metal nanoparticles (NPs) are known to exhibit antimicrobial activity and may further potentiate tissue healing. We studied the effect of Ag, CuO, and ZnO NPs after in vitro exposure of mouse MSCs at the transcriptional level in order to reveal the potential toxicity as well as modulation of other processes that may modify the activity of MSCs. mRNA–miRNA interactions were further investigated to explore the epigenetic regulation of gene expression. All the tested NPs mediated immunomodulatory effects on MSCs, generation of extracellular vesicles, inhibition of osteogenesis, and enhancement of adipogenesis. Ag NPs exhibited the most pronounced response; they impacted the expression of the highest number of mRNAs, including those encoding interferon-γ-stimulated genes and genes involved in drug metabolism/cytochrome P450 activity, suggesting a response to the potential toxicity of Ag NPs (oxidative stress). Highly interacting MiR-126 was upregulated by all NPs, while downregulation of MiR-92a was observed after the ZnO NP treatment only, and both effects might be associated with the improvement of MSCs’ healing potency. Overall, our results demonstrate positive effects of NPs on MSCs, although increased oxidative stress caused by Ag NPs may limit the therapeutical potential of the combined MSC+NP treatment. © 2025 Elsevier B.V., All rights reserved.},
	author_keywords = {In Vitro Exposure; Mouse Mesenchymal Stem Cells; Nanoparticles; Whole-genome Expression Analysis Of Mrna And Mirna; Collagenase; Copper Oxide; Cytochrome P450; Gamma Interferon; Gamma1b Interferon; Silver; Copper; Zinc Oxide; Copper; Micrornas; Silver; Zinc Oxide; Biological Marker; Collagenase; Copper Oxide; Cytochrome P450; Gamma Interferon; Gamma1b Interferon; Messenger Rna; Metal Nanoparticle; Microrna; Microrna 126; Nanomaterial; Silver; Silver Nanoparticle; Somatomedin; Somatomedin Binding Protein; Zinc Oxide Nanoparticle; Copper; Transcriptome; Zinc Oxide; Adipogenesis; Animal Cell; Animal Experiment; Antimicrobial Activity; Article; Atherosclerosis; Bone Development; Calcium Signaling; Controlled Study; Degranulation; Differential Expression Analysis; Differential Gene Expression; Dna Rna Hybridization; Down Regulation; Exosome; Extracellular Matrix; Fatty Acid Synthesis; Female; Follow Up; Functional Enrichment Analysis; Gene; Gene Expression; Gene Expression Regulation; Glutathione Metabolism; Immune System; In Vitro Study; Innate Immunity; Kegg; Mesenchymal Stem Cell; Mouse; Mrna Expression Level; Neutrophil; Nonhuman; Oxidative Stress; Pathway Enrichment Analysis; Phosphorylation; Protein Phosphorylation; Regulatory Mechanism; Rna Isolation; Rna Sequencing; Shear Stress; Signal Transduction; Tissue Growth; Tissue Regeneration; Transcriptomics; Animal; Chemistry; Cytology; Drug Effect; Gene Expression Profiling; Genetics; Metabolism; Adipogenesis; Animals; Copper; Gene Expression Profiling; Gene Expression Regulation; Mesenchymal Stem Cells; Metal Nanoparticles; Mice; Micrornas; Osteogenesis; Silver; Transcriptome; Zinc Oxide},
	keywords = {biological marker; collagenase; copper oxide; cytochrome P450; gamma interferon; gamma1b interferon; messenger RNA; metal nanoparticle; microRNA; microRNA 126; nanomaterial; silver; silver nanoparticle; somatomedin; somatomedin binding protein; zinc oxide nanoparticle; copper; transcriptome; zinc oxide; adipogenesis; animal cell; animal experiment; antimicrobial activity; Article; atherosclerosis; bone development; calcium signaling; controlled study; degranulation; differential expression analysis; differential gene expression; DNA RNA hybridization; down regulation; exosome; extracellular matrix; fatty acid synthesis; female; follow up; functional enrichment analysis; gene; gene expression; gene expression regulation; glutathione metabolism; immune system; in vitro study; innate immunity; KEGG; mesenchymal stem cell; mouse; mRNA expression level; neutrophil; nonhuman; oxidative stress; pathway enrichment analysis; phosphorylation; protein phosphorylation; regulatory mechanism; RNA isolation; RNA sequencing; shear stress; signal transduction; tissue growth; tissue regeneration; transcriptomics; animal; chemistry; cytology; drug effect; gene expression profiling; genetics; metabolism; Adipogenesis; Animals; Copper; Gene Expression Profiling; Gene Expression Regulation; Mesenchymal Stem Cells; Metal Nanoparticles; Mice; MicroRNAs; Osteogenesis; Silver; Transcriptome; Zinc Oxide},
	publisher = {Multidisciplinary Digital Publishing Institute (MDPI)},
	issn = {14220067; 16616596},
	pmid = {40806712},
	language = {English},
	type = {Article},
	publication_stage = {Final},
	source = {Scopus},
	note = {Cited by: 0}
}

@ARTICLE{Parihar20251202,
	author = {Parihar, Kshitiz and Liu, Diao and Hassan, Ghmkin and Issadore, David A. and Janmey, Paul A. and Weaver, Valerie Marie and Guo, Wei and Radhakrishnan, Ravi},
	title = {Mechanical regulation of extracellular vesicle activity during tumour progression},
	year = {2025},
	journal = {Nature Biomedical Engineering},
	volume = {9},
	number = {8},
	pages = {1202 - 1221},
	doi = {10.1038/s41551-025-01446-0},
	url = {https://www.scopus.com/inward/record.uri?eid=2-s2.0-105012767179&doi=10.1038%2Fs41551-025-01446-0&partnerID=40&md5=36f0f2f820803f0381ea041c7c1c3f16},
	affiliations = {School of Engineering and Applied Science, Philadelphia, United States; University of Pennsylvania, School of Arts and Sciences, Philadelphia, United States; UCSF School of Medicine, Center for Bioengineering and Tissue Regeneration, San Francisco, United States; School of Engineering and Applied Science, Philadelphia, United States; University of Pennsylvania, Department of Physiology, Philadelphia, United States},
	abstract = {Extracellular vesicles (EVs) are naturally occurring membrane-bound vesicles secreted by cells. Functionalized with surface-targeting molecules and carrying signalling proteins and nucleic acids as cargo, EVs can rewire pathways and alter biological processes in recipient cells. Tumour-derived EVs have key roles in cancer progression, particularly in metastasis, by promoting tumour cell invasion and the establishment of pre-metastatic niches. An evolving understanding of EVs in cancer highlights a complex intercellular communication network within and beyond the tumour microenvironment that involves cancer cells and non-cancerous cell types, such as fibroblasts and endothelial cells. More recently, EVs have also been recognized for their role in modulating interactions between host and immune cells and in reprogramming the tumour immune microenvironment. In this Review, we discuss EV biogenesis and function in diverse mechanobiological and mechanoimmunological contexts, highlighting how mechanical cues influence EV targeting and activity. The intricate interplay between mechanical forces and EV dynamics contributes to tumour progression and links EVs to key disease hallmarks. © 2025 Elsevier B.V., All rights reserved.},
	author_keywords = {Cell Culture; Diseases; Endothelial Cells; Nucleic Acids; Proteins; Biological Process; Cancer Progression; Extracellular; Functionalized; Mechanical; Membrane-bound; Naturally Occurring; Signalling Proteins; Targeting Molecules; Tumor Progressions; Tumors; Biogenesis; Cancer Cell; Cancer Growth; Cell Invasion; Endothelium Cell; Exosome; Fibroblast; Human; Immunocompetent Cell; Metastasis; Microenvironment; Neoplastic Cell Transformation; Pharmaceutics; Regulatory Mechanism; Review; Signal Transduction; Therapy; Tumor Cell; Tumor Growth; Tumor Microenvironment; Animal; Cell Communication; Disease Exacerbation; Metabolism; Neoplasm; Pathology; Animals; Cell Communication; Disease Progression; Extracellular Vesicles; Humans; Neoplasms; Tumor Microenvironment},
	keywords = {Cell culture; Diseases; Endothelial cells; Nucleic acids; Proteins; Biological process; Cancer progression; Extracellular; Functionalized; Mechanical; Membrane-bound; Naturally occurring; Signalling proteins; Targeting molecules; Tumor progressions; Tumors; biogenesis; cancer cell; cancer growth; cell invasion; endothelium cell; exosome; fibroblast; human; immunocompetent cell; metastasis; microenvironment; neoplastic cell transformation; pharmaceutics; regulatory mechanism; review; signal transduction; therapy; tumor cell; tumor growth; tumor microenvironment; animal; cell communication; disease exacerbation; metabolism; neoplasm; pathology; Animals; Cell Communication; Disease Progression; Extracellular Vesicles; Humans; Neoplasms; Tumor Microenvironment},
	publisher = {Nature Research},
	issn = {2157846X},
	pmid = {40770502},
	language = {English},
	type = {Review},
	publication_stage = {Final},
	source = {Scopus},
	note = {Cited by: 0}
}

@ARTICLE{Gómez-Morón2025,
	author = {Gómez-Morón, Alvaro and González-Pinar, Adrián and Carrasco-Padilla, Carlos and Roda-Navarro, Pedro and Martín-Cófreces, Noa Beatriz},
	title = {Exploring How Cytoskeleton Dynamics Tunes T Cell Activation at the Immunological Synapse},
	year = {2025},
	journal = {European Journal of Immunology},
	volume = {55},
	number = {8},
	pages = {},
	doi = {10.1002/eji.70028},
	url = {https://www.scopus.com/inward/record.uri?eid=2-s2.0-105012589614&doi=10.1002%2Feji.70028&partnerID=40&md5=c6180ca79a674a7749217b54647478af},
	affiliations = {Universidad Complutense de Madrid, Facultad de Medicina, Department of Immunology, Ophthalmology and ENT, Madrid, Spain; Hospital Universitario de la Princesa, Immunology Service, Madrid, Spain; Centro de Investigación en Red en Enfermedades Cardiovasculares, Madrid, Spain},
	abstract = {During T cell immune responses, actin dynamics facilitates the scanning of antigen-presenting cells (APCs) and the antigen engagement by the T cell receptor (TCR), initiating activation. This activation, in turn, promotes further cytoskeletal rearrangements, leading to the formation of a specialized T cell/APC adhesion structure known as the immunological synapse (IS). Actin and tubulin dynamics at the IS sustain activating signals by generating forces that activate signaling molecules and integrins while polarizing the centrosome and the endosomal compartment toward the IS center. The polarized endosomal compartment delivers signaling molecules and activating receptors to the activation site, along with secretory vesicles, during the effector phase. Thus, the IS is essential for full T cell activation and effector function. Regulation of cytoskeleton rearrangements relies on a network of signaling molecules and cytoskeleton-regulatory proteins tightly controlled in space and time. In this review, we examine the roles of key regulators, such as SSH1 phosphatase and LIMK1, in actin and tubulin dynamics and discuss the relevance of mechanotransduction in T cell activation. © 2025 Elsevier B.V., All rights reserved.},
	author_keywords = {Actin; Cofilin; Cytoskeleton; Limk1; Ssh1; T Cell Receptor Signaling; Tubulin; Phosphatase; Actins; Lim Kinases; Receptors, Antigen, T-cell; Tubulin; Actin; Cofilin; Phosphatase; Regulator Protein; T Lymphocyte Receptor; Lim Kinase; Lymphocyte Antigen Receptor; Tubulin; Antigen Presenting Cell; Centrosome; Cytoskeleton; Human; Immune Response; Immunological Synapse; Mechanotransduction; Nonhuman; Review; Secretory Vesicle; Signal Transduction; T Lymphocyte; T Lymphocyte Activation; Animal; Immunology; Lymphocyte Activation; Metabolism; Actins; Animals; Antigen-presenting Cells; Cytoskeleton; Humans; Immunological Synapses; Lim Kinases; Lymphocyte Activation; Mechanotransduction, Cellular; Receptors, Antigen, T-cell; Signal Transduction; T-lymphocytes; Tubulin},
	keywords = {actin; cofilin; phosphatase; regulator protein; T lymphocyte receptor; LIM kinase; lymphocyte antigen receptor; tubulin; antigen presenting cell; centrosome; cytoskeleton; human; immune response; immunological synapse; mechanotransduction; nonhuman; review; secretory vesicle; signal transduction; T lymphocyte; T lymphocyte activation; animal; immunology; lymphocyte activation; metabolism; Actins; Animals; Antigen-Presenting Cells; Cytoskeleton; Humans; Immunological Synapses; Lim Kinases; Lymphocyte Activation; Mechanotransduction, Cellular; Receptors, Antigen, T-Cell; Signal Transduction; T-Lymphocytes; Tubulin},
	publisher = {John Wiley and Sons Inc},
	issn = {00142980; 15214141},
	coden = {EJIMA},
	pmid = {40770849},
	language = {English},
	type = {Review},
	publication_stage = {Final},
	source = {Scopus},
	note = {Cited by: 0}
}

@ARTICLE{Yuan2025,
	author = {Yuan, Qingyue and Xie, Zhihao and Lu, Yunlong and Liu, Chang and Lu, Yanyu and Han, Xu and Li, Zhenyu and Zhang, Wei and Wang, Zhaoxia and Yuan, Yun},
	title = {New genotype–phenotype correlations and transcriptomic findings in limb-girdle muscular dystrophy R9},
	year = {2025},
	journal = {Journal of Neurology},
	volume = {272},
	number = {8},
	pages = {},
	doi = {10.1007/s00415-025-13252-4},
	url = {https://www.scopus.com/inward/record.uri?eid=2-s2.0-105011072303&doi=10.1007%2Fs00415-025-13252-4&partnerID=40&md5=cd70c69ea320bb2b74618d58b26a718e},
	affiliations = {Peking University First Hospital, Department of Neurology, Beijing, China; Yangzhou University, Department of Epidemiology and Health Statistics, Yangzhou, China; Peking University First Hospital, Rare Diseases Medical Center, Beijing, China},
	abstract = {Objective: We aimed to comprehensively investigate the clinical, genetic, muscle imaging, and pathological characteristics of limb-girdle muscular dystrophy R9 (LGMDR9) in a large cohort of Chinese patients. In addition, we sought to delineate the muscle transcriptomic landscape of LGMDR9 which has not been investigated. Methods: In total, 44 genetically confirmed Chinese LGMDR9 patients were enrolled. They underwent a detailed clinical, imaging, and pathological assessment, followed by customized bioinformatics analyses of genome-wide transcriptome data. Results: LGMDR9 patients presented with heterogeneous clinical manifestations, including hyper-creatine kinase-emia without weakness (n = 15), as well as mild (n = 11), moderate (n = 7), and severe (n = 11) weakness subgroups determined by hierarchical analysis. Eleven of the 35 pathogenic FKRP variants identified in our cohort were novel, with the c.545A > G variant being the most common found in 72.7% (32/44) patients. Hierarchical analysis revealed that 15 patients harboring null variants (frameshift, nonsense, and large deletions) exhibited a more severe phenotype compared to those with missense/inframe variants in FKRP. Muscle biopsy showed a dystrophic pattern in 19 patients, necrotizing myopathy in 5 patients, and mild myopathic changes in 9 patients. Muscle magnetic resonance imaging analysis showed a concentric pattern of fatty infiltration in 60.7% (17/28) patients. Transcriptomic profiling of 12 muscle samples showed significant upregulation of genes related to inflammation/immune response and extracellular matrix remodeling (P < 0.05). Furthermore, weighted gene co-expression network analysis identified a “turquoise” module enriched in immune cell proliferation and inflammatory markers, which were strongly correlated with histopathological inflammatory scores validated by immunohistochemical staining. Conclusion: Our findings indicate that null variants in FKRP may be associated with a severe phenotype. We also provide the first transcriptomic and experimental evidence of an immune-activated inflammatory microenvironment in LGMDR9 muscle tissue, which support the potential utility of immunomodulatory therapies in managing this condition. © 2025 Elsevier B.V., All rights reserved.},
	author_keywords = {Genotype; Limb-girdle Muscular Dystrophy R9; Phenotype; Transcriptome; Creatine Kinase; Dystrophin; Glycosyltransferase; Fkrp Protein, Human; Pentosyltransferases; Beta Sarcoglycan; Cd20 Antigen; Cd3 Antigen; Cd4 Antigen; Cd68 Antigen; Cd8 Antigen; Creatine Kinase; Dystrophin; Fukutin Related Protein; Major Histocompatibility Antigen Class 1; Sarcoglycan; Transcription Factor; Transcriptome; Fkrp Protein, Human; Glycosyltransferase; Adductor Magnus Muscle; Adolescent; Adult; Article; B Lymphocyte; Biceps Femoris Muscle; Bioinformatics; Cd3+ T Lymphocyte; Cd4+ T Lymphocyte; Cd8+ T Lymphocyte; Cell Activation; Cell Fate; Cell Infiltration; Cell Proliferation; Cellular Immunity; Child; Chinese; Clinical Article; Clinical Feature; Cohort Analysis; Collagen Degradation; Collagen Synthesis; Deletion Mutation; Differential Gene Expression; Disease Duration; Disease Severity; Down Regulation; Exercise Induced Muscle Pain; Extracellular Matrix; Female; Femur Diaphysis; First Degree Atrioventricular Block; Frameshift Mutation; Gastrocnemius Muscle; Gene Duplication; Gene Set Enrichment Analysis; Genotype Phenotype Correlation; Gluteus Maximus Muscle; Heart Left Ventricle Ejection Fraction; Histopathology; Homozygote; Human; Human Tissue; Immune Response; Immunocompetent Cell; Immunofluorescence Assay; Immunohistochemistry; Immunoregulation; Inflammation; Left Ventricular Enlargement; Leukocyte Adherence; Leukocyte Migration; Limb Weakness; Limb-girdle Muscular Dystrophy Type 2i; Lower Limb; Lymphocyte Differentiation; Lymphocyte Proliferation; Macrophage; Male; Mechanotransduction; Missense Mutation; Muscle Atrophy; Muscle Biopsy; Muscle Contraction; Muscle Hypertrophy; Muscle Necrosis; Muscle Strength; Muscle Weakness; Muscular Dystrophy; Myalgia; Myopathy; Nonsense Mutation; Nuclear Magnetic Resonance Imaging; Pathogenesis; Peroneus Longus Muscle; Phagocytosis; Phenotype; Protein Glycosylation; Protein Protein Interaction; Regulon (genetics); Retrospective Study; Sarcomere; Semitendinous Muscle; Soleus Muscle; Striated Muscle; T Lymphocyte Activation; Tendon Contracture; Thigh Muscle; Transcriptomics; Triceps Surae Muscle; Upregulation; Vastus Intermedius Muscle; Vastus Medialis Muscle; Weighted Gene Co-expression Network Analysis; Diagnostic Imaging; Genetic Association Study; Genetics; Limb Girdle Muscular Dystrophy; Middle Aged; Pathology; Pathophysiology; Skeletal Muscle; Young Adult; Adolescent; Adult; Child; Cohort Studies; Female; Genetic Association Studies; Humans; Male; Middle Aged; Muscle, Skeletal; Muscular Dystrophies, Limb-girdle; Pentosyltransferases; Phenotype; Transcriptome; Young Adult},
	keywords = {beta sarcoglycan; CD20 antigen; CD3 antigen; CD4 antigen; CD68 antigen; CD8 antigen; creatine kinase; dystrophin; fukutin related protein; major histocompatibility antigen class 1; sarcoglycan; transcription factor; transcriptome; FKRP protein, human; glycosyltransferase; adductor magnus muscle; adolescent; adult; Article; B lymphocyte; biceps femoris muscle; bioinformatics; CD3+ T lymphocyte; CD4+ T lymphocyte; CD8+ T lymphocyte; cell activation; cell fate; cell infiltration; cell proliferation; cellular immunity; child; Chinese; clinical article; clinical feature; cohort analysis; collagen degradation; collagen synthesis; deletion mutation; differential gene expression; disease duration; disease severity; down regulation; exercise induced muscle pain; extracellular matrix; female; femur diaphysis; first degree atrioventricular block; frameshift mutation; gastrocnemius muscle; gene duplication; gene set enrichment analysis; genotype phenotype correlation; gluteus maximus muscle; heart left ventricle ejection fraction; histopathology; homozygote; human; human tissue; immune response; immunocompetent cell; immunofluorescence assay; immunohistochemistry; immunoregulation; inflammation; left ventricular enlargement; leukocyte adherence; leukocyte migration; limb weakness; limb-girdle muscular dystrophy type 2I; lower limb; lymphocyte differentiation; lymphocyte proliferation; macrophage; male; mechanotransduction; missense mutation; muscle atrophy; muscle biopsy; muscle contraction; muscle hypertrophy; muscle necrosis; muscle strength; muscle weakness; muscular dystrophy; myalgia; myopathy; nonsense mutation; nuclear magnetic resonance imaging; pathogenesis; peroneus longus muscle; phagocytosis; phenotype; protein glycosylation; protein protein interaction; regulon (genetics); retrospective study; sarcomere; semitendinous muscle; soleus muscle; striated muscle; T lymphocyte activation; tendon contracture; thigh muscle; transcriptomics; triceps surae muscle; upregulation; vastus intermedius muscle; vastus medialis muscle; weighted gene co-expression network analysis; diagnostic imaging; genetic association study; genetics; limb girdle muscular dystrophy; middle aged; pathology; pathophysiology; skeletal muscle; young adult; Adolescent; Adult; Child; Cohort Studies; Female; Genetic Association Studies; Humans; Male; Middle Aged; Muscle, Skeletal; Muscular Dystrophies, Limb-Girdle; Pentosyltransferases; Phenotype; Transcriptome; Young Adult},
	publisher = {Springer Science and Business Media Deutschland GmbH},
	issn = {14321459; 03405354},
	coden = {JNRYA},
	pmid = {40676230},
	language = {English},
	type = {Article},
	publication_stage = {Final},
	source = {Scopus},
	note = {Cited by: 0}
}

@ARTICLE{Yuan2025,
	author = {Yuan, Man and Zhang, Long and Zheng, Ye and Xie, Min},
	title = {ANA-12 Targets and Inhibits BDNF/TrkB Signaling to Alleviate Pain Behaviors in Rheumatoid Arthritis Mice},
	year = {2025},
	journal = {Neurochemical Research},
	volume = {50},
	number = {4},
	pages = {},
	doi = {10.1007/s11064-025-04487-8},
	url = {https://www.scopus.com/inward/record.uri?eid=2-s2.0-105011039556&doi=10.1007%2Fs11064-025-04487-8&partnerID=40&md5=f3828212d338bfd1edb4e45b76b2c8c5},
	affiliations = {Hubei University of Science and Technology, School of Pharmacy, Xianning, China},
	abstract = {Rheumatoid arthritis (RA) is a chronic, systemic, inflammatory disease. Sensitization of central pain pathways by pro-inflammatory mediators has been implicated in RA pain. Locus coeruleus (LC) functions in pain pathways. Brain-derived neurotrophic factor (BDNF) participates in the modulation of nociception and pain. A mouse model of RA immunized with collagen-induced arthritis (CIA) was used for investigating the mechanisms of pain relief by administration of the tropomyosin receptor kinase B (TrkB) receptor antagonist ANA-12. We measured the pain behaviors and locomotor activity and found increased pain sensitivity and locomotor deficit in RA mice; ANA-12 treatment reduced pain behaviors and promoted locomotor function recovery. The glial activation and increased activities of BDNF/TrkB and MAPK signal pathways were found in LC of RA mice. The components of NLRP3 inflammasome were all increased and consequently enhanced the production of pro-inflammatory cytokine interleukin (IL)-1β. Upon ANA-12 treatment, glial cell activation was reduced, BDNF/TrkB and MAPK pathways were suppressed, and the expression levels of the above-mentioned proteins were reduced. Finally, U251 cells were conducted to further confirm the regulatory mechanisms of ANA-12 on inflammation. The results showed the colocalization of BDNF/NLRP3/IL-1β and GFAP. ANA-12 treatment decreased the protein levels of BDNF, TrkB, MAPK, NLRP3, and caspase-1 in IL-1β-induced cells. Besides, ANA-12 treatment decreased NLRC4 and AIM2 inflammasomes both in RA mice and IL-1β-induced cells. These results suggested that ANA-12 alleviates hyperalgesia in RA mice by inhibiting BDNF/TrkB signaling in LC, thereby reducing glial cell activation and inflammatory cytokine release. © 2025 Elsevier B.V., All rights reserved.},
	author_keywords = {Ana-12; Arthritis Pain; Brain-derived Neurotrophic Factor; Inflammatory Factor; Locus Coeruleus; Brain Derived Neurotrophic Factor; Interleukin 1beta Converting Enzyme; Mitogen Activated Protein Kinase; Ana 12 Compound; Azepines; Bdnf Protein, Mouse; Benzamides; Brain-derived Neurotrophic Factor; Membrane Glycoproteins; Ntrk2 Protein, Mouse; Receptor, Trkb; Ana 12; Absent In Melanoma 2 Protein; Ana 12; Analgesic Agent; Brain Derived Neurotrophic Factor; Brain Derived Neurotrophic Factor Receptor; Cell Protein; Cryopyrin; Glial Fibrillary Acidic Protein; Inflammasome; Interleukin 1beta; Interleukin 1beta Converting Enzyme; Mitogen Activated Protein Kinase; Nlr Family Card Domain Containing Protein 4; Protein Tyrosine Kinase Inhibitor; Unclassified Drug; Ana 12 Compound; Azepine Derivative; Bdnf Protein, Mouse; Benzamide Derivative; Membrane Protein; Ntrk2 Protein, Mouse; Analgesic Activity; Animal Behavior; Animal Experiment; Animal Model; Animal Tissue; Article; Astrocyte; Cell Activation; Collagen-induced Arthritis; Controlled Study; Cytokine Production; Cytokine Release; Down Regulation; Drug Targeting; Glia Cell; Hargreaves Test; Hind Paw; Human; Human Cell; Latency To Fall; Locomotion; Locus Ceruleus; Male; Mapk Signaling; Mechanical Allodynia; Mechanical Hyperalgesia; Mechanical Stimulation; Microglia; Motor Coordination; Mouse; Nervous System Inflammation; Nociception; Nonhuman; Paw Edema; Paw Withdrawal Latency; Paw Withdrawal Threshold; Protein Expression Level; Protein Localization; Regulatory Mechanism; Rheumatoid Arthritis; Rotarod Test; Signal Transduction; Thermal Hyperalgesia; Thermal Stimulation; U-251mg Cell Line; Von Frey Test; Animal; C57bl Mouse; Drug Effect; Drug Therapy; Experimental Arthritis; Metabolism; Pain; Animals; Arthritis, Experimental; Arthritis, Rheumatoid; Azepines; Benzamides; Brain-derived Neurotrophic Factor; Humans; Male; Membrane Glycoproteins; Mice; Mice, Inbred C57bl; Pain; Receptor, Trkb; Signal Transduction},
	keywords = {absent in melanoma 2 protein; ana 12; analgesic agent; brain derived neurotrophic factor; brain derived neurotrophic factor receptor; cell protein; cryopyrin; glial fibrillary acidic protein; inflammasome; interleukin 1beta; interleukin 1beta converting enzyme; mitogen activated protein kinase; NLR family card domain containing protein 4; protein tyrosine kinase inhibitor; unclassified drug; ANA 12 compound; azepine derivative; Bdnf protein, mouse; benzamide derivative; membrane protein; Ntrk2 protein, mouse; analgesic activity; animal behavior; animal experiment; animal model; animal tissue; Article; astrocyte; cell activation; collagen-induced arthritis; controlled study; cytokine production; cytokine release; down regulation; drug targeting; glia cell; Hargreaves test; hind paw; human; human cell; latency to fall; locomotion; locus ceruleus; male; MAPK signaling; mechanical allodynia; mechanical hyperalgesia; mechanical stimulation; microglia; motor coordination; mouse; nervous system inflammation; nociception; nonhuman; paw edema; paw withdrawal latency; paw withdrawal threshold; protein expression level; protein localization; regulatory mechanism; rheumatoid arthritis; rotarod test; signal transduction; thermal hyperalgesia; thermal stimulation; U-251MG cell line; von Frey test; animal; C57BL mouse; drug effect; drug therapy; experimental arthritis; metabolism; pain; Animals; Arthritis, Experimental; Arthritis, Rheumatoid; Azepines; Benzamides; Brain-Derived Neurotrophic Factor; Humans; Male; Membrane Glycoproteins; Mice; Mice, Inbred C57BL; Pain; Receptor, trkB; Signal Transduction},
	publisher = {Springer},
	issn = {15736903; 03643190},
	coden = {NERED},
	pmid = {40673956},
	language = {English},
	type = {Article},
	publication_stage = {Final},
	source = {Scopus},
	note = {Cited by: 0}
}

@ARTICLE{Dabravolski2025573,
	author = {Dabravolski, Siarhei A. and Kashtalap, Vasily V. and Rozhkova, Ulyana V. and Maksaeva, Anastasia O. and Sukhorukov, Vasily Nikolaevich and Orekhov, Alexander Nikolaevich},
	title = {The role of cell junctions in atherosclerosis: implications for inflammation, endothelial dysfunction, and plaque stability},
	year = {2025},
	journal = {Journal of Physiology and Biochemistry},
	volume = {81},
	number = {3},
	pages = {573 - 587},
	doi = {10.1007/s13105-025-01106-6},
	url = {https://www.scopus.com/inward/record.uri?eid=2-s2.0-105009618090&doi=10.1007%2Fs13105-025-01106-6&partnerID=40&md5=321552cfddf508dd9b235f5664a6efb7},
	affiliations = {Braude Academic College of Engineering, Department of Biotechnology Engineering, Karmiel, Israel; Kuzbass Cardiology Center SB RAS, Kemerovo, Russian Federation; Institute of General Pathology and Pathophysiology RAMS, Moscow, Russian Federation; Sechenov First Moscow State Medical University, Moscow, Russian Federation; Petrovsky National Research Centre of Surgery, Moscow, Russian Federation; HSE University, Faculty of Biology and Biotechnology, Moscow, Russian Federation},
	abstract = {Atherosclerosis, a chronic inflammatory disease, involves a complex interplay between endothelial cells, smooth muscle cells, and inflammatory mediators. Cell-to-cell junctions, including adherens junctions (AJs), tight junctions (TJs), and gap junctions (GJs), play a critical role in maintaining vascular integrity and regulating cellular interactions in the vascular wall. This review summarises the molecular mechanisms by which these junctions contribute to atherosclerosis, focusing on key proteins like VE-cadherin (AJs), ZO-1, occludin, and claudins (TJs), and connexins (GJs). Dysregulation of these junctions, driven by factors such as oxidative stress, pro-inflammatory cytokines, atheroprone shear stress (aSS), and lipid-mediated signalling pathways, leads to endothelial dysfunction, increased permeability, monocyte infiltration, and plaque instability. Furthermore, the role of signalling pathways, including NFκB, PI3K/AKT, and Wnt/β-catenin, in the regulation of junctional proteins is explored. Emerging factors, including oxygenated cholesterol, radiation, and various drugs, provide new insights into junctional modulation in atherosclerosis. The potential of targeting junctional proteins and their associated pathways for therapeutic interventions is also discussed. Future studies focusing on the detailed mechanisms of junctional dysregulation in vivo and the clinical translation of these findings are necessary to develop novel therapeutic strategies for atherosclerosis. Clinical trial number Not applicable. © 2025 Elsevier B.V., All rights reserved.},
	author_keywords = {Adherens Junctions; Atherosclerosis; Cardiovascular Diseases; Connexin; Endothelial Dysfunction; Inflammation; Tight Junctions; Ve-cadherin; Cholesterol; Occludin; Beta Catenin; Cholesterol; Claudin; Gap Junction Protein; Occludin; Vascular Endothelial Cadherin; Adherens Junction; Atherosclerosis; Blood Vessel Wall; Cardiovascular Disease; Cell Interaction; Cell Junction; Chronic Inflammation; Endothelial Dysfunction; Endothelium Cell; Etiology; Gap Junction; Human; Inflammation; Lipid Signaling; Monocyte; Nonhuman; Oxidative Stress; Review; Shear Stress; Signal Transduction; Smooth Muscle Cell; Tight Junction; Animal; Atherosclerotic Plaque; Metabolism; Pathology; Pathophysiology; Vascular Endothelium; Adherens Junctions; Animals; Atherosclerosis; Endothelial Cells; Endothelium, Vascular; Gap Junctions; Humans; Inflammation; Intercellular Junctions; Plaque, Atherosclerotic; Signal Transduction; Tight Junctions},
	keywords = {beta catenin; cholesterol; claudin; gap junction protein; occludin; vascular endothelial cadherin; adherens junction; atherosclerosis; blood vessel wall; cardiovascular disease; cell interaction; cell junction; chronic inflammation; endothelial dysfunction; endothelium cell; etiology; gap junction; human; inflammation; lipid signaling; monocyte; nonhuman; oxidative stress; review; shear stress; signal transduction; smooth muscle cell; tight junction; animal; atherosclerotic plaque; metabolism; pathology; pathophysiology; vascular endothelium; Adherens Junctions; Animals; Atherosclerosis; Endothelial Cells; Endothelium, Vascular; Gap Junctions; Humans; Inflammation; Intercellular Junctions; Plaque, Atherosclerotic; Signal Transduction; Tight Junctions},
	publisher = {Springer Science and Business Media B.V.},
	issn = {18778755; 11387548},
	coden = {JPBIF},
	pmid = {40614036},
	language = {English},
	type = {Review},
	publication_stage = {Final},
	source = {Scopus},
	note = {Cited by: 0}
}

@ARTICLE{Qiu2025,
	author = {Qiu, Jianyu and Kang, Xitong and Liu, Tao and Liu, Jing and Liu, Huansheng and Zhao, Xiyang and Li, Yong and Liu, Qi and Nong, Zhenzhen and Wang, Qingwen},
	title = {A non-swellable, anisotropic hydrogel patch with superior mechanical stability for internal anti-adhesion via physical barrier and inflammation regulation},
	year = {2025},
	journal = {Materials Today Bio},
	volume = {33},
	pages = {},
	doi = {10.1016/j.mtbio.2025.102017},
	url = {https://www.scopus.com/inward/record.uri?eid=2-s2.0-105008766108&doi=10.1016%2Fj.mtbio.2025.102017&partnerID=40&md5=24c82b0d5fff31db33f22712e398b756},
	affiliations = {Guangzhou Medical University, Department of Biomedical Engineering, Guangzhou, China; South China Agricultural University, College of Food Science, Guangzhou, China; South China Agricultural University, Institute of Biomass Engineering, Guangzhou, China},
	abstract = {Tension-free repair operation in clinic needs an implantable mesh to repair the internal soft-tissue defect. However, the clinical patches fail to simultaneously achieve anti-adhesion, anti-deformation and tissue pro-healing. Herein, a high-performance anti-adhesion hydrogel patch is synthesized by one-step of directed freeze-casting technique via utilizing the FDA-approved poly (vinyl alcohol) (PVA) and carboxymethylcellulose nanofibril (CNF) as the network backbone without any chemical crosslinker. This fully physical crosslinked hydrogel exhibits remarkable mechanical performance because of the highly oriented microstructure and multiple hydrogen bonding, including the matching mechanical property with soft tissue, anti-tearing capability, the great 99 % retention of tensile stress and higher toughness after soaking at PBS for 7 days. And the extremely low swelling ratio of 5.9 % in PBS and combining the higher water-content is superior to other reported anti-swelling hydrogel. Importantly, besides as a robust physical barrier of this hydrogel patch, it also displays the excellent inflammatory regulation via capturing the positively charged proinflammatory cytokines because of the incorporation of the negatively charged CNF, synergistically promoting the remarkable anti-adhesion and tissue pro-healing efficiency. By integrating the anti-adhesion, tissue pro-healing, long-lasting anti-deformation in vivo and excellent bio-compatibility, this hydrogel provides a great candidate of anti-adhesion patch for tension-free repair operations. © 2025 Elsevier B.V., All rights reserved.},
	author_keywords = {Anti-adhesion Hydrogel; Anti-swelling; Inflammatory Regulation; Post-operative Adhesion; Tissue Pro-healing; Adhesion; Biomechanics; Crosslinking; Hydrogels; Hydrogen Bonds; Repair; Swelling; Tissue; Tissue Engineering; Toughness; Anti-adhesion Hydrogel; Anti-swelling; Antiadhesion; Inflammatory Regulation; Mechanical; Physical Barriers; Post-operative Adhesion; Repair Operations; Soft Tissue; Tissue Pro-healing; Mechanical Stability},
	keywords = {Adhesion; Biomechanics; Crosslinking; Hydrogels; Hydrogen bonds; Repair; Swelling; Tissue; Tissue engineering; Toughness; Anti-adhesion hydrogel; Anti-swelling; Antiadhesion; Inflammatory regulation; Mechanical; Physical barriers; Post-operative adhesion; Repair operations; Soft tissue; Tissue pro-healing; Mechanical stability},
	publisher = {Elsevier B.V.},
	issn = {25900064},
	language = {English},
	type = {Article},
	publication_stage = {Final},
	source = {Scopus},
	note = {Cited by: 0}
}

@ARTICLE{Qooja2025,
	author = {Qooja, Sepehr and Roberts, Matthew J. and Fakher, Nastaran and Demashkieh, Mayada and Moorthy, Arumugam and Bishop, Nicolette C.},
	title = {Is T-cell senescence associated with inflammatory arthritis and disease burden? A systematic review},
	year = {2025},
	journal = {Seminars in Arthritis and Rheumatism},
	volume = {73},
	pages = {},
	doi = {10.1016/j.semarthrit.2025.152757},
	url = {https://www.scopus.com/inward/record.uri?eid=2-s2.0-105005225894&doi=10.1016%2Fj.semarthrit.2025.152757&partnerID=40&md5=bfb6e0ecb46df0c5a2aa0df1c3b5a7c8},
	affiliations = {Loughborough University, School of Sport, Loughborough, United Kingdom; University Hospitals of Leicester NHS Trust, Department of Rheumatology, Leicester, United Kingdom; Általános Orvostudományi Kar, Budapest, Hungary},
	abstract = {Musculoskeletal and rheumatic diseases, such as rheumatoid arthritis (RA), axial spondyloarthritis (axSpA), and psoriatic arthritis (PsA), are prevalent and are increasingly common worldwide. The aetiology of these diseases varies; some are linked to mechanical stress (e.g., osteoarthritis), while others, like RA and axSpA, are associated with autoimmune processes. Despite their different origins, these conditions share a common feature in elevated inflammatory profiles compared to healthy populations. In autoimmune diseases, immune cells—particularly T-cells—are chronically activated, and the regulatory system is unable to control this. Chronic activation and proliferation often lead to a state known as cellular senescence. Senescent T-cells develop distinct characteristics, including resistance to apoptosis and the adoption of a pro-inflammatory senescence-associated secretory phenotype (SASP). This phenotype contributes to disease progression by driving the release of pro-inflammatory cytokines and elevating circulating levels of inflammatory markers. This systematic review summarises the results from 20 studies, out of 3203 that were initially picked up by the search phrase, to investigate whether levels of senescent T-cells are correlated with disease burden in the three mentioned conditions (RA, axSpA, and PsA). Our findings indicate that the level of senescent T-cells (T-helper CD4 cells and cytotoxic CD8 T-cells) is higher in patients when compared to healthy populations, and with their altered characteristics, these senescent cells could mechanistically contribute to disease progression, hence symptom burden. However, further investigation is needed in this field to show whether this increased level is associated with disease burden or not. © 2025 Elsevier B.V., All rights reserved.},
	author_keywords = {Axial Spondyloarthritis; Cd28; Cd4; Cd8; Psoriatic Arthritis; Rheumatoid Arthritis; T-lymphocytes; Apoptosis; Blood Level; Bone Density; Cd4+ T Lymphocyte; Cd8+ T Lymphocyte; Cell Aging; Disease Burden; Disease Exacerbation; Disease Severity; Evidence Based Medicine; Human; Review; Rheumatoid Arthritis; Symptom; Synovial Fluid; Systematic Review; T Lymphocyte; Cost Of Illness; Immunology; Psoriatic Arthritis; T Cell Senescence; Arthritis, Psoriatic; Arthritis, Rheumatoid; Cellular Senescence; Cost Of Illness; Humans; T-cell Senescence; T-lymphocytes},
	keywords = {apoptosis; blood level; bone density; CD4+ T lymphocyte; CD8+ T lymphocyte; cell aging; disease burden; disease exacerbation; disease severity; evidence based medicine; human; Review; rheumatoid arthritis; symptom; synovial fluid; systematic review; T lymphocyte; cost of illness; immunology; psoriatic arthritis; T cell senescence; Arthritis, Psoriatic; Arthritis, Rheumatoid; Cellular Senescence; Cost of Illness; Humans; T-Cell Senescence; T-Lymphocytes},
	publisher = {W.B. Saunders},
	issn = {00490172; 1532866X},
	coden = {SAHRB},
	pmid = {40393379},
	language = {English},
	type = {Review},
	publication_stage = {Final},
	source = {Scopus},
	note = {Cited by: 0}
}

@ARTICLE{Zhao2025,
	author = {Zhao, Shoupei and Sun, Xinsheng and Zhao, Na and Zhang, Hongwei and Wang, Gaofu and Zhang, Lu and Liu, Yuqing and Yang, Haitong and Li, Jianjie and Zhou, Jia},
	title = {Fermented Chinese herbal medicines combined with probiotics promote growth of fattening lambs under heat stress by modulating rumen mucosal barrier functions},
	year = {2025},
	journal = {Animal Feed Science and Technology},
	volume = {326},
	pages = {},
	doi = {10.1016/j.anifeedsci.2025.116384},
	url = {https://www.scopus.com/inward/record.uri?eid=2-s2.0-105005210663&doi=10.1016%2Fj.anifeedsci.2025.116384&partnerID=40&md5=a199191405eb701de1bcd1f177e4b6ae},
	affiliations = {Hebei Agricultural University, College of Animal Science and Technology, Baoding, China; Chongqing Academy of Animal Sciences, Chongqing, China; Hebei Agricultural University, College of Information Science and Technology, Baoding, China; Chengde Academy of Agriculture and Forestry Sciences, Chengde, China; Sichuan Agricultural University, Animal Nutrition Institute, Ya'an, China},
	abstract = {Heat stress (HS) has caused substantial economic losses in the livestock industry, Chinese herbal medicines (CHMs) have been demonstrated significant potential in mitigating HS. The objective of this study was to evaluate the effects of dietary fermented Chinese herbal medicines (FCHM) on growth performance in fattening lambs under HS and rumen mucosal barrier including mechanical, chemical, immune, and microbial barriers. One hundred sixty 4-month-old male fattening lambs (northeast fine-wool sheep × small-tail Han sheep, initial weight of 37.17 ± 0.44 kg) were randomly allocated into four groups. Each group included four replicates with 10 lambs per replicate, supplied with 0 % (control group), 0.5 %, 1.0 %, or 1.5 % FCHM in the diet. During the entire trial period of 90 days, temperature and humidity index in experimental shed averaged 72.73, under which lambs were suffering from HS. Average daily gain (ADG) showed an increase in the 1.0 % (P = 0.026) or 1.5 % (P = 0.003) FCHM group over the entire period, compared to the control, and dry matter intake in the 1.5 % group also increased (P = 0.009). From mechanical barrier in rumen mucosa, papilla length (All P < 0.001) and papilla surface area were greater in the 1.0 % or 1.5 % groups (P = 0.005 or P = 0.007) than that in control. The mRNA expression levels of the tight junction proteins (Claudin-1, Claudin-4, and Occludin) were up-regulated (P < 0.05) in all FCHM-supplemented groups. From chemical barrier, pH value in rumen fluid demonstrated an increase (P = 0.021) in the 1.0 % group, while acetic acid concentrations decreased (P < 0.05) in all FCHM groups, compared to control. From immune barrier, when FCHM was offered to lambs, secretory immunoglobulin A concentrations in rumen mucosa increased (P < 0.05), while mRNA expressions of interleukin-6 and Toll-like 4 receptor were down-regulated (P < 0.001). Also, serum interleukin-1β concentrations were lower (P < 0.001) in the 0.5 % or 1.0 % groups than control. For microbial barrier, diversity and abundance of rumen bacterial community were evaluated. Number of bacterial operational taxonomic units showed an increasing trend (P = 0.061) with FCHM. Moreover, relative abundance of Proteobacteria was increased (P = 0.010) by the 1.5 % FCHM, and the abundances of Prevotellaceae_UCG_003 was increased while Lachnospiraceae_NK3A20_group were decreased (all P < 0.05) by the 1.0 % FCHM. Furthermore, PICRUSt2 functional predictions for metabolic pathway suggest that FCHM supplements influenced carbohydrate, cofactor, and vitamin metabolism (P < 0.05). In summary, dietary FCHM supplements could improve rumen mucosal barrier, thereby alleviating HS in fattening lambs. © 2025 Elsevier B.V., All rights reserved.},
	author_keywords = {Bacterial Community; Chinese Herbal Medicines; Heat Stress; Mucosal Barrier; Rumen Fermentation},
	publisher = {Elsevier B.V.},
	issn = {03778401},
	coden = {AFSTD},
	language = {English},
	type = {Article},
	publication_stage = {Final},
	source = {Scopus},
	note = {Cited by: 0}
}

@ARTICLE{Shen20254949,
	author = {Shen, Jia and Ma, Xiaojun},
	title = {Inhibition of the Foxo3/Txnip Axis Alleviates Ventilator-Induced Diaphragmatic Dysfunction by Downregulating MuRF1},
	year = {2025},
	journal = {Applied Biochemistry and Biotechnology},
	volume = {197},
	number = {8},
	pages = {4949 - 4968},
	doi = {10.1007/s12010-025-05261-w},
	url = {https://www.scopus.com/inward/record.uri?eid=2-s2.0-105005113494&doi=10.1007%2Fs12010-025-05261-w&partnerID=40&md5=7bae8e7958973a1286eb6f34802287aa},
	affiliations = {Ningxia Medical University, Department of Intensive Care Unit, Yinchuan, China; People's Hospital of Ningxia Hui Autonomous Region, Department of Orthopaedics, Yinchuan, China},
	abstract = {Ventilator-induced diaphragm dysfunction (VIDD) is one of the main causes of weaning from mechanical ventilation (MV). The forkhead box O3 (Foxo3) has been identified as being involved in regulating the contractile function of skeletal muscle. This study aimed to figure out the regulatory role and mechanism of Foxo3 on VIDD. The mouse myoblast C2C12 cells were stimulated using different intensities of stress to mimic the in-vitro VIDD model. 3- (4,5-Dimethylthiazol-2-yl)-2,5-diphenyltetrazolium bromide (MTT) and TdT-mediated dUTP nick end labeling (TUNEL) assays were applied to check cell viability and apoptosis, respectively. Cellular inflammation and oxidative stress levels were evaluated by measuring cellular inflammatory factors (IL-1β and TNF-α) and oxidative stress markers (SOD and MDA). The release of oxygen species (ROS) was assayed by cellular immunofluorescence. The expression of apoptosis-associated proteins (Bax and Bcl-2), Gpx4, Slc7a11, Ptgs2, Foxo3, Txnip, Murf1, Atrogin-1, Nlrp3, Asc, and Caspase1 was gauged using Western blot. The rats with or without MV therapy were treated with the Foxo3 inhibitor Carbenoxolone (CBX) to characterize the impact of Foxo3 on VIDD. Stress stimulation dampened myogenic cell viability, boosted apoptosis, inflammation, oxidative stress, and ROS release, and activated the expression of Foxo3 and Txnip pathways. Overexpression of Txnip or Murf1 lessened the protective effect of FOxO3 inhibition on myoblasts. Downregulation of Txnip or Murf1 mitigated myoblasts dysfunction that was induced by Foxo3 overexpression. In vivo, inhibition of Foxo3 mitigated MV-induced diaphragmatic atrophy and reduced contractility, inflammation, and oxidative stress in rats. Inhibition of Foxo3 eased VIDD by downregulating Txnip and Murf1. © 2025 Elsevier B.V., All rights reserved.},
	author_keywords = {Foxo3; Murf1; Myoblast; Txnip; Ventilator-induced Diaphragm Dysfunction; Carbenoxolone; Superoxide Dismutase; Carrier Protein; Thioredoxin; Ubiquitin Protein Ligase; Carrier Proteins; Cell Cycle Proteins; Forkhead Box Protein O3; Foxo3 Protein, Mouse; Foxo3 Protein, Rat; Muscle Proteins; Thioredoxins; Trim63 Protein, Mouse; Trim63 Protein, Rat; Tripartite Motif Proteins; Txnip Protein, Mouse; Txnip Protein, Rat; Ubiquitin-protein Ligases; Stress Analysis; Cell Viability; Cellulars; Forkhead Box O3; Mechanical Ventilation; Murf1; Myoblasts; Overexpressions; Oxygen Species; Txnip; Ventilator-induced Diaphragm Dysfunction; Muscle; Atrogin 1; Carbenoxolone; Cyclooxygenase 2; Interleukin 1beta; Muscle Ring Finger 1 Protein; Reactive Oxygen Metabolite; Superoxide Dismutase; Thioredoxin Interacting Protein; Transcription Factor Fkhrl1; Tumor Necrosis Factor; Carrier Protein; Cell Cycle Protein; Foxo3 Protein, Mouse; Foxo3 Protein, Rat; Muscle Protein; Thioredoxin; Trim63 Protein, Mouse; Trim63 Protein, Rat; Tripartite Motif Protein; Txnip Protein, Mouse; Txnip Protein, Rat; Ubiquitin Protein Ligase; Animal Cell; Animal Experiment; Animal Model; Animal Tissue; Apoptosis; Article; C2c12 Cell Line; Cell Viability; Controlled Study; Diaphragm; Diaphragm Disease; Down Regulation; Genetic Transfection; Immunofluorescence; Immunohistochemistry; In Vitro Study; Mouse; Muscle Contractility; Myoblast; Nonhuman; Oxidative Stress; Phrenic Nerve; Physiological Stress; Protein Expression; Protein Expression Level; Protein Function; Skeletal Muscle; Stimulation; Tunel Assay; Ventilator Weaning; Western Blotting; Adverse Event; Animal; Cell Line; Genetics; Male; Mechanical Ventilator; Metabolism; Pathology; Pathophysiology; Rat; Sprague Dawley Rat; Animals; Apoptosis; Carrier Proteins; Cell Cycle Proteins; Cell Line; Diaphragm; Down-regulation; Forkhead Box Protein O3; Male; Mice; Muscle Proteins; Oxidative Stress; Rats; Rats, Sprague-dawley; Thioredoxins; Tripartite Motif Proteins; Ubiquitin-protein Ligases; Ventilators, Mechanical},
	keywords = {Stress analysis; Cell viability; Cellulars; Forkhead box o3; Mechanical ventilation; MuRF1; Myoblasts; Overexpressions; Oxygen species; Txnip; Ventilator-induced diaphragm dysfunction; Muscle; atrogin 1; carbenoxolone; cyclooxygenase 2; interleukin 1beta; muscle RING finger 1 protein; reactive oxygen metabolite; superoxide dismutase; thioredoxin interacting protein; transcription factor FKHRL1; tumor necrosis factor; carrier protein; cell cycle protein; FoxO3 protein, mouse; FOXO3 protein, rat; muscle protein; thioredoxin; Trim63 protein, mouse; Trim63 protein, rat; tripartite motif protein; Txnip protein, mouse; TXNIP protein, rat; ubiquitin protein ligase; animal cell; animal experiment; animal model; animal tissue; apoptosis; Article; C2C12 cell line; cell viability; controlled study; diaphragm; diaphragm disease; down regulation; genetic transfection; immunofluorescence; immunohistochemistry; in vitro study; mouse; muscle contractility; myoblast; nonhuman; oxidative stress; phrenic nerve; physiological stress; protein expression; protein expression level; protein function; skeletal muscle; stimulation; TUNEL assay; ventilator weaning; Western blotting; adverse event; animal; cell line; genetics; male; mechanical ventilator; metabolism; pathology; pathophysiology; rat; Sprague Dawley rat; Animals; Apoptosis; Carrier Proteins; Cell Cycle Proteins; Cell Line; Diaphragm; Down-Regulation; Forkhead Box Protein O3; Male; Mice; Muscle Proteins; Oxidative Stress; Rats; Rats, Sprague-Dawley; Thioredoxins; Tripartite Motif Proteins; Ubiquitin-Protein Ligases; Ventilators, Mechanical},
	publisher = {Springer},
	issn = {02732289; 15590291},
	pmid = {40377847},
	language = {English},
	type = {Article},
	publication_stage = {Final},
	source = {Scopus},
	note = {Cited by: 0}
}

@ARTICLE{Chen2025,
	author = {Chen, Lirong and Zhou, Sisi and Yang, Ji Xiang and Liu, Xiaoqian},
	title = {Effect of hypoxia on the mucus system and intragastric microecology in the gastrointestinal tract},
	year = {2025},
	journal = {Microbial Pathogenesis},
	volume = {205},
	pages = {},
	doi = {10.1016/j.micpath.2025.107615},
	url = {https://www.scopus.com/inward/record.uri?eid=2-s2.0-105005073307&doi=10.1016%2Fj.micpath.2025.107615&partnerID=40&md5=27306abf8312d2691dad4d7228ac75d4},
	affiliations = {Qinghai University, Xining, China; Qinghai University, Xining, China; Qinghai Provincial People's Hospital, Department of Gastroenterology, Xining, China; Qinghai Clinical Medical Research Center, Xining, China},
	abstract = {Digestive diseases have a high incidence worldwide, with various geographic, age, and gender factors influencing the occurrence and development of the diseases. The main etiologic factors involve genetics, environment, lifestyle, and dietary habits. In a low-oxygen environment, however, the body's tissue cells activate hypoxia-inducible factor (HIF), which produces different inflammatory mediators. Hypoxia impacts health at the molecular level by modulating cellular stress responses, metabolic pathways, and immune functions. It also alters gene expression and cellular behavior, thereby affecting gastrointestinal function. Under normal physiological conditions, the gastrointestinal mucus system serves as a crucial protective barrier, defending against mechanical injury, pathogenic invasion, and exposure to harmful chemicals. The integrity and functionality of this barrier are dependent on the synthesis and regulation of mucins and mucus, which are influenced by multiple factors. Additionally, the composition and diversity of the gastric microbiota are shaped by factors such as Helicobacter pylori infection, diet, and lifestyle. A balanced gastric microbiota supports gastrointestinal health and fortifies the mucus barrier. However, hypoxia can disrupt this equilibrium, leading to inflammation, alterations in the mucus layer, and destabilization of the gastric microbiota. Understanding the interplay between hypoxia, the mucus system, and the gastric microbiota is essential for identifying novel therapeutic strategies. Future research should elucidate the mechanisms through which hypoxia influences these systems and develop interventions to mitigate its adverse effects on gastrointestinal health. We examined the impact of hypoxia on the gastrointestinal mucus system and gastric microbiota, highlighting its implications for human health and potential therapeutic approaches. © 2025 Elsevier B.V., All rights reserved.},
	author_keywords = {Gastrointestinal Disorders; Hypoxia; Intragastric Microecology; Mucins; Mucus System; Oxygen; Mucins; Hypoxia Inducible Factor; Mucin; Oxygen; Cell Function; Cellular Stress Response; Drug Therapy; Etiology; Gastrointestinal Disease; Gastrointestinal Tract; Gastrointestinal Tract Function; Gene Expression; Helicobacter Infection; Human; Hypoxia; Inflammation; Microflora; Mucus; Nonhuman; Review; Stomach; Animal; Helicobacter Pylori; Intestine Flora; Metabolism; Microbiology; Physiology; Stomach Mucosa; Animals; Gastric Mucosa; Gastrointestinal Microbiome; Gastrointestinal Tract; Helicobacter Infections; Humans; Hypoxia; Mucins; Mucus},
	keywords = {hypoxia inducible factor; mucin; oxygen; cell function; cellular stress response; drug therapy; etiology; gastrointestinal disease; gastrointestinal tract; gastrointestinal tract function; gene expression; Helicobacter infection; human; hypoxia; inflammation; microflora; mucus; nonhuman; review; stomach; animal; Helicobacter pylori; intestine flora; metabolism; microbiology; physiology; stomach mucosa; Animals; Gastric Mucosa; Gastrointestinal Microbiome; Gastrointestinal Tract; Helicobacter Infections; Humans; Hypoxia; Mucins; Mucus},
	publisher = {Academic Press},
	issn = {08824010; 10961208},
	coden = {MIPAE},
	pmid = {40355054},
	language = {English},
	type = {Review},
	publication_stage = {Final},
	source = {Scopus},
	note = {Cited by: 0}
}

@ARTICLE{Zhang2025,
	author = {Zhang, Hongyan and Lan, Lingmin and Hu, Hanjian and Chen, Yu and Hu, Tian and Cheng, Hao and Hu, Xiaolong and Tang, Shipeng and Liao, Xiaoping and Jiang, Gangbiao},
	title = {Cannabidiol-loaded hydrogel contact lenses for on-demand pH regulation and enhanced corneal alkali burn repair},
	year = {2025},
	journal = {Journal of Controlled Release},
	volume = {383},
	pages = {},
	doi = {10.1016/j.jconrel.2025.113859},
	url = {https://www.scopus.com/inward/record.uri?eid=2-s2.0-105005414441&doi=10.1016%2Fj.jconrel.2025.113859&partnerID=40&md5=36764c14c3f519570fbe1bb993f55335},
	affiliations = {South China Agricultural University, College of Materials and Energy, Guangzhou, China; South China Agricultural University, College of Veterinary Medicine, Guangzhou, China},
	abstract = {Corneal alkali burn (CAB) poses a significant therapeutic challenge due to alkali infiltration, bacterial infection, inflammation, and angiogenesis, which collectively hinder recovery. The pH microenvironment after CAB is critical for the healing process, but there are few functional biomaterials for this purpose at present. Herein, we develop a multifunctional hydrogel contact lens (CL) with on-demand release of citric acid (CA) and cannabinoid (CBD), triggered by alkaline conditions, to regulate the microenvironment pH and enhance CAB repair. The CA-functionalized polyvinyl alcohol (PC) and quaternary ammonium chitosan (QCS) are used as hydrogel frameworks, with CBD incorporated as a functional component. The (CBD/QCS/PC, CBD/QPC) hydrogel CL is fabricated using a repeated freeze-thaw process to achieve an interpenetrating network structure. The findings suggest that the 1CBD/QPC hydrogel CL exhibit superior mechanical properties and biocompatibility (hemolysis rate < 0.6 %, cell viability>90 %). These properties enhance wearing comfort and reducing secondary inflammation. Notably, this hydrogel can release CA (52.23 ± 2.78 %) and CBD (59.24 ± 5.15 %) within 24 h under alkaline conditions to neutralize pH, significantly down-regulate the expression level of inflammatory factors and remove hydroxyl radicals. This mechanism fundamentally addressing the secondary damage of residual lye following CAB. Moreover, the hydrogel CL exhibit potent inhibitory effects on the colonization and growth of both E. coli and S. aureus by destroying bacterial membranes, with an inhibition rate > 90 %. In vivo results show that hydrogel CL promote the repair of CAB through anti-inflammatory effects and angiogenesis inhibition. In conclusion, these results demonstrate the potential of this hydrogel CL for treating corneal alkaline burns, providing new insights into treatment of CAB. © 2025 Elsevier B.V., All rights reserved.},
	author_keywords = {Anti-biofilm; Cannabidiol; Citric Acid; Corneal Alkali Burns; Hydrogel Contact Lens; Ph Regulation; Cannabidiol; Chitosan; Citric Acid; Eosin; Hematoxylin; Hydroxyl Radical; Polyvinyl Alcohol; Vasculotropin; Alkalies; Chitosan; Citric Acid; Hydrogels; Polyvinyl Alcohol; Quaternary Ammonium Compounds; Restoration; Alkaline Conditions; Angiogenesis; Antibiofilms; Cannabidiol; Cannabinoids; Corneal Alkali Burn; Hydrogel Contact Lens; Microenvironments; Ph-regulation; Quaternary Ammonium; Escherichia Coli; Angiogenesis Inhibitor; Antiinflammatory Agent; Cannabidiol; Chitosan; Citric Acid; Eosin; Hematoxylin; Hydrogel; Hydroxyl Radical; Interleukin 1beta; Interleukin 6; Polyvinyl Alcohol; Quaternary Ammonium Derivative; Reactive Oxygen Metabolite; Tumor Necrosis Factor; Vasculotropin; Alkali; Abts Radical Scavenging Assay; Adult; Animal Experiment; Animal Model; Animal Tissue; Antibacterial Activity; Antioxidant Activity; Article; Atomic Force Microscopy; Bacterial Colonization; Bacterial Infection; Bacterial Membrane; Behavior; Caustic Burn; Cell Viability; Chemical Structure; Controlled Study; Cornea Tissue; Corneal Alkali Burn; Down Regulation; Dpph Radical Scavenging Assay; Drug Potency; Esterification; Fourier Transform Infrared Spectroscopy; Freeze Thawing; High Performance Liquid Chromatography; In Vitro Study; In Vivo Study; Microenvironment; Mouse; Mrna Expression Level; Nonhuman; Pathogenesis; Ph; Quantitative Analysis; Real Time Polymerase Chain Reaction; Real Time Reverse Transcription Polymerase Chain Reaction; Scanning Electron Microscopy; Staphylococcus Aureus; Static Electricity; Sustained Drug Release; Turbidity; X Ray Diffraction; Animal; Cell Survival; Chemical Burn; Chemistry; Cornea Injury; Drug Effect; Drug Therapy; Eye Burn; Human; Hydrophilic Contact Lens; Leporidae; Male; Pathology; Wound Healing; Alkalies; Animals; Burns, Chemical; Cell Survival; Chitosan; Citric Acid; Contact Lenses, Hydrophilic; Corneal Injuries; Eye Burns; Humans; Hydrogels; Hydrogen-ion Concentration; Male; Mice; Polyvinyl Alcohol; Quaternary Ammonium Compounds; Rabbits; Wound Healing},
	keywords = {Restoration; Alkaline conditions; Angiogenesis; Antibiofilms; Cannabidiol; Cannabinoids; Corneal alkali burn; Hydrogel contact lens; Microenvironments; pH-regulation; Quaternary ammonium; Escherichia coli; angiogenesis inhibitor; antiinflammatory agent; cannabidiol; chitosan; citric acid; eosin; hematoxylin; hydrogel; hydroxyl radical; interleukin 1beta; interleukin 6; polyvinyl alcohol; quaternary ammonium derivative; reactive oxygen metabolite; tumor necrosis factor; vasculotropin; alkali; ABTS radical scavenging assay; adult; animal experiment; animal model; animal tissue; antibacterial activity; antioxidant activity; Article; atomic force microscopy; bacterial colonization; bacterial infection; bacterial membrane; behavior; caustic burn; cell viability; chemical structure; controlled study; cornea tissue; corneal alkali burn; down regulation; DPPH radical scavenging assay; drug potency; esterification; Fourier transform infrared spectroscopy; freeze thawing; high performance liquid chromatography; in vitro study; in vivo study; microenvironment; mouse; mRNA expression level; nonhuman; pathogenesis; pH; quantitative analysis; real time polymerase chain reaction; real time reverse transcription polymerase chain reaction; scanning electron microscopy; Staphylococcus aureus; static electricity; sustained drug release; turbidity; X ray diffraction; animal; cell survival; chemical burn; chemistry; cornea injury; drug effect; drug therapy; eye burn; human; hydrophilic contact lens; Leporidae; male; pathology; wound healing; Alkalies; Animals; Burns, Chemical; Cell Survival; Chitosan; Citric Acid; Contact Lenses, Hydrophilic; Corneal Injuries; Eye Burns; Humans; Hydrogels; Hydrogen-Ion Concentration; Male; Mice; Polyvinyl Alcohol; Quaternary Ammonium Compounds; Rabbits; Wound Healing},
	publisher = {Elsevier B.V.},
	issn = {01683659; 18734995},
	coden = {JCREE},
	pmid = {40383160},
	language = {English},
	type = {Article},
	publication_stage = {Final},
	source = {Scopus},
	note = {Cited by: 0}
}

@ARTICLE{Li2025,
	author = {Li, Nan and Mu, Weiwei and Xia, Zhenxing and Ma, Qingping and Feng, Ruihua and Gu, Panpan and Yang, Qinglin and Gao, Shuying and Zhang, Weihan and Wei, Suyun},
	title = {Soluble-microneedle enhance three T-cell activation signals as efficient tumor vaccines for melanoma prevention and treatment},
	year = {2025},
	journal = {Journal of Controlled Release},
	volume = {383},
	pages = {},
	doi = {10.1016/j.jconrel.2025.113726},
	url = {https://www.scopus.com/inward/record.uri?eid=2-s2.0-105003659862&doi=10.1016%2Fj.jconrel.2025.113726&partnerID=40&md5=db208b75d4e29ded705539cadaf12706},
	affiliations = {Shandong University, Department of Pharmaceutics, Jinan, China; Shandong University, Department of Clinical Pharmacy, Jinan, China},
	abstract = {Therapeutic tumor vaccines, which activate self-T cells to eliminate tumors, hold tremendous promise in future cancer immunotherapy with high specificity and low side effects. To effectively activate T cell, dendritic cells (DCs) need simultaneously provide three indispensable signals to naive T cells, including MHC-antigen signal, costimulation signal and cytokine stimulation. However, current marketed therapeutic tumor vaccines still suffer from lacking the ability to activate three stimulation signals at the same time, which resulted to the low response rate and unsatisfied therapeutic efficiency. Here, we proposed a soluble microneedle-based tumor vaccines (TR-12@LGMN) which facilitate triple activation of antigen presentation and induce high immune response rate. First, the melanoma-specific antigen tyrosinaserelated protein-2 (Trp2), Resiquimod (R848), and IL-12 mRNA co-loaded liposomes (TR-12@LIPO) was prepared. The TR-12@LIPO ensured triple-activating three essential signals of antigen presentation through enhancing the binding of MHC I-antigen peptides to T cell receptor (TCR), the binding of CD80/86 on DCs to CD28 on T cells, and the release of cytokines for T cells activation. Second, TR-12@LIPO was co-dispersed in polyvinylpyrrolidone-polyvinyl alcohol (PVP-PVA) matrix with granulocyte-macrophage colony stimulating factor (GM-CSF) to prepare TR-12@LGMN by mold method. The TR-12@LGMN was quadrilateral shape with sufficient mechanical strength for skin piercing. After skin insertion, TR-12@LGMN dissolved in the skin interstitial fluid to release GM-CSF and TR-12@LIPO. DCs were recruited by GM-CSF and uptaked TR-12@LIPO. TR-12@LIPO showed enhancement of cross-presentation by antigen cytoplasmic delivery, DCs maturation and IL-12 secretion. In vivo results showed that TR-12@LGMN could efficiently activate CD8<sup>+</sup> T cells, induce antigen-specific cytotoxic T cells (CTLs) and memory T cell (T<inf>m</inf>). Ultimately, strong anti-tumor immunity and long-term durable tumor control were achieved in the B16F10 tumor prevention and treatment model. Overall, our work proposes a triple-activated antigen presentation strategy and designs a microneedle-based tumor vaccine for skin delivery, revealing a potential promising direction for the development of new therapeutic tumor vaccines methods. © 2025 Elsevier B.V., All rights reserved.},
	author_keywords = {Melanoma Prevention And Treatment; Microneedles; Therapeutic Tumor Vaccines; Three T-cell Activation Signals; Colony Stimulating Factor; Dopachrome Tautomerase; Interleukin 12; Resiquimod; Isomerase; Cancer Vaccines; Dopachrome Isomerase; Imidazoles; Interleukin-12; Intramolecular Oxidoreductases; Liposomes; Resiquimod; Rna, Messenger; Cancer Cells; Dermatitis; Dermatology; Antigen Presentation; Dendritics; Granulocyte-macrophage Colony-stimulating Factors; Melanoma Prevention And Treatment; Microneedles; Response Rate; T Cell Activation; Therapeutic Tumor Vaccine; Three T-cell Activation Signal; Tumor Vaccines; T-cells; Colony Stimulating Factor; Dopachrome Tautomerase; Interleukin 12; Melanoma Antigen; Resiquimod; Tumor Vaccine; Cancer Vaccine; Dopachrome Isomerase; Imidazole Derivative; Isomerase; Liposome; Messenger Rna; Animal Cell; Animal Experiment; Animal Model; Antigen Presentation; Article; Cancer Prevention; Cancer Therapy; Immune Response; Interstitial Fluid; Melanoma; Mouse; Nonhuman; T Lymphocyte Activation; Animal; C57bl Mouse; Dendritic Cell; Experimental Melanoma; Female; Genetics; Immunology; Lymphocyte Activation; Needle; Prevention And Control; T Lymphocyte; Therapy; Tumor Cell Line; Animals; Cancer Vaccines; Cell Line, Tumor; Dendritic Cells; Female; Imidazoles; Interleukin-12; Intramolecular Oxidoreductases; Liposomes; Lymphocyte Activation; Melanoma; Melanoma, Experimental; Mice; Mice, Inbred C57bl; Needles; Rna, Messenger; T-lymphocytes},
	keywords = {Cancer cells; Dermatitis; Dermatology; Antigen presentation; Dendritics; Granulocyte-macrophage colony-stimulating factors; Melanoma prevention and treatment; Microneedles; Response rate; T cell activation; Therapeutic tumor vaccine; Three T-cell activation signal; Tumor vaccines; T-cells; colony stimulating factor; dopachrome tautomerase; interleukin 12; melanoma antigen; resiquimod; tumor vaccine; cancer vaccine; dopachrome isomerase; imidazole derivative; isomerase; liposome; messenger RNA; animal cell; animal experiment; animal model; antigen presentation; Article; cancer prevention; cancer therapy; immune response; interstitial fluid; melanoma; mouse; nonhuman; T lymphocyte activation; animal; C57BL mouse; dendritic cell; experimental melanoma; female; genetics; immunology; lymphocyte activation; needle; prevention and control; T lymphocyte; therapy; tumor cell line; Animals; Cancer Vaccines; Cell Line, Tumor; Dendritic Cells; Female; Imidazoles; Interleukin-12; Intramolecular Oxidoreductases; Liposomes; Lymphocyte Activation; Melanoma; Melanoma, Experimental; Mice; Mice, Inbred C57BL; Needles; RNA, Messenger; T-Lymphocytes},
	publisher = {Elsevier B.V.},
	issn = {01683659; 18734995},
	coden = {JCREE},
	pmid = {40233828},
	language = {English},
	type = {Article},
	publication_stage = {Final},
	source = {Scopus},
	note = {Cited by: 0}
}

@ARTICLE{Cheng2025,
	author = {Cheng, Chewweng and Earle, Sophie L. and Povstyan, Oleksandr V. and Randall, Chloe and Smith, Katie A. and Debant, Marjolaine and MacRae, Fraser L. and Beech, Daniel G. and McGrane, Anna and Bartoli, Fiona},
	title = {PIEZO1 variant implications for biological understanding and human health},
	year = {2025},
	journal = {Open Biology},
	volume = {15},
	number = {7},
	pages = {},
	doi = {10.1098/rsob.240345},
	url = {https://www.scopus.com/inward/record.uri?eid=2-s2.0-105010657857&doi=10.1098%2Frsob.240345&partnerID=40&md5=a570f1336983065873e313e9790c4bd0},
	affiliations = {University of Leeds, School of Medicine, Leeds, United Kingdom; University of Leeds, School of Medicine, Academic Department of Obstetrics and Gynaecology, Leeds, United Kingdom; Calderdale and Huddersfield NHS Foundation Trust, Huddersfield, United Kingdom; Leeds Teaching Hospitals NHS Trust, Department of Histopathology, Leeds, United Kingdom; Leeds General Infirmary, Leeds, United Kingdom; Leeds Teaching Hospitals NHS Trust, Department of Cardiology, Leeds, United Kingdom},
	abstract = {The large membrane protein PIEZO1 assembles as trimers to form exceptional mechanical force-sensing ion channels of eukaryotes. When these channels are activated by force, cell membrane permeability to calcium ions and other ions increases rapidly, coupling force to cell function through ionic control. In humans and other species, PIEZO1 is both widely expressed and functional across major systems that include the cardiovascular, haematological and musculoskeletal systems, thereby serving diverse needs. In this narrative review of the scientific literature, we address what has been learned about PIEZO1 from associations of its gene variation with human characteristics. A particular physiological importance of PIEZO1 is emerging in lymphatics and thus in the control of tissue fluid homeostasis with relevance to the disease conditions of non-immune fetal hydrops and generalized lymphatic dysplasia. Other vascular relevance is seen in lower limb venous varicosities. PIEZO1 may be non-essential in red blood cells but the amplification of its function by gene variation quite selectively alters these cells, leading to haemolytic anaemia and other related disturbances that may be only mildly adverse and confer survival advantage. We speculate on what else might be learned in humans, guided by knowledge from PIEZO1 studies in mice, and describe how knowledge accumulated to date highlights new opportunities for PIEZO1 understanding and pathways to patient benefit. © 2025 Elsevier B.V., All rights reserved.},
	author_keywords = {Calcium Channel; Calcium Signalling; Endothelium; Mechanical Force; Non-selective Cation Channel; Shear Stress; Calcium Ion; Ion Channels; Piezo1 Protein, Human; Calcium Channel; Calcium Ion; Cation Channel; Ion Channel; Membrane Protein; Piezo1 Protein, Human; Calcium Signaling; Cell Function; Cell Membrane Permeability; Endothelium; Erythrocyte; Fetus Hydrops; Hemolytic Anemia; Homeostasis; Human; Human Characteristic; Ionization; Lower Limb; Lymph Vessel; Mouse; Nonhuman; Nonimmune Hydrops Fetalis; Review; Shear Stress; Tissue Water; Varicosis; Vascularization; Animal; Chemistry; Genetic Variation; Genetics; Metabolism; Animals; Genetic Variation; Humans; Hydrops Fetalis; Ion Channels},
	keywords = {calcium channel; calcium ion; cation channel; ion channel; membrane protein; PIEZO1 protein, human; calcium signaling; cell function; cell membrane permeability; endothelium; erythrocyte; fetus hydrops; hemolytic anemia; homeostasis; human; human characteristic; ionization; lower limb; lymph vessel; mouse; nonhuman; nonimmune hydrops fetalis; review; shear stress; tissue water; varicosis; vascularization; animal; chemistry; genetic variation; genetics; metabolism; Animals; Genetic Variation; Humans; Hydrops Fetalis; Ion Channels},
	publisher = {Royal Society Publishing},
	issn = {20462441},
	pmid = {40628291},
	language = {English},
	type = {Review},
	publication_stage = {Final},
	source = {Scopus},
	note = {Cited by: 1}
}

@ARTICLE{Palmer2025239,
	author = {Palmer, Daniel R. and Nims, Robert J. and Zhang, Bo and Guilak, Farshid},
	title = {Activation of the mechanosensitive ion channels TRPV4 and PIEZO1 downregulates key regulatory systems in the chondrocyte mechanome},
	year = {2025},
	journal = {Connective Tissue Research},
	volume = {66},
	number = {4},
	pages = {239 - 262},
	doi = {10.1080/03008207.2025.2498512},
	url = {https://www.scopus.com/inward/record.uri?eid=2-s2.0-105005791963&doi=10.1080%2F03008207.2025.2498512&partnerID=40&md5=69ae0878e71d1df7fb5533b7fa784850},
	affiliations = {Washington University School of Medicine in St. Louis, Department of Orthopaedic Surgery, St. Louis, United States; St. Louis Shriners Hospital, St. Louis, United States; Washington University School of Medicine in St. Louis, St. Louis, United States; McKelvey School of Engineering, St. Louis, United States; Washington University School of Medicine in St. Louis, Department of Developmental Biology, St. Louis, United States},
	abstract = {Background: Chondrocytes, the only native cell type in cartilage, use mechanosensitive ion channels such as Transient Receptor Potential Vanilloid 4 (TRPV4) and PIEZO1 to transduce mechanical forces into transcriptomic changes that regulate cell behavior under both physiologic and pathologic conditions. Recent work has identified and characterized the differentially expressed genes (DEGs) that are upregulated following TRPV4 or PIEZO1 activation, but the transcriptomic systems downregulated by these ion channels also represent an important aspect of the chondrocyte regulatory process that remains poorly studied. Methods: Here, we utilized previously established bulk RNAsequencing libraries to analyze the transcriptomes downregulated by activation of TRPV4 and PIEZO1 through differential gene expression analysis (using DESeq2), Gene Ontology, RT-qPCR, and Weighted Gene Correlation Network Analysis (WGCNA). Results: TRPV4 and PIEZO1 activations downregulated largely unique sets of DEGs, though the set of DEGs downregulated by TRPV4 exhibited a notable overlap with genes downregulated by treatment with inflammatory mediator Interleukin-1 (IL-1). The DEG set downregulated by PIEZO1 activation included genes associated with the G2/M cell cycle checkpoint, a system that checks cells for DNA damage prior to entry into mitosis, and this result was confirmed with RT-qPCR. WGCNA revealed modules of gene regulation negatively correlated with TRPV4, PIEZO1, and IL-1, outlining how these downregulated DEGs may interact to form gene regulatory networks (GRNs). Conclusion: This study complements previous work in describing the full mechanosensitive transcriptome (or “mechanome”) of differential gene expression in response to activation of mechanosensitive ion channels TRPV4 and PIEZO1 Q2 and suggests potential avenues for future therapeutic treatment design. © 2025 Elsevier B.V., All rights reserved.},
	author_keywords = {Inflammation; Mechanobiology; Mechanotransduction; Osteoarthritis; Transcriptomics; Glyceraldehyde 3 Phosphate Dehydrogenase; Ion Channels; Piezo1 Protein, Mouse; Trpv Cation Channels; Trpv4 Protein, Mouse; Adenosine A1 Receptor; Cd4 Antigen; Glyceraldehyde 3 Phosphate Dehydrogenase; Growth Hormone Secretagogue; Interleukin 1; Interleukin 1alpha; Messenger Rna; Prostaglandin E Receptor 4; Protein Zo1; Rna Polymerase Ii; Small Interfering Rna; Small Nucleolar Rna; Tripartite Motif Protein; Vanilloid Receptor 4; Ion Channel; Piezo1 Protein, Mouse; Transcriptome; Trpv4 Protein, Mouse; Vanilloid Receptor; Animal Cell; Animal Experiment; Article; Chondrocyte; Controlled Study; Differential Expression Analysis; Differential Gene Expression; Dna Binding; Dna Damage; Down Regulation; Extracellular Matrix; Femoral Condyle; G2 Phase Cell Cycle Checkpoint; Gene Regulatory Network; Genetic Association; Inflammation; Mechanotransduction; Mitosis; Nonhuman; Osteoarthritis; Pig; Real Time Polymerase Chain Reaction; Rna Sequencing; Room Temperature; Transcriptomics; Upregulation; Animal; Cytology; Genetics; Metabolism; Mouse; Animals; Chondrocytes; Down-regulation; Ion Channels; Mechanotransduction, Cellular; Mice; Transcriptome; Trpv Cation Channels},
	keywords = {adenosine A1 receptor; CD4 antigen; glyceraldehyde 3 phosphate dehydrogenase; growth hormone secretagogue; interleukin 1; interleukin 1alpha; messenger RNA; prostaglandin E receptor 4; protein ZO1; RNA polymerase II; small interfering RNA; small nucleolar RNA; tripartite motif protein; vanilloid receptor 4; ion channel; Piezo1 protein, mouse; transcriptome; Trpv4 protein, mouse; vanilloid receptor; animal cell; animal experiment; Article; chondrocyte; controlled study; differential expression analysis; differential gene expression; DNA binding; DNA damage; down regulation; extracellular matrix; femoral condyle; G2 phase cell cycle checkpoint; gene regulatory network; genetic association; inflammation; mechanotransduction; mitosis; nonhuman; osteoarthritis; pig; real time polymerase chain reaction; RNA sequencing; room temperature; transcriptomics; upregulation; animal; cytology; genetics; metabolism; mouse; Animals; Chondrocytes; Down-Regulation; Ion Channels; Mechanotransduction, Cellular; Mice; Transcriptome; TRPV Cation Channels},
	publisher = {Taylor and Francis Ltd.},
	issn = {03008207; 16078438},
	coden = {CVTRB},
	pmid = {40395084},
	language = {English},
	type = {Article},
	publication_stage = {Final},
	source = {Scopus},
	note = {Cited by: 0}
}

@ARTICLE{Vincenzi2025328,
	author = {Vincenzi, Martina and Nebigil, Canan G.},
	title = {Uncovering the role of prokineticin pathway on Epicardial Adipose Tissue (EAT) development and EAT-associated cardiomyopathy},
	year = {2025},
	journal = {Trends in Cardiovascular Medicine},
	volume = {35},
	number = {5},
	pages = {328 - 338},
	doi = {10.1016/j.tcm.2025.02.006},
	url = {https://www.scopus.com/inward/record.uri?eid=2-s2.0-85218094741&doi=10.1016%2Fj.tcm.2025.02.006&partnerID=40&md5=8d038bb00b2eef4ace24382be9ec9ede},
	affiliations = {Nanomédecine Régénérative Ostéoarticulaire et Dentaire, Strasbourg, France; Sapienza Università di Roma, Department of Physiology and Pharmacology “Vittorio Erspamer”, Rome, Italy},
	abstract = {Epicardial adipose tissue (EAT), a unique fat depot surrounding the heart, plays a multifaceted role in glucose and lipid metabolism, thermogenesis, and the secretion of bioactive molecules that influence cardiac structure and function. Its proximity to the myocardium allows it to contribute directly to CVDs, including coronary artery disease, arrhythmias, and heart failure. In particular, excessive EAT has emerged as a significant factor in heart failure with preserved ejection fraction (HFpEF), the most common form of heart failure, especially in individuals with obesity and diabetes. Traditional metrics like body mass index (BMI) fail to capture the complexities of visceral fat, as patients with similar BMIs can exhibit varying CVD risks. EAT accumulation induces mechanical stress and fosters a pro-inflammatory and fibrotic environment, driving cardiac remodeling and dysfunction. Pharmacological modulation of EAT has shown promise in delivering cardiometabolic benefits. Recent advancements in diabetes therapies, such as SGLT2 inhibitors and GLP-1 receptor agonists, and antilipidemic drugs have demonstrated their potential in reducing pro-inflammatory cytokine production and improving glucose regulation, which directly influences EAT. These discoveries suggest that EAT could be a significant therapeutic target, though further investigation is necessary to elucidate its role in HFpEF and other CVDs. Recent advances have identified the prokineticin/PKR1 signaling pathway as pivotal in EAT development and remodeling. This pathway regulates epicardial progenitor cells (EPDCs), promoting angiogenesis while reducing EAT accumulation and metabolic stress on the heart, particularly under high-calorie conditions. Prokineticin, acting through its receptor PKR1, limits visceral adipose tissue growth, enhances insulin sensitivity, and offers cardioprotection by reducing oxidative stress and activating cellular survival pathways. In this review, we provide a comprehensive analysis of EAT's role in CVDs, explore novel therapeutic strategies targeting EAT, and highlight the potential of prokineticin signaling as a promising treatment for HFpEF, obesity, and diabetes. © 2025 Elsevier B.V., All rights reserved.},
	author_keywords = {Arrhythmia; Atrial Fibrillation; Cardiomyopathy; Coronary Artery Diseases; Diabetes; Epicardial Adipose Tissue; Gpcrs; Heart Failure; Obesity; Prokineticin; Prokineticin Receptors; Glucose; Gastrointestinal Hormones; Neuropeptides; Prok2 Protein, Human; G Protein Coupled Receptor; Glucagon Like Peptide 1 Receptor Agonist; Glucose; Sodium Glucose Cotransporter 2 Inhibitor; Gastrointestinal Hormone; Neuropeptide; Prok2 Protein, Human; Angiogenesis; Animal Experiment; Atrial Fibrillation; Benchmarking; Body Mass; Cardiac Muscle; Cardiomyopathy; Cardiovascular Risk; Cell Survival; Controlled Study; Coronary Artery Disease; Cytokine Production; Diabetes Mellitus; Epicardial Fat; Heart Arrhythmia; Heart Failure; Heart Failure With Preserved Ejection Fraction; Heart Protection; Heart Ventricle Remodeling; Human; Inflammation; Insulin Sensitivity; Intra-abdominal Fat; Lipid Metabolism; Lipid Storage; Mechanical Stress; Metabolic Stress; Nonhuman; Obesity; Oxidative Stress; Pharmacology; Review; Signal Transduction; Thermogenesis; Tissue Growth; Adipose Tissue; Adipose Tissue Inflammation; Animal; Drug Effect; Drug Therapy; Metabolism; Pathology; Pathophysiology; Pericardium; Adipose Tissue; Adiposity; Animals; Cardiomyopathies; Epicardial Adipose Tissue; Gastrointestinal Hormones; Humans; Neuropeptides; Pericardium; Signal Transduction},
	keywords = {G protein coupled receptor; glucagon like peptide 1 receptor agonist; glucose; sodium glucose cotransporter 2 inhibitor; gastrointestinal hormone; neuropeptide; PROK2 protein, human; angiogenesis; animal experiment; atrial fibrillation; benchmarking; body mass; cardiac muscle; cardiomyopathy; cardiovascular risk; cell survival; controlled study; coronary artery disease; cytokine production; diabetes mellitus; epicardial fat; heart arrhythmia; heart failure; heart failure with preserved ejection fraction; heart protection; heart ventricle remodeling; human; inflammation; insulin sensitivity; intra-abdominal fat; lipid metabolism; lipid storage; mechanical stress; metabolic stress; nonhuman; obesity; oxidative stress; pharmacology; review; signal transduction; thermogenesis; tissue growth; adipose tissue; adipose tissue inflammation; animal; drug effect; drug therapy; metabolism; pathology; pathophysiology; pericardium; Adipose Tissue; Adiposity; Animals; Cardiomyopathies; Epicardial Adipose Tissue; Gastrointestinal Hormones; Humans; Neuropeptides; Pericardium; Signal Transduction},
	publisher = {Elsevier Inc.},
	issn = {18732615; 10501738},
	coden = {TCMDE},
	pmid = {39955015},
	language = {English},
	type = {Review},
	publication_stage = {Final},
	source = {Scopus},
	note = {Cited by: 1}
}

@ARTICLE{Balsini20251653,
	author = {Balsini, Parvaneh and Weinzettl, Pauline and Samardzic, David and Zila, Nina and Buchberger, Maria and Freystätter, Christian and Tschandl, Philipp and Wielscher, Matthias and Weninger, Wolfgang Peter and Pfisterer, Karin},
	title = {Stiffness-Dependent Lysyl Oxidase Regulation through Hypoxia-Inducing Factor 1 Drives Extracellular Matrix Modifications in Psoriasis},
	year = {2025},
	journal = {Journal of Investigative Dermatology},
	volume = {145},
	number = {7},
	pages = {1653 - 1669.e10},
	doi = {10.1016/j.jid.2024.10.611},
	url = {https://www.scopus.com/inward/record.uri?eid=2-s2.0-85213971969&doi=10.1016%2Fj.jid.2024.10.611&partnerID=40&md5=081a414716b2761bb459866cd4568bd1},
	affiliations = {Medizinische Universität Wien Universitätsklinik für Dermatologie, Vienna, Austria; FH Campus Wien, Section Biomedical Science, Vienna, Austria; Medizinische Universität Wien, Department of Plastic, Vienna, Austria},
	abstract = {Psoriasis is a common chronic inflammatory skin disease characterized by a thickened epidermis with elongated rete ridges and massive immune cell infiltration. It is currently unclear what impact mechanoregulatory aspects may have on disease progression. Using multiphoton second harmonic generation microscopy, we found that the extracellular matrix was profoundly reorganized within psoriatic dermis. Collagen fibers were highly aligned and assembled into thick, long collagen bundles, whereas the overall fiber density was reduced. This was particularly pronounced within dermal papillae extending into the epidermis. Furthermore, the extracellular matrix–modifying enzyme lysyl oxidase was highly upregulated in the dermis of patients with psoriasis. In vitro experiments identified a previously unreported link between hypoxia-inducing factor 1 stabilization and lysyl oxidase protein regulation in mechanosensitive skin fibroblasts. Lysyl oxidase secretion and activity directly correlated with substrate stiffness and were independent of hypoxia and IL-17. Finally, single-cell RNA-sequencing analysis identified skin fibroblasts expressing high amounts of lysyl oxidase and confirmed elevated hypoxia-inducing factor 1 expression in psoriasis. Our findings suggest a potential yet undescribed mechanical aspect of psoriasis. Deregulated mechanical forces hence may be involved in initiating or maintaining of a positive feedback loop in fibroblasts and contribute to tissue stiffening and diminished skin elasticity in psoriasis, potentially exacerbating disease pathogenesis. © 2025 Elsevier B.V., All rights reserved.},
	author_keywords = {Ecm Modifications; Fibroblasts; Hypoxia Inducible Factor; Lysyl Oxidase; Psoriasis; 4 Aminobutyric Acid; Collagen; F Actin; Protein Lysine 6 Oxidase; Protein Tyrosine Phosphatase; Receptor Type Tyrosine Protein Phosphatase C; Hif1a Protein, Human; Hypoxia-inducible Factor 1, Alpha Subunit; Protein-lysine 6-oxidase; 4 Aminobutyric Acid; Alpha Smooth Muscle Actin; Collagen; F Actin; Hypoxia Inducible Factor 1; Interleukin 17; Protein Lysine 6 Oxidase; Receptor Type Tyrosine Protein Phosphatase C; Small Interfering Rna; Hif1a Protein, Human; Hypoxia Inducible Factor 1alpha; Article; Cell Adhesion; Cell Density; Cell Infiltration; Cell Lysate; Collagen Fiber; Collagen Synthesis; Controlled Study; Dermis; Differential Gene Expression; Disease Exacerbation; Dna Microarray; Down Regulation; Elasticity; Enzyme Activity; Epidermis; Extracellular Matrix; Histogram; Human; Human Cell; Human Tissue; Immunocompetent Cell; Immunofluorescence; Immunofluorescence Microscopy; In Vitro Study; Papillary Dermis; Pathogenesis; Positive Feedback; Protein Content; Protein Expression; Protein Expression Level; Protein Processing; Psoriasis; Regulatory Mechanism; Reticular Dermis; Rigidity; Second Harmonic Generation Microscopy; Single Cell Rna Seq; Skin Fibroblast; Skin Surface; Upregulation; Western Blotting; Cell Culture; Female; Fibroblast; Male; Metabolism; Middle Aged; Pathology; Cells, Cultured; Dermis; Extracellular Matrix; Female; Fibroblasts; Humans; Hypoxia-inducible Factor 1, Alpha Subunit; Male; Middle Aged; Protein-lysine 6-oxidase; Psoriasis},
	keywords = {4 aminobutyric acid; alpha smooth muscle actin; collagen; F actin; hypoxia inducible factor 1; interleukin 17; protein lysine 6 oxidase; receptor type tyrosine protein phosphatase C; small interfering RNA; HIF1A protein, human; hypoxia inducible factor 1alpha; Article; cell adhesion; cell density; cell infiltration; cell lysate; collagen fiber; collagen synthesis; controlled study; dermis; differential gene expression; disease exacerbation; DNA microarray; down regulation; elasticity; enzyme activity; epidermis; extracellular matrix; histogram; human; human cell; human tissue; immunocompetent cell; immunofluorescence; immunofluorescence microscopy; in vitro study; papillary dermis; pathogenesis; positive feedback; protein content; protein expression; protein expression level; protein processing; psoriasis; regulatory mechanism; reticular dermis; rigidity; second harmonic generation microscopy; single cell RNA seq; skin fibroblast; skin surface; upregulation; Western blotting; cell culture; female; fibroblast; male; metabolism; middle aged; pathology; Cells, Cultured; Dermis; Extracellular Matrix; Female; Fibroblasts; Humans; Hypoxia-Inducible Factor 1, alpha Subunit; Male; Middle Aged; Protein-Lysine 6-Oxidase; Psoriasis},
	publisher = {Elsevier B.V.},
	issn = {0022202X; 15231747},
	coden = {JIDEA},
	pmid = {39603411},
	language = {English},
	type = {Article},
	publication_stage = {Final},
	source = {Scopus},
	note = {Cited by: 1; All Open Access; Green Accepted Open Access; Green Open Access; Hybrid Gold Open Access}
}

@ARTICLE{Pardo2025,
	author = {Pardo, Patricia S. and Danila, Delia C. and Misra, Raja Devesh Kumar and Boriek, Aladin M.},
	title = {Sensing the Stiffness: Cellular Mechano-Sensing at the Implant Interface},
	year = {2025},
	journal = {Cells},
	volume = {14},
	number = {14},
	pages = {},
	doi = {10.3390/cells14141101},
	url = {https://www.scopus.com/inward/record.uri?eid=2-s2.0-105011857258&doi=10.3390%2Fcells14141101&partnerID=40&md5=058466e7479499b734eeca2646f61fe3},
	affiliations = {Baylor College of Medicine, Division of Pulmonary, Critical Care and Sleep Medicine, Houston, United States; University of Texas at El Paso College of Engineering, El Paso, United States},
	abstract = {In this perspective, we highlight the relevance of the FA-Hippo signaling pathway and its regulation of the Yes-associated protein (YAP) and the transcriptional coactivator with a PDZ-binding domain (TAZ) as main players in the process of implants integration. The modulation and responses of YAP/TAZ triggered by substrate and ECM stiffness are of particular interest in the construction of materials used for medical implants. YAP/TAZ nuclear localization and activity respond to the substrate stiffness by several mechanisms that involve the canonical and non-canonical Hippo signaling and independently of the Hippo cascade. YAP/TAZ regulate the expression of genes involved in several mechanisms of relevance for implant integration such as the proliferation and differentiation of cell precursors and the immune response to the implant. The influence of substrate stiffness on the regulation of the immune response is not completely understood and the progress in this field can contribute to the designing of an adequate implant design. Though the use of nano-biomaterials has been proved to contribute to implant success, the relationship between grain size and stiffness of the material has not been explored in the biomedical field; filling these gaps in the knowledge of biomaterials will highly contribute to the design of biomaterials that could take advantage of the cells sensing and response to the stiffness at the implant interface. © 2025 Elsevier B.V., All rights reserved.},
	author_keywords = {Biomaterials; Cell Stiffness; Focal Adhesions; Hippo Signaling; Mechano-sensing; Nanobiotechnology; Pdz-binding Domain (taz); Yes-associated Protein (yap); Calcium Phosphate; Titanium; Biocompatible Materials; Yap-signaling Proteins; Biomaterial; Calcium Phosphate; Focal Adhesion Kinase; Titanium; Transcriptional Coactivator With Pdz Binding Motif Protein; Yap Signaling Protein; Article; Biocompatibility; Biomechanics; Bone Regeneration; Cell Proliferation; Cellular Mechano Sensing; Controlled Study; Fibrosis; Focal Adhesion; Gene Expression; Hippo Signaling; Human; Immunocompetent Cell; Mechanosensing; Nanobiotechnology; Osseointegration; Particle Size; Signal Transduction; Animal; Mechanotransduction; Prostheses And Orthoses; Animals; Biocompatible Materials; Humans; Mechanotransduction, Cellular; Prostheses And Implants; Signal Transduction; Yap-signaling Proteins},
	keywords = {biomaterial; calcium phosphate; focal adhesion kinase; titanium; transcriptional coactivator with PDZ binding motif protein; YAP signaling protein; Article; biocompatibility; biomechanics; bone regeneration; cell proliferation; cellular mechano sensing; controlled study; fibrosis; focal adhesion; gene expression; hippo signaling; human; immunocompetent cell; mechanosensing; nanobiotechnology; osseointegration; particle size; signal transduction; animal; mechanotransduction; prostheses and orthoses; Animals; Biocompatible Materials; Humans; Mechanotransduction, Cellular; Prostheses and Implants; Signal Transduction; YAP-Signaling Proteins},
	publisher = {Multidisciplinary Digital Publishing Institute (MDPI)},
	issn = {20734409},
	pmid = {40710354},
	language = {English},
	type = {Article},
	publication_stage = {Final},
	source = {Scopus},
	note = {Cited by: 0}
}

@ARTICLE{Dooley2025,
	author = {Dooley, Kelly E. and Morimoto, Michael and Kaszuba, Piotr and Krasne, Margaret D. and Liu, Gigi Yuen Gee and Fuchs, Edward J. and Rexelius, Peter and Swan, Jerry and Krawiec, Krzysztof and Hammond, Kevin},
	title = {Evidence Generation for a Host-Response Biosignature of Respiratory Disease},
	year = {2025},
	journal = {Viruses},
	volume = {17},
	number = {7},
	pages = {},
	doi = {10.3390/v17070943},
	url = {https://www.scopus.com/inward/record.uri?eid=2-s2.0-105011678480&doi=10.3390%2Fv17070943&partnerID=40&md5=4bceb0a52413a61f8458bcc126ff85e5},
	affiliations = {Vanderbilt University Medical Center, Nashville, United States; Johns Hopkins University School of Medicine, Baltimore, United States; Ltd., Glasgow, United Kingdom; University of York, School of Computer Science, York, United Kingdom; Politechnika Poznanska, Poznan, Poland},
	abstract = {Background: In just twenty years, three dangerous human coronaviruses—SARS-CoV, MERS-CoV, and SARS-CoV-2 have exposed critical gaps in early detection of emerging viral threats. Current diagnostics remain pathogen-focused, often missing the earliest phase of infection. A virus-agnostic, host-based diagnostic capable of detecting responses to viral intrusion is urgently needed. Methods: We hypothesized that the lungs act as biomechanical instruments, with infection altering tissue tension, wave propagation, and flow dynamics in ways detectable through subaudible vibroacoustic signals. In a matched case–control study, we enrolled 19 RT-PCR-confirmed COVID-19 inpatients and 16 matched controls across two Johns Hopkins hospitals. Multimodal data were collected, including passive vibroacoustic auscultation, lung ultrasound, peak expiratory flow, and laboratory markers. Machine learning models were trained to identify host-response biosignatures from anterior chest recordings. Results: 19 COVID-19 inpatients and 16 matched controls (mean BMI 32.4 kg/m<sup>2</sup>, mean age 48.6 years) were successfully enrolled to the study. The top-performing, unoptimized, vibroacoustic-only model achieved an AUC of 0.84 (95% CI: 0.67–0.92). The host-covariate optimized model achieved an AUC of 1.0 (95% CI: 0.94–1.0), with 100% sensitivity (95% CI: 82–100%) and 99.6% specificity (95% CI: 85–100%). Vibroacoustic data from the anterior chest alone reliably distinguished COVID-19 cases from controls. Conclusions: This proof-of-concept study demonstrates that passive, noninvasive vibroacoustic biosignatures can detect host response to viral infection in a hospitalized population and supports further testing of this modality in broader populations. These findings support the development of scalable, host-based diagnostics to enable early, agnostic detection of future pandemic threats (ClinicalTrials.gov number: NCT04556149). © 2025 Elsevier B.V., All rights reserved.},
	author_keywords = {Host-response; Inaudible Vibrations And Audible Sound; Infrasonic; Mechanotransduction; Tensegrity; Vibroacoustics Biosignature; C Reactive Protein; Ferritin; Hemoglobin A1c; Lactate Dehydrogenase; Lactate Dehydrogenase A; Amino Terminal Pro Brain Natriuretic Peptide; C Reactive Protein; D Dimer; Ferritin; Hemoglobin A1c; Interleukin 6; Lactate Dehydrogenase; Troponin; Accuracy; Adult; Aged; Area Under The Curve; Article; Artificial Intelligence; Artificial Ventilation; Auscultation; Biomechanics; Blood Cell Count; Body Mass; Case Control Study; Cohort Analysis; Comorbidity; Computational Fluid Dynamics; Controlled Study; Coronavirus Disease 2019; Diagnostic Test Accuracy Study; Echography; Erythrocyte Sedimentation Rate; Ethnicity; Female; Follow Up; Human; Immune Response; Immunosignature; Infrasound; Machine Learning; Major Clinical Study; Male; Mechanotransduction; Middle Aged; Nasopharyngeal Swab; Passive Vibroacoustic Auscultation; Peak Expiratory Flow; Pilot Study; Proof Of Concept; Prospective Study; Questionnaire; Race; Respiratory Tract Disease; Reverse Transcription Polymerase Chain Reaction; Sensitivity And Specificity; Smoking; Vibration; Diagnosis; Diagnostic Imaging; Lung; Pathophysiology; Severe Acute Respiratory Syndrome Coronavirus 2; Virology; Adult; Aged; Case-control Studies; Covid-19; Female; Humans; Lung; Machine Learning; Male; Middle Aged; Sars-cov-2},
	keywords = {amino terminal pro brain natriuretic peptide; C reactive protein; D dimer; ferritin; hemoglobin A1c; interleukin 6; lactate dehydrogenase; troponin; accuracy; adult; aged; area under the curve; Article; artificial intelligence; artificial ventilation; auscultation; biomechanics; blood cell count; body mass; case control study; cohort analysis; comorbidity; computational fluid dynamics; controlled study; coronavirus disease 2019; diagnostic test accuracy study; echography; erythrocyte sedimentation rate; ethnicity; female; follow up; human; immune response; immunosignature; infrasound; machine learning; major clinical study; male; mechanotransduction; middle aged; nasopharyngeal swab; passive vibroacoustic auscultation; peak expiratory flow; pilot study; proof of concept; prospective study; questionnaire; race; respiratory tract disease; reverse transcription polymerase chain reaction; sensitivity and specificity; smoking; vibration; diagnosis; diagnostic imaging; lung; pathophysiology; Severe acute respiratory syndrome coronavirus 2; virology; Adult; Aged; Case-Control Studies; COVID-19; Female; Humans; Lung; Machine Learning; Male; Middle Aged; SARS-CoV-2},
	publisher = {Multidisciplinary Digital Publishing Institute (MDPI)},
	issn = {19994915},
	pmid = {40733560},
	language = {English},
	type = {Article},
	publication_stage = {Final},
	source = {Scopus},
	note = {Cited by: 0}
}

@ARTICLE{Skitel-Moshe2025,
	author = {Skitel-Moshe, Michal and Krishtul, Stasia and Brandis, Anastasia and Hayam, Rotem and Hamias, Shani and Faraj, Mazal and Davidov, Tzila and Kovrigina, Inna and Baruch, Limor and MacHluf, Marcelle},
	title = {Rat Islet pECM Hydrogel-Based Microencapsulation: A Protective Niche for Xenotransplantation},
	year = {2025},
	journal = {Gels},
	volume = {11},
	number = {7},
	pages = {},
	doi = {10.3390/gels11070517},
	url = {https://www.scopus.com/inward/record.uri?eid=2-s2.0-105011513202&doi=10.3390%2Fgels11070517&partnerID=40&md5=15d33e8e3dab9ed526f49ffbd6a902e8},
	affiliations = {Technion - Israel Institute of Technology, Haifa, Israel; The Interdisciplinary Program for Biotechnology, Technion, Israel},
	abstract = {Type 1 diabetes (T1D) is caused by autoimmune-mediated destruction of pancreatic β-cells, resulting in insulin deficiency. While islet transplantation presents a potential therapeutic approach, its clinical application is impeded by limited donor availability and the risk of immune rejection. This study proposes an innovative islet encapsulation strategy that utilizes decellularized porcine pancreatic extracellular matrix (pECM) as the sole biomaterial to engineer bioactive, immunoprotective microcapsules. Rat islets were encapsulated within pECM-based microcapsules using the electrospray technology and were compared to conventional alginate-based microcapsules in terms of viability, function, and response to hypoxic stress. The pECM microcapsules maintained a spherical morphology, demonstrating mechanical robustness, and preserving essential ECM components (collagen I/IV, laminin, fibronectin). Encapsulated islets exhibited sustained viability and superior insulin secretion over a two-week period compared to alginate controls. The expression of key β-cell transcription factors (PDX1, MAFA) and structural integrity were preserved. Under hypoxic conditions, pECM microcapsules significantly reduced islet apoptosis, improved structural retention, and promoted functional recovery, likely due to antioxidant and ECM-derived cues inherent to the pECM. In vivo transplantation in immunocompetent mice confirmed the biocompatibility of pECM microcapsules, with minimal immune responses, stable insulin/glucagon expression, and no adverse systemic effects. These findings position pECM-based microencapsulation as a promising strategy for creating immunoprotective, bioactive niches for xenogeneic islet transplantation, with the potential to overcome current limitations in cell-based diabetes therapy. © 2025 Elsevier B.V., All rights reserved.},
	author_keywords = {Artificial Pancreas; Biomaterial; Diabetes Therapy; Extracellular Matrix; Insulin Delivery; Islet Microencapsulation},
	publisher = {Multidisciplinary Digital Publishing Institute (MDPI)},
	issn = {23102861},
	language = {English},
	type = {Article},
	publication_stage = {Final},
	source = {Scopus},
	note = {Cited by: 0}
}

@ARTICLE{Lee2025,
	author = {Lee, Chien Ming and Hussain, Qasim and Chuang, Kuopin and Minh, Hoang},
	title = {Enhancement of Oral Mucosal Regeneration Using Human Exosomal Therapy in SD Rats},
	year = {2025},
	journal = {Biomedicines},
	volume = {13},
	number = {7},
	pages = {},
	doi = {10.3390/biomedicines13071785},
	url = {https://www.scopus.com/inward/record.uri?eid=2-s2.0-105011496845&doi=10.3390%2Fbiomedicines13071785&partnerID=40&md5=a94e6445e63d3d4d1764243712e714a4},
	affiliations = {Kao-Yi Animal Hospital, Chiayi, Taiwan; National Pingtung University of Science and Technology, Department of Tropical Agriculture and International Cooperation, Pingtung, Taiwan; National Pingtung University of Science and Technology, International Degree Program in Animal Vaccine Technology, Pingtung, Taiwan; National Pingtung University of Science and Technology, Graduate Institute of Animal Vaccine Technology, Pingtung, Taiwan; School of Medicine, Kaohsiung, Taiwan; National Pingtung University of Science and Technology, Companion Animal Research Center, Pingtung, Taiwan; Vietnam National University of Agriculture, Department of Anatomy and Histology, Hanoi, Viet Nam},
	abstract = {Background/Objectives: Oral cavity wound recovery presents unique challenges due to constant moisture exposure and functional mechanical stresses. Nanoscale extracellular vesicles (exosomes) with regenerative properties offer promising therapeutic potential for tissue regeneration, contributing to improved health outcomes. This study evaluated human exosomal preparations in promoting oral mucosal regeneration. Methods: We established standardized full-thickness wounds in the buccal mucosa of SD rats and divided subjects into experimental (receiving 50 billion human exosomes) and control (receiving carrier solution only) groups. Comprehensive wound assessment occurred at predetermined intervals (days 0, 3, 7, and 10) through photographic documentation, histological examination, and quantitative measurement. Results: Exosomal-treated tissues demonstrated statistically significant acceleration in closure rates (p < 0.05), achieving 87.3% reduction by day 10 versus 64.1% in the controls. Microscopic analysis revealed superior epithelial development, reduced inflammatory infiltration, and enhanced collagen architectural organization in exosomal-treated specimens. Semi-quantitative evaluation confirmed consistently superior healing metrics in the experimental group across all assessment timepoints. Conclusions: These findings demonstrate that human exosome preparations significantly enhance oral mucosal regeneration in SD rats, suggesting potential clinical applications for accelerating recovery following oral surgical procedures. © 2025 Elsevier B.V., All rights reserved.},
	author_keywords = {Collagen Architecture; Epithelial Development; Human Exosomes; Inflammatory Regulation; Oral Tissue Regeneration; Regenerative Therapeutics; Sd Rats; Wound Healing},
	publisher = {Multidisciplinary Digital Publishing Institute (MDPI)},
	issn = {22279059},
	language = {English},
	type = {Article},
	publication_stage = {Final},
	source = {Scopus},
	note = {Cited by: 0}
}

@ARTICLE{Santori2025,
	author = {Santori, Davide and Fausto, Anna Maria and Gelli, Alessio and Pifferi, Anna Rita and Dottarelli, Samuele and Cucci, Sofia and Di Donato, Francesca and Grifoni, Goffredo and Sezzi, Erminia},
	title = {Impact of Salmonella enteritidis Infection and Mechanical Stress on Antimicrobial Peptide Expression in Hermetia illucens},
	year = {2025},
	journal = {Insects},
	volume = {16},
	number = {7},
	pages = {},
	doi = {10.3390/insects16070692},
	url = {https://www.scopus.com/inward/record.uri?eid=2-s2.0-105011486084&doi=10.3390%2Finsects16070692&partnerID=40&md5=19c5f3bb9e73ac009a3e273de96a37f9},
	affiliations = {Istituto Zooprofilattico Sperimentale delle Regioni Lazio e Toscana, Rome, Italy; Università degli Studi della Tuscia Viterbo, Department for Innovation in Biological, Viterbo, Italy},
	abstract = {Hermetia illucens, the black soldier fly, is a common and widespread fly of the family Stratiomyidae. Its ability to grow on contaminated substrates suggests the production of antimicrobial peptides that enable its survival. This study aimed to verify the impact of direct and indirect infection with Salmonella enteritidis on the expression of defensins and cecropins in Hermetia illucens larvae. In addition to an infection with a microorganism, it was interesting to verify if the expression of peptides and the relative action of hemolymph changed in larvae subjected to mechanical stress by abdominal puncture. The peptide fraction of the hemolymph of infected larvae was tested using antibiogram and minimum inhibitory concentration tests against Salmonella enteritidis and Salmonella typhimurium. Both molecular and microbiological tests were carried out at three different time points, on larvae not subjected to any treatment (T-0), four hours after treatment (T-1), and 24 h after treatment (T-2). The results of the microbiological tests showed the antimicrobial action of the peptide fraction of the hemolymph against both S. typhimurium and S. enteritidis; for the latter one, the action was more marked. Interesting results were also found for larvae subjected only to mechanical stress by puncture. Molecular tests on the expression of defensins and cecropins were in full agreement with those obtained in the microbiological tests, with expression more pronounced in larvae infected directly with Salmonella enteritidis. Temporal and condition-specific regulation of defensins and cecropins highlights the complexity of the immune response and suggests sophisticated mechanisms by which the host fine-tunes antimicrobial peptide expression to enhance pathogen defense while preventing excessive immune activation. © 2025 Elsevier B.V., All rights reserved.},
	author_keywords = {Amps; Antimicrobial Peptides; Bsf; Hermetia Illucens; Salmonella Enteritidis; Salmonella Typhimurium; Antimicrobial Activity; Gene Expression; Host; Immune Response; Infectious Disease; Pathogen; Peptide},
	keywords = {antimicrobial activity; gene expression; host; immune response; infectious disease; pathogen; peptide},
	publisher = {Multidisciplinary Digital Publishing Institute (MDPI)},
	issn = {20754450},
	language = {English},
	type = {Article},
	publication_stage = {Final},
	source = {Scopus},
	note = {Cited by: 0}
}

@ARTICLE{Mo2025,
	author = {Mo, Yunfei and Zhou, Tao and Li, Weichang and Niu, Yuqing and Sheu, Chialin},
	title = {Advances in Nanohybrid Hydrogels for Wound Healing: From Functional Mechanisms to Translational Prospects},
	year = {2025},
	journal = {Gels},
	volume = {11},
	number = {7},
	pages = {},
	doi = {10.3390/gels11070483},
	url = {https://www.scopus.com/inward/record.uri?eid=2-s2.0-105011481609&doi=10.3390%2Fgels11070483&partnerID=40&md5=77000579738b8c9513836b5510566c97},
	affiliations = {Dongguan University of Technology, School of Life and Health Technology, Dongguan, China; Sun Yat-Sen University, Guangzhou, China},
	abstract = {Chronic wounds, such as diabetic ulcers and pressure injuries, remain a major global health burden, affecting over 40 million people worldwide and imposing significant socioeconomic strain. Hydrogel-based wound dressings have gained clinical attention for their ability to maintain moisture, mimic the extracellular matrix, and support tissue regeneration. However, traditional hydrogels often lack the mechanical robustness, antimicrobial efficacy, and dynamic responsiveness needed to treat complex wound environments effectively. To address these limitations, nanohybrid hydrogels, composite systems that integrate functional nanomaterials into hydrogel matrices, have emerged as intelligent platforms for advanced wound care. These systems enable multifunctional therapeutic action, including antibacterial activity, antioxidant regulation, angiogenesis promotion, immune modulation, and stimuli-responsive drug delivery. This review synthesizes recent advances in nanohybrid hydrogel design, beginning with an overview of traditional polymeric systems and their constraints. We categorize functional mechanisms according to biological targets and classify nanohybrid architectures by material type, including metal-based nanoparticles, nanozymes, carbon-based nanomaterials, polymeric nanogels, and metal–organic frameworks. Representative studies are summarized in a comparative table, and challenges related to biosafety, clinical translation, and design optimization are discussed. Nanohybrid hydrogels represent a rapidly evolving frontier in wound care, offering bioresponsive, multifunctional platforms with the potential to transform chronic wound management. © 2025 Elsevier B.V., All rights reserved.},
	author_keywords = {Angiogenesis; Antibacterial Hydrogel; Nanohybrid Hydrogel; Responsive Biomaterials; Wound Healing},
	publisher = {Multidisciplinary Digital Publishing Institute (MDPI)},
	issn = {23102861},
	language = {English},
	type = {Review},
	publication_stage = {Final},
	source = {Scopus},
	note = {Cited by: 0}
}

@ARTICLE{Toumpanakis202596,
	author = {Toumpanakis, Dimitrios and Vassilakopoulou, Vyronia and Gu, Wen and Mizi, Eleftheria and Chatzianastasiou, Athanasia and Richard, Vincent R. and Borchers, Christoph H. and Mohammed, Yassene and Fillebeen, Carine and Vassilakopoulos, Theodoros P.},
	title = {Iron Regulatory Protein 2 Deficiency Is Protective Against Resistive Breathing–induced Pulmonary Inflammation},
	year = {2025},
	journal = {American Journal of Respiratory Cell and Molecular Biology},
	volume = {73},
	number = {1},
	pages = {96 - 108},
	doi = {10.1165/rcmb.2024-0286OC},
	url = {https://www.scopus.com/inward/record.uri?eid=2-s2.0-105010756481&doi=10.1165%2Frcmb.2024-0286OC&partnerID=40&md5=124a350716330b1425d9aea4245484f1},
	affiliations = {Evagelismos Hospital, School of Medicine, Athens, Greece; School of Medicine, Department of Physiology, Athens, Greece; Institut Lady Davis de Recherches Médicales, Montreal, Canada; Institut Lady Davis de Recherches Médicales, Montreal, Canada; School of Medicine, Montreal, Canada; School of Medicine, Montreal, Canada; Leids Universitair Medisch Centrum, Leiden, Netherlands},
	abstract = {IRP2 (iron regulatory protein 2), a post-transcriptional regulator of cellular iron metabolism, has been associated with susceptibility to chronic obstructive pulmonary disease. Resistive breathing (RB) is the hallmark of the pathophysiology of obstructive airway diseases, especially during exacerbations, when increased mechanical stress is imposed on the lung. We have previously shown that RB, through tracheal banding, mimicking severe airway obstruction, induces pulmonary inflammation and injury in previously healthy mice. To characterize the role of IRP2 in RB-induced lung injury, wild-type and Irp2<sup>2/2</sup> mice were subjected to tracheal banding surgery. RB increased tissue elasticity and viscance in wild-type but not in Irp2<sup>2/2</sup> mice, denoting that the latter were protected against lung injury. Moreover, Irp2<sup>2/2</sup> mice exhibited a lower score of lung inflammation. In addition, only wild-type but not Irp2<sup>2/2</sup> mice responded to RB by increasing BAL cellularity due to higher macrophage count, which was accompanied by elevated BAL IL-1b and IL-6 concentrations. Lung proteomics and functional enrichment analysis revealed significant differences among wild-type and Irp2<sup>2/2</sup> mice in RB-induced regulation of proteins involved in inflammatory and defense response pathways but also of many proteins with unknown function. We conclude that IRP2 supports proinflammatory activities in the lungs, whereas its deficiency protects against RB-induced pulmonary inflammation via remodeling of the lung proteome. © 2025 Elsevier B.V., All rights reserved.},
	author_keywords = {Chronic Obstructive Pulmonary Disease; Iron; Irp2; Resistive Breathing; Tracheal Banding; Iron; Protein; Interleukin 1beta; Interleukin 6; Iron; Iron Regulatory Protein 2; Molecular Motor; Protein; Proteome; Acute Phase Response; Airway Obstruction; Animal Experiment; Animal Model; Animal Tissue; Article; Breathing; Bronchoalveolar Lavage Fluid; Cell Culture; Chronic Obstructive Lung Disease; Clinical Significance; Controlled Study; Elasticity; Experimental Surgery; Functional Enrichment Analysis; Gene Expression; Genotype; Histology; In Vitro Study; Inflammation; Iron Metabolism; Left Lung; Liquid Chromatography-mass Spectrometry; Lung Injury; Lung Mechanics; Lung Parenchyma; Macrophage Count; Male; Mechanical Stress; Mouse; Neutrophil Count; Nonhuman; Oxidative Phosphorylation; Pathogenesis; Pathway Analysis; Permeability; Pneumonia; Proteomics; Quantitative Analysis; Right Lung; Signal Transduction; Thoracic Cavity; Tissue Preparation; Trachea; Upper Respiratory Tract Obstruction; Western Blotting},
	keywords = {interleukin 1beta; interleukin 6; iron; iron regulatory protein 2; molecular motor; protein; proteome; acute phase response; airway obstruction; animal experiment; animal model; animal tissue; Article; breathing; bronchoalveolar lavage fluid; cell culture; chronic obstructive lung disease; clinical significance; controlled study; elasticity; experimental surgery; functional enrichment analysis; gene expression; genotype; histology; in vitro study; inflammation; iron metabolism; left lung; liquid chromatography-mass spectrometry; lung injury; lung mechanics; lung parenchyma; macrophage count; male; mechanical stress; mouse; neutrophil count; nonhuman; oxidative phosphorylation; pathogenesis; pathway analysis; permeability; pneumonia; proteomics; quantitative analysis; right lung; signal transduction; thoracic cavity; tissue preparation; trachea; upper respiratory tract obstruction; Western blotting},
	publisher = {American Thoracic Society},
	issn = {15354989; 10441549},
	coden = {AJRBE},
	language = {English},
	type = {Article},
	publication_stage = {Final},
	source = {Scopus},
	note = {Cited by: 1}
}

@ARTICLE{Humphreys2025,
	author = {Humphreys, Steven J. and Mutch, Nicola J. and Whyte, Claire S.},
	title = {Endothelial cell source dictates the expression and release of fibrinolytic markers in a proinflammatory environment},
	year = {2025},
	journal = {Research and Practice in Thrombosis and Haemostasis},
	volume = {9},
	number = {5},
	pages = {},
	doi = {10.1016/j.rpth.2025.102929},
	url = {https://www.scopus.com/inward/record.uri?eid=2-s2.0-105010694723&doi=10.1016%2Fj.rpth.2025.102929&partnerID=40&md5=9518c2eeb89bf50d83b300309d370b2a},
	affiliations = {University of Aberdeen School of Medicine, Medical Sciences and Nutrition, Aberdeen Cardiovascular and Diabetes Centre, Aberdeen, United Kingdom},
	abstract = {Background: Endothelial cells (ECs) provide a surface for molecular interactions, secreting various factors that govern hemostasis. Inflammatory cytokines can perturb the vascular microenvironment, potentially causing endothelial dysfunction and dysregulation of hemostasis. Objectives: To examine the fibrinolytic balance of ECs from different vascular beds and their response to proinflammatory stimuli. Methods: Primary human umbilical vein ECs (HUVECs), human coronary artery ECs (HCAECs), and immortalized EA.hy926 cells were cultured under venous (2.5 dyne/cm<sup>2</sup>) and arterial (12 dyne/cm<sup>2</sup>) shear stress. ECs were stimulated with thrombin, interleukin 6, or tumor necrosis factor (TNF)-α for 24 hours. The expression of coagulation and fibrinolytic proteins was quantified by quantitative polymerase chain reaction and secreted proteins via ELISA or activity assay. Plasma clot lysis on ECs ± 300 pM tissue-type plasminogen activator (tPA) was monitored at 405 nm. Results: Basal secretion of C-reactive protein, urokinase plasminogen activator (uPA), and plasminogen activator inhibitor-1 (PAI-1) was higher in HCAECs than in HUVECs, but tPA was similar in both. TNF-α stimulation of HCAECs increased secretion of tPA, uPA, and PAI-1. Levels of tPA/PAI-1 and uPA/PAI-1 were higher in media, as was free-active PAI-1. In contrast, stimulation of HUVECs did not significantly alter gene/protein levels. HCAECs and HUVECs delayed clot lysis relative to no-cell controls by 11 ± 8 minutes (P < .01) and 8 ± 6 minutes (P < .05) respectively, but were normalized by neutralizing PAI-1. TNF-α stimulation of HCAECs prolonged clot lysis in a PAI-1–dependent manner. Conclusion: HCAECs respond more potently to a proinflammatory environment than HUVECs, altering expression of fibrinolytic proteins and promoting a hypofibrinolytic response. These data highlight HCAECs as a model of coronary vasculature with potential for screening novel antithrombotic strategies. © 2025 Elsevier B.V., All rights reserved.},
	author_keywords = {Coronary Artery; Endothelial Cells; Fibrinolysis; Shear; Thromboinflammation; C Reactive Protein; Fibrinogen; Glyceraldehyde 3 Phosphate Dehydrogenase; Plasminogen Activator Inhibitor 1; Thrombomodulin; Tissue Plasminogen Activator; Urokinase; Evos M5000 Fluorescent Microscope; Graphpad Prism V10; Lightcycler 480 System; Reverse Transcriptase Core Kit; Rneasy Plus Mini Kit; Biological Marker; C Reactive Protein; Cytokine; Ephrin Receptor B4; Fibrinogen; Fibrinolytic Marker; Glyceraldehyde 3 Phosphate Dehydrogenase; Interleukin 6 Receptor; Plasminogen Activator Inhibitor 1; Proteinase Activated Receptor 1; Thrombomodulin; Tissue Plasminogen Activator; Tumor Necrosis Factor; Unclassified Drug; Urokinase; Von Willebrand Factor; Article; Blood Sampling; Cell Viability; Centrifugation; Controlled Study; Down Regulation; Endothelial Dysfunction; Endothelium Cell; Environment; Enzyme Linked Immunosorbent Assay; Fibrinolysis; Fluorescence Microscopy; Hemostasis; Housekeeping Gene; Human; Human Cell; Hybridoma Cell Line; Immunocytochemistry; Lamellipodium; Molecular Interaction; Proinflammatory Environment; Real Time Polymerase Chain Reaction; Shear Stress; Stimulation; Umbilical Vein Endothelial Cell; Upregulation},
	keywords = {biological marker; C reactive protein; cytokine; ephrin receptor B4; fibrinogen; fibrinolytic marker; glyceraldehyde 3 phosphate dehydrogenase; interleukin 6 receptor; plasminogen activator inhibitor 1; proteinase activated receptor 1; thrombomodulin; tissue plasminogen activator; tumor necrosis factor; unclassified drug; urokinase; von Willebrand factor; Article; blood sampling; cell viability; centrifugation; controlled study; down regulation; endothelial dysfunction; endothelium cell; environment; enzyme linked immunosorbent assay; fibrinolysis; fluorescence microscopy; hemostasis; housekeeping gene; human; human cell; hybridoma cell line; immunocytochemistry; lamellipodium; molecular interaction; proinflammatory environment; real time polymerase chain reaction; shear stress; stimulation; umbilical vein endothelial cell; upregulation},
	publisher = {Elsevier B.V.},
	issn = {24750379},
	language = {English},
	type = {Article},
	publication_stage = {Final},
	source = {Scopus},
	note = {Cited by: 0}
}

@ARTICLE{Willenborg2025,
	author = {Willenborg, Sebastian and Schönborn, Katrin and Sawant, Mugdha and Bornikoel, Anna and Yamane, Takumi and Zeinert, Isabel and Eckes, Beate and Eming, Sabine Anne and Krieg, Thomas M.},
	title = {Fibroblast-Derived TGFβ1 Regulates Skin Repair and Fibrosis},
	year = {2025},
	journal = {Wound Repair and Regeneration},
	volume = {33},
	number = {4},
	pages = {},
	doi = {10.1111/wrr.70065},
	url = {https://www.scopus.com/inward/record.uri?eid=2-s2.0-105010576448&doi=10.1111%2Fwrr.70065&partnerID=40&md5=0ef75b19684a252f1b2e7ea1af094739},
	affiliations = {Universität zu Köln, Department of Dermatology, Koln, Germany; Medizinische Fakultät, Translational Matrix Biology, Koln, Germany; Tokyo University of Agriculture, Department of Nutritional Science and Food Safety, Tokyo, Japan; Universität zu Köln, Koln, Germany; Universität zu Köln, Koln, Germany; Universität zu Köln, Institute of Developmental Biology, Koln, Germany},
	abstract = {Activation of fibroblasts and formation of myofibroblasts are essential for granulation tissue formation following injury. In fibrotic reactions, excessive deposition of ECM by the activated fibroblasts determines scar formation and functional failure. Although these events critically depend on the activity of a plethora of growth factors and cytokines, TGFβ1 is a unique player controlling the immune response and proliferation of many cell types. Different cell types contribute to its release and activation, which is also regulated by the interaction with the ECM and by mechanical forces. The aim of this study was to elaborate whether fibroblast-derived TGFβ1 plays a critical role during these processes. The data demonstrate a dynamic expression of TGFβ1 during tissue repair. Cell-specific ablation of Tgfb1 in fibroblasts revealed that deletion of TGFβ1 attenuates bleomycin-induced skin fibrosis and perturbs maturation of granulation tissue in skin wounds. Absence of fibroblast-derived TGFβ1 induced vascular alterations (less vascular density and branching, haemorrhage) in early wound healing. This was associated with alterations in the formation of stable ECM structure. This can be explained by paracrine regulation of endothelial cells or pericytes by fibroblast-released TGFβ1 and by impaired expression of pro-angiogenic factors in TGFβ1-deficient fibroblasts. Our findings provide novel mechanistic insights into the central role of fibroblast-derived TGFβ1 for early stages of tissue repair and fibrosis in the skin. © 2025 Elsevier B.V., All rights reserved.},
	author_keywords = {Angiogenesis; Fibrosis; Skin Repair; Transforming Growth Factor Beta; Bleomycin; Fibroblast Growth Factor 5; Tamoxifen; Bleomycin; Transforming Growth Factor Beta1; Alpha Smooth Muscle Actin; Bleomycin; Cd11b Antigen; Collagen Type 1; Complementary Dna; Desmin (protein); Fibroblast Growth Factor 5; Genomic Dna; Heat Shock Protein 47; Platelet Endothelial Cell Adhesion Molecule 1; Tamoxifen; Transforming Growth Factor Beta; Transforming Growth Factor Beta1; Adult; Agar Gel Electrophoresis; Angiogenesis; Animal Cell; Animal Experiment; Animal Model; Article; Bleeding; Collagen Fiber; Controlled Study; Differential Gene Expression; Dna Isolation; Endothelium Cell; Enzyme Linked Immunosorbent Assay; Epidermis; Extracellular Matrix; Fibroblast; Flow Cytometry; Gene Deletion; Gene Expression; Gene Ontology; Gene Set Enrichment Analysis; Genotyping; Granulation Tissue; Human; Immune Response; Immunofluorescence; Immunohistochemistry; Masson Staining; Mouse; Myofibroblast; Nonhuman; Paracrine Signaling; Pericyte; Real Time Polymerase Chain Reaction; Rna Sequencing; Scar Formation; Skin Fibrosis; Skin Injury; Tissue Repair; White Adipose Tissue; Wound Healing; Animal; C57bl Mouse; Disease Model; Fibrosis; Genetics; Injury; Metabolism; Pathology; Physiology; Skin; Animals; Bleomycin; Disease Models, Animal; Extracellular Matrix; Fibroblasts; Fibrosis; Granulation Tissue; Mice; Mice, Inbred C57bl; Skin; Transforming Growth Factor Beta1; Wound Healing},
	keywords = {alpha smooth muscle actin; bleomycin; CD11b antigen; collagen type 1; complementary DNA; desmin (protein); fibroblast growth factor 5; genomic DNA; heat shock protein 47; platelet endothelial cell adhesion molecule 1; tamoxifen; transforming growth factor beta; transforming growth factor beta1; adult; agar gel electrophoresis; angiogenesis; animal cell; animal experiment; animal model; Article; bleeding; collagen fiber; controlled study; differential gene expression; DNA isolation; endothelium cell; enzyme linked immunosorbent assay; epidermis; extracellular matrix; fibroblast; flow cytometry; gene deletion; gene expression; gene ontology; gene set enrichment analysis; genotyping; granulation tissue; human; immune response; immunofluorescence; immunohistochemistry; Masson staining; mouse; myofibroblast; nonhuman; paracrine signaling; pericyte; real time polymerase chain reaction; RNA sequencing; scar formation; skin fibrosis; skin injury; tissue repair; white adipose tissue; wound healing; animal; C57BL mouse; disease model; fibrosis; genetics; injury; metabolism; pathology; physiology; skin; Animals; Bleomycin; Disease Models, Animal; Extracellular Matrix; Fibroblasts; Fibrosis; Granulation Tissue; Mice; Mice, Inbred C57BL; Skin; Transforming Growth Factor beta1; Wound Healing},
	publisher = {John Wiley and Sons Inc},
	issn = {10671927; 1524475X},
	coden = {WRERE},
	pmid = {40652530},
	language = {English},
	type = {Article},
	publication_stage = {Final},
	source = {Scopus},
	note = {Cited by: 0}
}

@ARTICLE{Romero2025,
	author = {Romero, Ana I. and Surkov, Serhiy and Wirsén, Per and Brookes, Graeme and Bergström, Linda and Tejbrant, Jan and Dhamo, Elena and Wilks, Sandra A. and Bryant, Catherine A. and Andersson, Jan},
	title = {LubriShieldTM—A permanent urinary catheter coating that prevents uropathogen biofilm formation in vitro independent of host protein conditioning},
	year = {2025},
	journal = {PLOS ONE},
	volume = {20},
	number = {7 July},
	pages = {},
	doi = {10.1371/journal.pone.0328167},
	url = {https://www.scopus.com/inward/record.uri?eid=2-s2.0-105010212004&doi=10.1371%2Fjournal.pone.0328167&partnerID=40&md5=92c0b7e15ca5c368b0750265ab45f08a},
	affiliations = {CytaCoat AB, Solna, Sweden; University of Southampton, Southampton, United Kingdom; Karolinska Institutet, Stockholm, Sweden},
	abstract = {Catheter-associated urinary tract infection is one of the most common healthcare-associated infections, with biofilm formation playing a key role in its pathogenesis. Indwelling medical devices introduce ideal pathways inside the body for pathogens and feature surfaces conducive to biofilm development, often leading to severe clinical infections recalcitrant to antimicrobials. When bacteria and fungi switch to biofilm mode of growth, they produce a matrix in the form of extracellular polymeric substances (EPS). This creates a unique environment for growing virulent colonisers and persisting cells while forming a shielding barrier against immune system attacks, antimicrobial agents and mechanical removal by fluid shear forces. To address this challenge, LubriShield<sup>TM</sup> – a novel permanent coating – was invented and evenly applied to both internal and external surfaces of indwelling urinary Foley catheters. Without releasing active substances, it effectively prevented pathogens from producing biofilm. The superhydrophilic coating, incorporating a proprietary anti-fouling ligand, significantly inhibited colonising uropathogens from forming biofilm for up to 14 days in artificial urine medium without microbial killing (up to 99% reduction, P<0.001). In a glass bladder flow model, LubriShield<sup>TM</sup> still significantly reduced biofilm formation by 83% (P<0.0001). Importantly, LubriShield™ maintained its antibiofilm efficacy even after conditioning with fibrinogen, a host-derived protein known to promote bacterial attachment (P=0.007). RNA-seq analysis revealed significant downregulation of genes associated with microbial EPS formation on the coated surfaces. Additionally, microorganisms adhering to LubriShield<sup>TM</sup> coated catheters showed a 78% increased susceptibility to antibiotics compared to those on uncoated catheters (P=0.004). © 2025 Elsevier B.V., All rights reserved.},
[truncated: 14,513,363 more chars]
